# Supplementary material for: Factors Governing the Catalytic Insertion of CO2 into Arenes – A DFT Case Study for Pd and Pt Phosphane Sulfonamido Complexes
Source: Chemistry. 2022 Mar 21;28(23):e202104375. doi: 10.1002/chem.202104375 (PMC9310616; doi:10.1002/chem.202104375)
Supplement: Supplementary file 2 — Supporting Information [file CHEM-28-0-s002.zip]

Archive with 88 entries (82 files):
- Structures_related_to_TableS1/
- Structures_related_to_TableS1/L1_dimer_cis.mol
- Structures_related_to_TableS1/L1_dimer_trans.mol
- Structures_related_to_TableS1/L1_monomer.mol
- Structures_related_to_TableS1/L2_dimer_cis.mol
- Structures_related_to_TableS1/L2_dimer_trans.mol
- Structures_related_to_TableS1/L2_monomer.mol
- Structures_related_to_TableS1/L3_dimer_cis.mol
- Structures_related_to_TableS1/L3_dimer_trans.mol
- Structures_related_to_TableS1/L3_monomer.mol
- Structures_related_to_TableS1/L4_dimer_cis.mol
- Structures_related_to_TableS1/L4_dimer_trans.mol
- Structures_related_to_TableS1/L4_monomer.mol
- Structures_related_to_TableS1/L5_dimer_cis.mol
- Structures_related_to_TableS1/L5_dimer_trans.mol
- Structures_related_to_TableS1/L5_monomer.mol
- Structures_related_to_TableS1/L6_dimer_trans.mol
- Structures_related_to_TableS1/L6_monomer.mol
- Structures_related_to_TableS2/
- Structures_related_to_TableS2/I-L13.mol
- Structures_related_to_TableS2/I-L16-S1.mol
- Structures_related_to_TableS2/I-L17-S1.mol
- Structures_related_to_TableS2/I-L18-S1.mol
- Structures_related_to_TableS2/I-L3-S1.mol
- Structures_related_to_TableS2/I-L7.mol
- Structures_related_to_TableS2/I_L10.mol
- Structures_related_to_TableS2/I_L11.mol
- Structures_related_to_TableS2/I_L12.mol
- Structures_related_to_TableS2/I_L14.mol
- Structures_related_to_TableS2/I_L15.mol
- Structures_related_to_TableS2/I_L8.mol
- Structures_related_to_TableS2/I_L9.mol
- Structures_related_to_TableS2/TSV-VI_L10.mol
- Structures_related_to_TableS2/TSV-VI_L11.mol
- Structures_related_to_TableS2/TSV-VI_L13.mol
- Structures_related_to_TableS2/TSV-VI_L14.mol
- Structures_related_to_TableS2/TSV-VI_L16-S1.mol
- Structures_related_to_TableS2/TSV-VI_L17-S1.mol
- Structures_related_to_TableS2/TSV-VI_L18-S1.mol
- Structures_related_to_TableS2/TSV-VI_L3-S1.mol
- Structures_related_to_TableS2/TSV-VI_L6.mol
- Structures_related_to_TableS2/TSV-VI_L7.mol
- Structures_related_to_TableS2/TSV-VI_L8.mol
- Structures_related_to_TableS2/TSV-VI_L9.mol
- Structures_related_to_TableS2/TSV_VI_L12.mol
- Structures_related_to_TableS2/TSV_VI_L15.mol
- Structures_related_to_TableS3/
- Structures_related_to_TableS3/A.mol
- Structures_related_to_TableS3/B.mol
- Structures_related_to_TableS3/C.mol
- Structures_related_to_TableS3/D.mol
- Structures_related_to_TableS3/E.mol
- Structures_related_to_TableS3/F.mol
- Structures_related_to_TableS3/G.mol
- Structures_related_to_TableS3/H.mol
- Structures_related_to_TableS4/
- Structures_related_to_TableS4/Palladium/
- Structures_related_to_TableS4/Palladium/Pd_I.mol
- Structures_related_to_TableS4/Palladium/Pd_II.mol
- Structures_related_to_TableS4/Palladium/Pd_IIa.mol
- Structures_related_to_TableS4/Palladium/Pd_III.mol
- Structures_related_to_TableS4/Palladium/Pd_IIIa.mol
- Structures_related_to_TableS4/Palladium/Pd_IV.mol
- Structures_related_to_TableS4/Palladium/Pd_IVa.mol
- Structures_related_to_TableS4/Palladium/Pd_TSIII-IV.mol
- Structures_related_to_TableS4/Palladium/Pd_TSIIIa-IVa.mol
- Structures_related_to_TableS4/Palladium/Pd_TSV-VI.mol
- Structures_related_to_TableS4/Palladium/Pd_TSVa-VIa.mol
- Structures_related_to_TableS4/Palladium/Pd_V.mol
- Structures_related_to_TableS4/Palladium/Pd_Va.mol
- Structures_related_to_TableS4/Palladium/Pd_VI.mol
- Structures_related_to_TableS4/Palladium/Pd_VIa.mol
- Structures_related_to_TableS4/Platinum/
- Structures_related_to_TableS4/Platinum/Pt_I.mol
- Structures_related_to_TableS4/Platinum/Pt_II.mol
- Structures_related_to_TableS4/Platinum/Pt_IIa.mol
- Structures_related_to_TableS4/Platinum/Pt_III.mol
- Structures_related_to_TableS4/Platinum/Pt_IIIa.mol
- Structures_related_to_TableS4/Platinum/Pt_IV.mol
- Structures_related_to_TableS4/Platinum/Pt_IVa.mol
- Structures_related_to_TableS4/Platinum/Pt_TSIII-IV.mol
- Structures_related_to_TableS4/Platinum/Pt_TSIIIa_IVa.mol
- Structures_related_to_TableS4/Platinum/Pt_TSV-VI.mol
- Structures_related_to_TableS4/Platinum/Pt_TSVa-VIa.mol
- Structures_related_to_TableS4/Platinum/Pt_V.mol
- Structures_related_to_TableS4/Platinum/Pt_Va.mol
- Structures_related_to_TableS4/Platinum/Pt_VI.mol
- Structures_related_to_TableS4/Platinum/Pt_VIa.mol
