# Supplementary material for: Factors Governing the Catalytic Insertion of CO2 into Arenes – A DFT Case Study for Pd and Pt Phosphane Sulfonamido Complexes
Source: Chemistry. 2022 Mar 21;28(23):e202104375. doi: 10.1002/chem.202104375 (PMC9310616; doi:10.1002/chem.202104375)
Supplement: Supplementary file 2 — Supporting Information [file CHEM-28-0-s002.zip › Structures_related_to_TableS1/L1_dimer_cis.mol]

L1_mh_001_dimer_eins_alternativ def2-TZVP

Created by GaussView 6.0.16
150158  0  0  0  0  0  0  0  0  0    0
    2.0842    0.8612    0.1994 Pd  0  0  0  0  0  0  0  0  0  0  0  0
    3.4028   -0.6326    1.2113 P   0  0  0  0  0  0  0  0  0  0  0  0
    5.1977   -0.2170    1.3869 C   0  0  0  0  0  0  0  0  0  0  0  0
    6.1574   -1.2473    1.4204 C   0  0  0  0  0  0  0  0  0  0  0  0
    5.8343   -2.2907    1.3523 H   0  0  0  0  0  0  0  0  0  0  0  0
    7.5243   -0.9562    1.5173 C   0  0  0  0  0  0  0  0  0  0  0  0
    8.2510   -1.7765    1.5376 H   0  0  0  0  0  0  0  0  0  0  0  0
    7.9579    0.3766    1.5736 C   0  0  0  0  0  0  0  0  0  0  0  0
    9.0271    0.6106    1.6341 H   0  0  0  0  0  0  0  0  0  0  0  0
    7.0175    1.4152    1.5588 C   0  0  0  0  0  0  0  0  0  0  0  0
    7.3286    2.4629    1.6102 H   0  0  0  0  0  0  0  0  0  0  0  0
    5.6489    1.1183    1.4781 C   0  0  0  0  0  0  0  0  0  0  0  0
    4.4823    2.5046    1.5733 S   0  0  0  0  0  0  0  0  0  0  0  0
    5.2782    3.7466    1.4357 O   0  0  0  0  0  0  0  0  0  0  0  0
    3.7120    2.2797    2.8170 O   0  0  0  0  0  0  0  0  0  0  0  0
    2.9000   -0.9782    2.9495 C   0  0  0  0  0  0  0  0  0  0  0  0
    1.9488   -0.1730    3.6320 C   0  0  0  0  0  0  0  0  0  0  0  0
    1.7623   -0.3506    5.0217 C   0  0  0  0  0  0  0  0  0  0  0  0
    1.0625    0.2924    5.5622 H   0  0  0  0  0  0  0  0  0  0  0  0
    2.4565   -1.3547    5.7059 C   0  0  0  0  0  0  0  0  0  0  0  0
    2.2885   -1.4842    6.7820 H   0  0  0  0  0  0  0  0  0  0  0  0
    3.3561   -2.1922    5.0264 C   0  0  0  0  0  0  0  0  0  0  0  0
    3.8937   -2.9848    5.5585 H   0  0  0  0  0  0  0  0  0  0  0  0
    3.5807   -1.9879    3.6603 C   0  0  0  0  0  0  0  0  0  0  0  0
    4.3038   -2.6199    3.1350 H   0  0  0  0  0  0  0  0  0  0  0  0
    1.2362    0.7114    2.9098 O   0  0  0  0  0  0  0  0  0  0  0  0
    0.6694    1.8601    3.5370 C   0  0  0  0  0  0  0  0  0  0  0  0
   -0.1890    1.5861    4.1750 H   0  0  0  0  0  0  0  0  0  0  0  0
    0.3266    2.5054    2.7155 H   0  0  0  0  0  0  0  0  0  0  0  0
    1.4291    2.3933    4.1334 H   0  0  0  0  0  0  0  0  0  0  0  0
    3.3472   -2.2607    0.3820 C   0  0  0  0  0  0  0  0  0  0  0  0
    4.1453   -2.5326   -0.7645 C   0  0  0  0  0  0  0  0  0  0  0  0
    4.0934   -3.8048   -1.3643 C   0  0  0  0  0  0  0  0  0  0  0  0
    4.7206   -4.0299   -2.2300 H   0  0  0  0  0  0  0  0  0  0  0  0
    3.2037   -4.7713   -0.8780 C   0  0  0  0  0  0  0  0  0  0  0  0
    3.1578   -5.7499   -1.3704 H   0  0  0  0  0  0  0  0  0  0  0  0
    2.3606   -4.4878    0.2057 C   0  0  0  0  0  0  0  0  0  0  0  0
    1.6455   -5.2327    0.5678 H   0  0  0  0  0  0  0  0  0  0  0  0
    2.4386   -3.2374    0.8315 C   0  0  0  0  0  0  0  0  0  0  0  0
    1.7868   -3.0157    1.6816 H   0  0  0  0  0  0  0  0  0  0  0  0
    4.9325   -1.5272   -1.2110 O   0  0  0  0  0  0  0  0  0  0  0  0
    5.9495   -1.7929   -2.1749 C   0  0  0  0  0  0  0  0  0  0  0  0
    6.6437   -2.5726   -1.8088 H   0  0  0  0  0  0  0  0  0  0  0  0
    6.4992   -0.8479   -2.3036 H   0  0  0  0  0  0  0  0  0  0  0  0
    5.5199   -2.1017   -3.1441 H   0  0  0  0  0  0  0  0  0  0  0  0
    0.7112    2.3921   -0.6421 O   0  0  0  0  0  0  0  0  0  0  0  0
   -0.4476    2.2958   -1.1649 C   0  0  0  0  0  0  0  0  0  0  0  0
   -0.9843    1.2182   -1.5728 O   0  0  0  0  0  0  0  0  0  0  0  0
   -2.4344   -0.1707   -0.6142 Pd  0  0  0  0  0  0  0  0  0  0  0  0
   -3.5942   -1.8469    0.2745 P   0  0  0  0  0  0  0  0  0  0  0  0
   -4.9022   -1.3201    1.4538 C   0  0  0  0  0  0  0  0  0  0  0  0
   -5.1118   -2.0006    2.6668 C   0  0  0  0  0  0  0  0  0  0  0  0
   -4.4942   -2.8698    2.9148 H   0  0  0  0  0  0  0  0  0  0  0  0
   -6.1045   -1.5731    3.5612 C   0  0  0  0  0  0  0  0  0  0  0  0
   -6.2537   -2.1150    4.5022 H   0  0  0  0  0  0  0  0  0  0  0  0
   -6.8954   -0.4558    3.2564 C   0  0  0  0  0  0  0  0  0  0  0  0
   -7.6648   -0.1141    3.9583 H   0  0  0  0  0  0  0  0  0  0  0  0
   -6.7011    0.2321    2.0494 C   0  0  0  0  0  0  0  0  0  0  0  0
   -7.3009    1.1106    1.7935 H   0  0  0  0  0  0  0  0  0  0  0  0
   -5.7167   -0.2049    1.1537 C   0  0  0  0  0  0  0  0  0  0  0  0
   -5.4555    0.7367   -0.3743 S   0  0  0  0  0  0  0  0  0  0  0  0
   -6.3972    1.8795   -0.3382 O   0  0  0  0  0  0  0  0  0  0  0  0
   -5.5502   -0.2172   -1.5013 O   0  0  0  0  0  0  0  0  0  0  0  0
   -4.4702   -2.9652   -0.8891 C   0  0  0  0  0  0  0  0  0  0  0  0
   -4.1675   -2.9954   -2.2788 C   0  0  0  0  0  0  0  0  0  0  0  0
   -4.8179   -3.9375   -3.1061 C   0  0  0  0  0  0  0  0  0  0  0  0
   -4.5912   -3.9751   -4.1752 H   0  0  0  0  0  0  0  0  0  0  0  0
   -5.7668   -4.8152   -2.5654 C   0  0  0  0  0  0  0  0  0  0  0  0
   -6.2652   -5.5352   -3.2260 H   0  0  0  0  0  0  0  0  0  0  0  0
   -6.0861   -4.7744   -1.1999 C   0  0  0  0  0  0  0  0  0  0  0  0
   -6.8332   -5.4561   -0.7787 H   0  0  0  0  0  0  0  0  0  0  0  0
   -5.4349   -3.8492   -0.3725 C   0  0  0  0  0  0  0  0  0  0  0  0
   -5.6762   -3.8194    0.6954 H   0  0  0  0  0  0  0  0  0  0  0  0
   -3.2703   -2.1040   -2.7294 O   0  0  0  0  0  0  0  0  0  0  0  0
   -2.7840   -2.1600   -4.0636 C   0  0  0  0  0  0  0  0  0  0  0  0
   -2.3114   -3.1374   -4.2790 H   0  0  0  0  0  0  0  0  0  0  0  0
   -2.0271   -1.3645   -4.1396 H   0  0  0  0  0  0  0  0  0  0  0  0
   -3.5909   -1.9693   -4.7970 H   0  0  0  0  0  0  0  0  0  0  0  0
   -2.4569   -2.9450    1.1943 C   0  0  0  0  0  0  0  0  0  0  0  0
   -1.8219   -2.4718    2.3751 C   0  0  0  0  0  0  0  0  0  0  0  0
   -0.8939   -3.2887    3.0489 C   0  0  0  0  0  0  0  0  0  0  0  0
   -0.4037   -2.9324    3.9587 H   0  0  0  0  0  0  0  0  0  0  0  0
   -0.5784   -4.5543    2.5339 C   0  0  0  0  0  0  0  0  0  0  0  0
    0.1566   -5.1752    3.0594 H   0  0  0  0  0  0  0  0  0  0  0  0
   -1.1823   -5.0205    1.3564 C   0  0  0  0  0  0  0  0  0  0  0  0
   -0.9316   -6.0089    0.9560 H   0  0  0  0  0  0  0  0  0  0  0  0
   -2.1146   -4.2131    0.6906 C   0  0  0  0  0  0  0  0  0  0  0  0
   -2.5897   -4.5711   -0.2283 H   0  0  0  0  0  0  0  0  0  0  0  0
   -2.1729   -1.2319    2.7872 O   0  0  0  0  0  0  0  0  0  0  0  0
   -1.9059   -0.8395    4.1326 C   0  0  0  0  0  0  0  0  0  0  0  0
   -2.3344   -1.5694    4.8451 H   0  0  0  0  0  0  0  0  0  0  0  0
   -2.3976    0.1352    4.2686 H   0  0  0  0  0  0  0  0  0  0  0  0
   -0.8238   -0.7396    4.3159 H   0  0  0  0  0  0  0  0  0  0  0  0
   -0.9832   -1.5975   -1.1936 O   0  0  0  0  0  0  0  0  0  0  0  0
    0.2253   -1.2249   -1.0198 C   0  0  0  0  0  0  0  0  0  0  0  0
    0.5709   -0.5863    0.0224 O   0  0  0  0  0  0  0  0  0  0  0  0
   -1.1814    3.5900   -1.3728 C   0  0  0  0  0  0  0  0  0  0  0  0
   -2.2781    3.6463   -2.2514 C   0  0  0  0  0  0  0  0  0  0  0  0
   -0.7887    4.7706   -0.7039 C   0  0  0  0  0  0  0  0  0  0  0  0
   -2.9770    4.8398   -2.4673 C   0  0  0  0  0  0  0  0  0  0  0  0
   -2.5930    2.7306   -2.7614 H   0  0  0  0  0  0  0  0  0  0  0  0
   -1.4866    5.9615   -0.8915 C   0  0  0  0  0  0  0  0  0  0  0  0
    0.0638    4.7335   -0.0179 H   0  0  0  0  0  0  0  0  0  0  0  0
   -2.5926    6.0064   -1.7726 C   0  0  0  0  0  0  0  0  0  0  0  0
   -3.8286    4.8460   -3.1529 H   0  0  0  0  0  0  0  0  0  0  0  0
   -1.2059    6.8757   -0.3564 H   0  0  0  0  0  0  0  0  0  0  0  0
    1.1597   -1.6084   -2.1244 C   0  0  0  0  0  0  0  0  0  0  0  0
    0.9927   -2.8523   -2.7633 C   0  0  0  0  0  0  0  0  0  0  0  0
    2.1315   -0.7200   -2.6287 C   0  0  0  0  0  0  0  0  0  0  0  0
    1.8128   -3.2380   -3.8294 C   0  0  0  0  0  0  0  0  0  0  0  0
    0.2215   -3.5392   -2.4004 H   0  0  0  0  0  0  0  0  0  0  0  0
    2.9354   -1.0782   -3.7083 C   0  0  0  0  0  0  0  0  0  0  0  0
    2.2541    0.2720   -2.1798 H   0  0  0  0  0  0  0  0  0  0  0  0
    2.8048   -2.3521   -4.3008 C   0  0  0  0  0  0  0  0  0  0  0  0
    1.6831   -4.2287   -4.2729 H   0  0  0  0  0  0  0  0  0  0  0  0
    3.6855   -0.3835   -4.0990 H   0  0  0  0  0  0  0  0  0  0  0  0
   -3.2241    7.2038   -1.8743 O   0  0  0  0  0  0  0  0  0  0  0  0
    3.6810   -2.6389   -5.3005 O   0  0  0  0  0  0  0  0  0  0  0  0
   -4.3695    7.3093   -2.7146 C   0  0  0  0  0  0  0  0  0  0  0  0
   -4.7184    8.3513   -2.6308 H   0  0  0  0  0  0  0  0  0  0  0  0
   -4.1216    7.0946   -3.7724 H   0  0  0  0  0  0  0  0  0  0  0  0
   -5.1788    6.6281   -2.3863 H   0  0  0  0  0  0  0  0  0  0  0  0
    3.6114   -3.9131   -5.9335 C   0  0  0  0  0  0  0  0  0  0  0  0
    2.6348   -4.0680   -6.4320 H   0  0  0  0  0  0  0  0  0  0  0  0
    4.4095   -3.9240   -6.6932 H   0  0  0  0  0  0  0  0  0  0  0  0
    3.7852   -4.7363   -5.2129 H   0  0  0  0  0  0  0  0  0  0  0  0
    3.4494    2.3788    0.2933 N   0  0  0  0  0  0  0  0  0  0  0  0
   -3.8728    1.2544   -0.2778 N   0  0  0  0  0  0  0  0  0  0  0  0
    3.9629    2.7545   -0.9860 C   0  0  0  0  0  0  0  0  0  0  0  0
    4.6640    1.8352   -1.7955 C   0  0  0  0  0  0  0  0  0  0  0  0
    3.7265    4.0589   -1.4635 C   0  0  0  0  0  0  0  0  0  0  0  0
    5.1153    2.2167   -3.0662 C   0  0  0  0  0  0  0  0  0  0  0  0
    4.8262    0.8197   -1.4246 H   0  0  0  0  0  0  0  0  0  0  0  0
    4.1842    4.4372   -2.7341 C   0  0  0  0  0  0  0  0  0  0  0  0
    3.1788    4.7598   -0.8257 H   0  0  0  0  0  0  0  0  0  0  0  0
    4.8766    3.5183   -3.5404 C   0  0  0  0  0  0  0  0  0  0  0  0
    5.6535    1.4934   -3.6911 H   0  0  0  0  0  0  0  0  0  0  0  0
    3.9919    5.4534   -3.0998 H   0  0  0  0  0  0  0  0  0  0  0  0
    5.2252    3.8143   -4.5372 H   0  0  0  0  0  0  0  0  0  0  0  0
   -3.6154    2.2906    0.6651 C   0  0  0  0  0  0  0  0  0  0  0  0
   -4.1496    3.5822    0.4529 C   0  0  0  0  0  0  0  0  0  0  0  0
   -2.8124    2.0624    1.8025 C   0  0  0  0  0  0  0  0  0  0  0  0
   -3.9010    4.6125    1.3656 C   0  0  0  0  0  0  0  0  0  0  0  0
   -4.7490    3.7629   -0.4401 H   0  0  0  0  0  0  0  0  0  0  0  0
   -2.5691    3.1023    2.7133 C   0  0  0  0  0  0  0  0  0  0  0  0
   -2.3848    1.0658    1.9516 H   0  0  0  0  0  0  0  0  0  0  0  0
   -3.1118    4.3792    2.5039 C   0  0  0  0  0  0  0  0  0  0  0  0
   -4.3113    5.6113    1.1725 H   0  0  0  0  0  0  0  0  0  0  0  0
   -1.9554    2.9114    3.5995 H   0  0  0  0  0  0  0  0  0  0  0  0
   -2.9118    5.1890    3.2158 H   0  0  0  0  0  0  0  0  0  0  0  0
  1  2  1  0  0  0  0
  1127  1  0  0  0  0
  2  3  1  0  0  0  0
  2 16  1  0  0  0  0
  2 31  1  0  0  0  0
  3  4  4  0  0  0  0
  3 12  4  0  0  0  0
  4  5  1  0  0  0  0
  4  6  4  0  0  0  0
  6  7  1  0  0  0  0
  6  8  4  0  0  0  0
  8  9  1  0  0  0  0
  8 10  4  0  0  0  0
 10 11  1  0  0  0  0
 10 12  4  0  0  0  0
 12 13  1  0  0  0  0
 13 14  2  0  0  0  0
 13 15  2  0  0  0  0
 13127  1  0  0  0  0
 16 17  4  0  0  0  0
 16 24  4  0  0  0  0
 17 18  4  0  0  0  0
 17 26  1  0  0  0  0
 18 19  1  0  0  0  0
 18 20  4  0  0  0  0
 20 21  1  0  0  0  0
 20 22  4  0  0  0  0
 22 23  1  0  0  0  0
 22 24  4  0  0  0  0
 24 25  1  0  0  0  0
 26 27  1  0  0  0  0
 27 28  1  0  0  0  0
 27 29  1  0  0  0  0
 27 30  1  0  0  0  0
 31 32  4  0  0  0  0
 31 39  4  0  0  0  0
 32 33  4  0  0  0  0
 32 41  1  0  0  0  0
 33 34  1  0  0  0  0
 33 35  4  0  0  0  0
 35 36  1  0  0  0  0
 35 37  4  0  0  0  0
 37 38  1  0  0  0  0
 37 39  4  0  0  0  0
 39 40  1  0  0  0  0
 41 42  1  0  0  0  0
 42 43  1  0  0  0  0
 42 44  1  0  0  0  0
 42 45  1  0  0  0  0
 46 47  2  0  0  0  0
 47 48  2  0  0  0  0
 47 97  1  0  0  0  0
 49 50  1  0  0  0  0
 49128  1  0  0  0  0
 50 51  1  0  0  0  0
 50 64  1  0  0  0  0
 50 79  1  0  0  0  0
 51 52  4  0  0  0  0
 51 60  4  0  0  0  0
 52 53  1  0  0  0  0
 52 54  4  0  0  0  0
 54 55  1  0  0  0  0
 54 56  4  0  0  0  0
 56 57  1  0  0  0  0
 56 58  4  0  0  0  0
 58 59  1  0  0  0  0
 58 60  4  0  0  0  0
 60 61  1  0  0  0  0
 61 62  2  0  0  0  0
 61 63  2  0  0  0  0
 61128  1  0  0  0  0
 64 65  4  0  0  0  0
 64 72  4  0  0  0  0
 65 66  4  0  0  0  0
 65 74  4  0  0  0  0
 66 67  1  0  0  0  0
 66 68  4  0  0  0  0
 68 69  1  0  0  0  0
 68 70  4  0  0  0  0
 70 71  1  0  0  0  0
 70 72  4  0  0  0  0
 72 73  1  0  0  0  0
 74 75  1  0  0  0  0
 75 76  1  0  0  0  0
 75 77  1  0  0  0  0
 75 78  1  0  0  0  0
 79 80  4  0  0  0  0
 79 87  4  0  0  0  0
 80 81  4  0  0  0  0
 80 89  1  0  0  0  0
 81 82  1  0  0  0  0
 81 83  4  0  0  0  0
 83 84  1  0  0  0  0
 83 85  4  0  0  0  0
 85 86  1  0  0  0  0
 85 87  4  0  0  0  0
 87 88  1  0  0  0  0
 89 90  1  0  0  0  0
 90 91  1  0  0  0  0
 90 92  1  0  0  0  0
 90 93  1  0  0  0  0
 94 95  2  0  0  0  0
 95 96  2  0  0  0  0
 95107  1  0  0  0  0
 97 98  4  0  0  0  0
 97 99  4  0  0  0  0
 98100  4  0  0  0  0
 98101  1  0  0  0  0
 99102  4  0  0  0  0
 99103  1  0  0  0  0
100104  4  0  0  0  0
100105  1  0  0  0  0
102104  4  0  0  0  0
102106  1  0  0  0  0
104117  1  0  0  0  0
107108  4  0  0  0  0
107109  4  0  0  0  0
108110  4  0  0  0  0
108111  1  0  0  0  0
109112  4  0  0  0  0
109113  1  0  0  0  0
110114  4  0  0  0  0
110115  1  0  0  0  0
112114  4  0  0  0  0
112116  1  0  0  0  0
114118  1  0  0  0  0
117119  1  0  0  0  0
118123  1  0  0  0  0
119120  1  0  0  0  0
119121  1  0  0  0  0
119122  1  0  0  0  0
123124  1  0  0  0  0
123125  1  0  0  0  0
123126  1  0  0  0  0
127129  1  0  0  0  0
128140  1  0  0  0  0
129130  4  0  0  0  0
129131  4  0  0  0  0
130132  4  0  0  0  0
130133  1  0  0  0  0
131134  4  0  0  0  0
131135  1  0  0  0  0
132136  4  0  0  0  0
132137  1  0  0  0  0
134136  4  0  0  0  0
134138  1  0  0  0  0
136139  1  0  0  0  0
140141  4  0  0  0  0
140142  4  0  0  0  0
141143  4  0  0  0  0
141144  1  0  0  0  0
142145  4  0  0  0  0
142146  1  0  0  0  0
143147  4  0  0  0  0
143148  1  0  0  0  0
145147  4  0  0  0  0
145149  1  0  0  0  0
147150  1  0  0  0  0
M  END
