# Supplementary material for: Factors Governing the Catalytic Insertion of CO2 into Arenes – A DFT Case Study for Pd and Pt Phosphane Sulfonamido Complexes
Source: Chemistry. 2022 Mar 21;28(23):e202104375. doi: 10.1002/chem.202104375 (PMC9310616; doi:10.1002/chem.202104375)
Supplement: Supplementary file 2 — Supporting Information [file CHEM-28-0-s002.zip › Structures_related_to_TableS1/L1_dimer_trans.mol]

mh_001_dimer_eins def2-SVP

Created by GaussView 6.0.16
150158  0  0  0  0  0  0  0  0  0    0
    1.9239   -0.0791    0.0810 Pd  0  0  0  0  0  0  0  0  0  0  0  0
    3.8354    1.0357   -0.2963 P   0  0  0  0  0  0  0  0  0  0  0  0
    5.2215    0.5564    0.8200 C   0  0  0  0  0  0  0  0  0  0  0  0
    6.0743    1.5313    1.3694 C   0  0  0  0  0  0  0  0  0  0  0  0
    5.9127    2.5876    1.1332 H   0  0  0  0  0  0  0  0  0  0  0  0
    7.1380    1.1630    2.2071 C   0  0  0  0  0  0  0  0  0  0  0  0
    7.7905    1.9388    2.6238 H   0  0  0  0  0  0  0  0  0  0  0  0
    7.3635   -0.1874    2.5088 C   0  0  0  0  0  0  0  0  0  0  0  0
    8.1905   -0.4779    3.1668 H   0  0  0  0  0  0  0  0  0  0  0  0
    6.5254   -1.1737    1.9676 C   0  0  0  0  0  0  0  0  0  0  0  0
    6.6749   -2.2331    2.1966 H   0  0  0  0  0  0  0  0  0  0  0  0
    5.4692   -0.8030    1.1254 C   0  0  0  0  0  0  0  0  0  0  0  0
    4.3603   -2.1007    0.5125 S   0  0  0  0  0  0  0  0  0  0  0  0
    4.7795   -3.3642    1.1668 O   0  0  0  0  0  0  0  0  0  0  0  0
    4.3538   -2.0334   -0.9639 O   0  0  0  0  0  0  0  0  0  0  0  0
    4.5437    0.7754   -1.9707 C   0  0  0  0  0  0  0  0  0  0  0  0
    3.7216    0.4339   -3.0792 C   0  0  0  0  0  0  0  0  0  0  0  0
    4.3119    0.2504   -4.3478 C   0  0  0  0  0  0  0  0  0  0  0  0
    3.6925   -0.0184   -5.2075 H   0  0  0  0  0  0  0  0  0  0  0  0
    5.6947    0.4074   -4.5110 C   0  0  0  0  0  0  0  0  0  0  0  0
    6.1352    0.2588   -5.5044 H   0  0  0  0  0  0  0  0  0  0  0  0
    6.5107    0.7481   -3.4224 C   0  0  0  0  0  0  0  0  0  0  0  0
    7.5921    0.8701   -3.5498 H   0  0  0  0  0  0  0  0  0  0  0  0
    5.9292    0.9253   -2.1597 C   0  0  0  0  0  0  0  0  0  0  0  0
    6.5646    1.1827   -1.3062 H   0  0  0  0  0  0  0  0  0  0  0  0
    2.4010    0.3094   -2.8457 O   0  0  0  0  0  0  0  0  0  0  0  0
    1.5116   -0.0688   -3.8947 C   0  0  0  0  0  0  0  0  0  0  0  0
    1.4907    0.6994   -4.6917 H   0  0  0  0  0  0  0  0  0  0  0  0
    0.5212   -0.1374   -3.4226 H   0  0  0  0  0  0  0  0  0  0  0  0
    1.7978   -1.0447   -4.3268 H   0  0  0  0  0  0  0  0  0  0  0  0
    3.6747    2.8504   -0.1471 C   0  0  0  0  0  0  0  0  0  0  0  0
    3.3638    3.4359    1.1108 C   0  0  0  0  0  0  0  0  0  0  0  0
    3.2357    4.8345    1.2190 C   0  0  0  0  0  0  0  0  0  0  0  0
    3.0018    5.2967    2.1814 H   0  0  0  0  0  0  0  0  0  0  0  0
    3.3865    5.6394    0.0798 C   0  0  0  0  0  0  0  0  0  0  0  0
    3.2723    6.7255    0.1762 H   0  0  0  0  0  0  0  0  0  0  0  0
    3.6608    5.0680   -1.1705 C   0  0  0  0  0  0  0  0  0  0  0  0
    3.7629    5.6979   -2.0608 H   0  0  0  0  0  0  0  0  0  0  0  0
    3.8027    3.6775   -1.2772 C   0  0  0  0  0  0  0  0  0  0  0  0
    4.0218    3.2250   -2.2493 H   0  0  0  0  0  0  0  0  0  0  0  0
    3.2274    2.5821    2.1524 O   0  0  0  0  0  0  0  0  0  0  0  0
    3.1180    3.0982    3.4789 C   0  0  0  0  0  0  0  0  0  0  0  0
    3.9841    3.7408    3.7244 H   0  0  0  0  0  0  0  0  0  0  0  0
    3.1147    2.2237    4.1464 H   0  0  0  0  0  0  0  0  0  0  0  0
    2.1816    3.6685    3.6136 H   0  0  0  0  0  0  0  0  0  0  0  0
    0.9664    1.6880   -0.5594 O   0  0  0  0  0  0  0  0  0  0  0  0
   -0.1243    1.8481   -1.2067 C   0  0  0  0  0  0  0  0  0  0  0  0
   -0.8000    0.9149   -1.7364 O   0  0  0  0  0  0  0  0  0  0  0  0
   -2.4870   -0.0955   -0.6620 Pd  0  0  0  0  0  0  0  0  0  0  0  0
   -4.0593   -1.3902    0.2449 P   0  0  0  0  0  0  0  0  0  0  0  0
   -4.9667   -0.6124    1.6393 C   0  0  0  0  0  0  0  0  0  0  0  0
   -5.2697   -1.3469    2.7994 C   0  0  0  0  0  0  0  0  0  0  0  0
   -4.9547   -2.3929    2.8732 H   0  0  0  0  0  0  0  0  0  0  0  0
   -5.9747   -0.7509    3.8560 C   0  0  0  0  0  0  0  0  0  0  0  0
   -6.2039   -1.3381    4.7526 H   0  0  0  0  0  0  0  0  0  0  0  0
   -6.3794    0.5887    3.7668 C   0  0  0  0  0  0  0  0  0  0  0  0
   -6.9242    1.0585    4.5938 H   0  0  0  0  0  0  0  0  0  0  0  0
   -6.0823    1.3366    2.6173 C   0  0  0  0  0  0  0  0  0  0  0  0
   -6.3782    2.3864    2.5308 H   0  0  0  0  0  0  0  0  0  0  0  0
   -5.3871    0.7352    1.5606 C   0  0  0  0  0  0  0  0  0  0  0  0
   -4.9524    1.7501    0.1211 S   0  0  0  0  0  0  0  0  0  0  0  0
   -5.4392    3.1222    0.3982 O   0  0  0  0  0  0  0  0  0  0  0  0
   -5.4652    1.0630   -1.0858 O   0  0  0  0  0  0  0  0  0  0  0  0
   -5.3947   -1.9501   -0.8823 C   0  0  0  0  0  0  0  0  0  0  0  0
   -5.1950   -2.0105   -2.2887 C   0  0  0  0  0  0  0  0  0  0  0  0
   -6.2415   -2.4641   -3.1189 C   0  0  0  0  0  0  0  0  0  0  0  0
   -6.1017   -2.5122   -4.2022 H   0  0  0  0  0  0  0  0  0  0  0  0
   -7.4670   -2.8494   -2.5581 C   0  0  0  0  0  0  0  0  0  0  0  0
   -8.2702   -3.1976   -3.2189 H   0  0  0  0  0  0  0  0  0  0  0  0
   -7.6716   -2.7903   -1.1719 C   0  0  0  0  0  0  0  0  0  0  0  0
   -8.6305   -3.0898   -0.7346 H   0  0  0  0  0  0  0  0  0  0  0  0
   -6.6346   -2.3375   -0.3443 C   0  0  0  0  0  0  0  0  0  0  0  0
   -6.7935   -2.2836    0.7376 H   0  0  0  0  0  0  0  0  0  0  0  0
   -3.9889   -1.6246   -2.7471 O   0  0  0  0  0  0  0  0  0  0  0  0
   -3.6962   -1.6492   -4.1389 C   0  0  0  0  0  0  0  0  0  0  0  0
   -3.7478   -2.6783   -4.5434 H   0  0  0  0  0  0  0  0  0  0  0  0
   -2.6671   -1.2696   -4.2338 H   0  0  0  0  0  0  0  0  0  0  0  0
   -4.3822   -0.9923   -4.7070 H   0  0  0  0  0  0  0  0  0  0  0  0
   -3.2813   -2.9192    0.8633 C   0  0  0  0  0  0  0  0  0  0  0  0
   -2.3003   -2.8308    1.8914 C   0  0  0  0  0  0  0  0  0  0  0  0
   -1.5238   -3.9615    2.2120 C   0  0  0  0  0  0  0  0  0  0  0  0
   -0.7501   -3.9006    2.9812 H   0  0  0  0  0  0  0  0  0  0  0  0
   -1.7275   -5.1653    1.5216 C   0  0  0  0  0  0  0  0  0  0  0  0
   -1.1054   -6.0332    1.7715 H   0  0  0  0  0  0  0  0  0  0  0  0
   -2.7031   -5.2656    0.5187 C   0  0  0  0  0  0  0  0  0  0  0  0
   -2.8565   -6.2087   -0.0173 H   0  0  0  0  0  0  0  0  0  0  0  0
   -3.4705   -4.1396    0.1900 C   0  0  0  0  0  0  0  0  0  0  0  0
   -4.2136   -4.1992   -0.6119 H   0  0  0  0  0  0  0  0  0  0  0  0
   -2.1859   -1.6329    2.5012 O   0  0  0  0  0  0  0  0  0  0  0  0
   -1.1393   -1.4287    3.4517 C   0  0  0  0  0  0  0  0  0  0  0  0
   -1.2461   -2.1132    4.3131 H   0  0  0  0  0  0  0  0  0  0  0  0
   -1.2446   -0.3911    3.7987 H   0  0  0  0  0  0  0  0  0  0  0  0
   -0.1556   -1.5651    2.9760 H   0  0  0  0  0  0  0  0  0  0  0  0
   -1.4592   -1.8267   -1.3142 O   0  0  0  0  0  0  0  0  0  0  0  0
   -0.3302   -1.9613   -0.7253 C   0  0  0  0  0  0  0  0  0  0  0  0
    0.0321   -1.2324    0.2526 O   0  0  0  0  0  0  0  0  0  0  0  0
   -0.5926    3.2617   -1.3489 C   0  0  0  0  0  0  0  0  0  0  0  0
   -1.7869    3.5418   -2.0395 C   0  0  0  0  0  0  0  0  0  0  0  0
    0.1129    4.3299   -0.7545 C   0  0  0  0  0  0  0  0  0  0  0  0
   -2.2860    4.8458   -2.1243 C   0  0  0  0  0  0  0  0  0  0  0  0
   -2.3429    2.7157   -2.4913 H   0  0  0  0  0  0  0  0  0  0  0  0
   -0.3642    5.6347   -0.8387 C   0  0  0  0  0  0  0  0  0  0  0  0
    1.0316    4.1157   -0.2064 H   0  0  0  0  0  0  0  0  0  0  0  0
   -1.5781    5.9045   -1.5133 C   0  0  0  0  0  0  0  0  0  0  0  0
   -3.2281    5.0262   -2.6489 H   0  0  0  0  0  0  0  0  0  0  0  0
    0.1730    6.4661   -0.3689 H   0  0  0  0  0  0  0  0  0  0  0  0
    0.5502   -3.0529   -1.2306 C   0  0  0  0  0  0  0  0  0  0  0  0
    1.3440   -3.7815   -0.3283 C   0  0  0  0  0  0  0  0  0  0  0  0
    0.6335   -3.3532   -2.6076 C   0  0  0  0  0  0  0  0  0  0  0  0
    2.2386   -4.7572   -0.7750 C   0  0  0  0  0  0  0  0  0  0  0  0
    1.2526   -3.5739    0.7378 H   0  0  0  0  0  0  0  0  0  0  0  0
    1.5420   -4.3043   -3.0712 C   0  0  0  0  0  0  0  0  0  0  0  0
    0.0035   -2.8061   -3.3161 H   0  0  0  0  0  0  0  0  0  0  0  0
    2.3720   -4.9970   -2.1583 C   0  0  0  0  0  0  0  0  0  0  0  0
    2.8576   -5.2881   -0.0489 H   0  0  0  0  0  0  0  0  0  0  0  0
    1.6479   -4.5147   -4.1415 H   0  0  0  0  0  0  0  0  0  0  0  0
   -1.9819    7.1993   -1.5184 O   0  0  0  0  0  0  0  0  0  0  0  0
    3.2638   -5.8663   -2.6973 O   0  0  0  0  0  0  0  0  0  0  0  0
   -3.2158    7.5355   -2.1471 C   0  0  0  0  0  0  0  0  0  0  0  0
   -3.3439    8.6218   -2.0128 H   0  0  0  0  0  0  0  0  0  0  0  0
   -3.1985    7.3039   -3.2299 H   0  0  0  0  0  0  0  0  0  0  0  0
   -4.0684    7.0082   -1.6766 H   0  0  0  0  0  0  0  0  0  0  0  0
    4.2291   -6.4687   -1.8380 C   0  0  0  0  0  0  0  0  0  0  0  0
    3.7555   -7.1526   -1.1066 H   0  0  0  0  0  0  0  0  0  0  0  0
    4.9019   -7.0499   -2.4891 H   0  0  0  0  0  0  0  0  0  0  0  0
    4.8142   -5.7030   -1.2931 H   0  0  0  0  0  0  0  0  0  0  0  0
    2.8754   -1.6099    1.0541 N   0  0  0  0  0  0  0  0  0  0  0  0
   -3.2941    1.6669    0.0646 N   0  0  0  0  0  0  0  0  0  0  0  0
    2.6085   -1.7083    2.4449 C   0  0  0  0  0  0  0  0  0  0  0  0
    2.3759   -0.5417    3.2085 C   0  0  0  0  0  0  0  0  0  0  0  0
    2.5057   -2.9677    3.0818 C   0  0  0  0  0  0  0  0  0  0  0  0
    2.0312   -0.6299    4.5636 C   0  0  0  0  0  0  0  0  0  0  0  0
    2.4578    0.4274    2.7087 H   0  0  0  0  0  0  0  0  0  0  0  0
    2.1773   -3.0464    4.4428 C   0  0  0  0  0  0  0  0  0  0  0  0
    2.6925   -3.8749    2.5035 H   0  0  0  0  0  0  0  0  0  0  0  0
    1.9296   -1.8828    5.1903 C   0  0  0  0  0  0  0  0  0  0  0  0
    1.8391    0.2880    5.1326 H   0  0  0  0  0  0  0  0  0  0  0  0
    2.0990   -4.0317    4.9190 H   0  0  0  0  0  0  0  0  0  0  0  0
    1.6564   -1.9531    6.2498 H   0  0  0  0  0  0  0  0  0  0  0  0
   -2.5258    2.3538    1.0453 C   0  0  0  0  0  0  0  0  0  0  0  0
   -2.7156    3.7303    1.3214 C   0  0  0  0  0  0  0  0  0  0  0  0
   -1.4657    1.6798    1.6952 C   0  0  0  0  0  0  0  0  0  0  0  0
   -1.8753    4.3931    2.2235 C   0  0  0  0  0  0  0  0  0  0  0  0
   -3.5065    4.2736    0.8036 H   0  0  0  0  0  0  0  0  0  0  0  0
   -0.6107    2.3607    2.5714 C   0  0  0  0  0  0  0  0  0  0  0  0
   -1.2924    0.6227    1.4706 H   0  0  0  0  0  0  0  0  0  0  0  0
   -0.8117    3.7210    2.8491 C   0  0  0  0  0  0  0  0  0  0  0  0
   -2.0359    5.4622    2.4111 H   0  0  0  0  0  0  0  0  0  0  0  0
    0.2205    1.8151    3.0325 H   0  0  0  0  0  0  0  0  0  0  0  0
   -0.1439    4.2558    3.5350 H   0  0  0  0  0  0  0  0  0  0  0  0
  1  2  1  0  0  0  0
  1127  1  0  0  0  0
  2  3  1  0  0  0  0
  2 16  1  0  0  0  0
  2 31  1  0  0  0  0
  3  4  4  0  0  0  0
  3 12  4  0  0  0  0
  4  5  1  0  0  0  0
  4  6  4  0  0  0  0
  6  7  1  0  0  0  0
  6  8  4  0  0  0  0
  8  9  1  0  0  0  0
  8 10  4  0  0  0  0
 10 11  1  0  0  0  0
 10 12  4  0  0  0  0
 12 13  1  0  0  0  0
 13 14  2  0  0  0  0
 13 15  2  0  0  0  0
 13127  1  0  0  0  0
 16 17  4  0  0  0  0
 16 24  4  0  0  0  0
 17 18  4  0  0  0  0
 17 26  1  0  0  0  0
 18 19  1  0  0  0  0
 18 20  4  0  0  0  0
 20 21  1  0  0  0  0
 20 22  4  0  0  0  0
 22 23  1  0  0  0  0
 22 24  4  0  0  0  0
 24 25  1  0  0  0  0
 26 27  1  0  0  0  0
 27 28  1  0  0  0  0
 27 29  1  0  0  0  0
 27 30  1  0  0  0  0
 31 32  4  0  0  0  0
 31 39  4  0  0  0  0
 32 33  4  0  0  0  0
 32 41  1  0  0  0  0
 33 34  1  0  0  0  0
 33 35  4  0  0  0  0
 35 36  1  0  0  0  0
 35 37  4  0  0  0  0
 37 38  1  0  0  0  0
 37 39  4  0  0  0  0
 39 40  1  0  0  0  0
 41 42  1  0  0  0  0
 42 43  1  0  0  0  0
 42 44  1  0  0  0  0
 42 45  1  0  0  0  0
 46 47  2  0  0  0  0
 47 48  2  0  0  0  0
 47 97  1  0  0  0  0
 49 50  1  0  0  0  0
 49128  1  0  0  0  0
 50 51  1  0  0  0  0
 50 64  1  0  0  0  0
 50 79  1  0  0  0  0
 51 52  4  0  0  0  0
 51 60  4  0  0  0  0
 52 53  1  0  0  0  0
 52 54  4  0  0  0  0
 54 55  1  0  0  0  0
 54 56  4  0  0  0  0
 56 57  1  0  0  0  0
 56 58  4  0  0  0  0
 58 59  1  0  0  0  0
 58 60  4  0  0  0  0
 60 61  1  0  0  0  0
 61 62  2  0  0  0  0
 61 63  2  0  0  0  0
 61128  1  0  0  0  0
 64 65  4  0  0  0  0
 64 72  4  0  0  0  0
 65 66  4  0  0  0  0
 65 74  1  0  0  0  0
 66 67  1  0  0  0  0
 66 68  4  0  0  0  0
 68 69  1  0  0  0  0
 68 70  4  0  0  0  0
 70 71  1  0  0  0  0
 70 72  4  0  0  0  0
 72 73  1  0  0  0  0
 74 75  1  0  0  0  0
 75 76  1  0  0  0  0
 75 77  1  0  0  0  0
 75 78  1  0  0  0  0
 79 80  4  0  0  0  0
 79 87  4  0  0  0  0
 80 81  4  0  0  0  0
 80 89  1  0  0  0  0
 81 82  1  0  0  0  0
 81 83  4  0  0  0  0
 83 84  1  0  0  0  0
 83 85  4  0  0  0  0
 85 86  1  0  0  0  0
 85 87  4  0  0  0  0
 87 88  1  0  0  0  0
 89 90  1  0  0  0  0
 90 91  1  0  0  0  0
 90 92  1  0  0  0  0
 90 93  1  0  0  0  0
 94 95  2  0  0  0  0
 95 96  2  0  0  0  0
 95107  1  0  0  0  0
 97 98  4  0  0  0  0
 97 99  4  0  0  0  0
 98100  4  0  0  0  0
 98101  1  0  0  0  0
 99102  4  0  0  0  0
 99103  1  0  0  0  0
100104  4  0  0  0  0
100105  1  0  0  0  0
102104  4  0  0  0  0
102106  1  0  0  0  0
104117  1  0  0  0  0
107108  4  0  0  0  0
107109  4  0  0  0  0
108110  4  0  0  0  0
108111  1  0  0  0  0
109112  4  0  0  0  0
109113  1  0  0  0  0
110114  4  0  0  0  0
110115  1  0  0  0  0
112114  4  0  0  0  0
112116  1  0  0  0  0
114118  1  0  0  0  0
117119  1  0  0  0  0
118123  1  0  0  0  0
119120  1  0  0  0  0
119121  1  0  0  0  0
119122  1  0  0  0  0
123124  1  0  0  0  0
123125  1  0  0  0  0
123126  1  0  0  0  0
127129  1  0  0  0  0
128140  1  0  0  0  0
129130  4  0  0  0  0
129131  4  0  0  0  0
130132  4  0  0  0  0
130133  1  0  0  0  0
131134  4  0  0  0  0
131135  1  0  0  0  0
132136  4  0  0  0  0
132137  1  0  0  0  0
134136  4  0  0  0  0
134138  1  0  0  0  0
136139  1  0  0  0  0
140141  4  0  0  0  0
140142  4  0  0  0  0
141143  4  0  0  0  0
141144  1  0  0  0  0
142145  4  0  0  0  0
142146  1  0  0  0  0
143147  4  0  0  0  0
143148  1  0  0  0  0
145147  4  0  0  0  0
145149  1  0  0  0  0
147150  1  0  0  0  0
M  END
