# Supplementary material for: Factors Governing the Catalytic Insertion of CO2 into Arenes – A DFT Case Study for Pd and Pt Phosphane Sulfonamido Complexes
Source: Chemistry. 2022 Mar 21;28(23):e202104375. doi: 10.1002/chem.202104375 (PMC9310616; doi:10.1002/chem.202104375)
Supplement: Supplementary file 2 — Supporting Information [file CHEM-28-0-s002.zip › Structures_related_to_TableS1/L1_monomer.mol]

mh_001_monomer_eins def2-SVP

Created by GaussView 6.0.16
 75 79  0  0  0  0  0  0  0  0  0    0
   -1.8273    0.6389   -0.1988 O   0  0  0  0  0  0  0  0  0  0  0  0
   -2.6060   -0.2906   -0.6411 C   0  0  0  0  0  0  0  0  0  0  0  0
   -2.0932   -1.3155   -1.1974 O   0  0  0  0  0  0  0  0  0  0  0  0
   -0.0276   -0.4006   -0.6854 Pd  0  0  0  0  0  0  0  0  0  0  0  0
    1.4706    0.9610    0.2532 P   0  0  0  0  0  0  0  0  0  0  0  0
    2.9216    0.0580    0.9249 C   0  0  0  0  0  0  0  0  0  0  0  0
    3.4077    0.3492    2.2116 C   0  0  0  0  0  0  0  0  0  0  0  0
    2.9227    1.1293    2.8079 H   0  0  0  0  0  0  0  0  0  0  0  0
    4.5055   -0.3539    2.7336 C   0  0  0  0  0  0  0  0  0  0  0  0
    4.8711   -0.1158    3.7389 H   0  0  0  0  0  0  0  0  0  0  0  0
    5.1258   -1.3564    1.9754 C   0  0  0  0  0  0  0  0  0  0  0  0
    5.9790   -1.9104    2.3833 H   0  0  0  0  0  0  0  0  0  0  0  0
    4.6489   -1.6621    0.6907 C   0  0  0  0  0  0  0  0  0  0  0  0
    5.1071   -2.4532    0.0895 H   0  0  0  0  0  0  0  0  0  0  0  0
    3.5576   -0.9566    0.1718 C   0  0  0  0  0  0  0  0  0  0  0  0
    2.9212   -1.4252   -1.4630 S   0  0  0  0  0  0  0  0  0  0  0  0
    3.6690   -2.6288   -1.8905 O   0  0  0  0  0  0  0  0  0  0  0  0
    2.9476   -0.2158   -2.3144 O   0  0  0  0  0  0  0  0  0  0  0  0
    2.1824    2.2908   -0.7735 C   0  0  0  0  0  0  0  0  0  0  0  0
    1.3011    3.0678   -1.5731 C   0  0  0  0  0  0  0  0  0  0  0  0
    1.8166    4.0984   -2.3828 C   0  0  0  0  0  0  0  0  0  0  0  0
    1.1486    4.7027   -3.0028 H   0  0  0  0  0  0  0  0  0  0  0  0
    3.1977    4.3462   -2.3915 C   0  0  0  0  0  0  0  0  0  0  0  0
    3.5904    5.1495   -3.0266 H   0  0  0  0  0  0  0  0  0  0  0  0
    4.0735    3.5820   -1.6051 C   0  0  0  0  0  0  0  0  0  0  0  0
    5.1510    3.7799   -1.6198 H   0  0  0  0  0  0  0  0  0  0  0  0
    3.5619    2.5523   -0.8029 C   0  0  0  0  0  0  0  0  0  0  0  0
    4.2403    1.9426   -0.1979 H   0  0  0  0  0  0  0  0  0  0  0  0
   -0.0054    2.7470   -1.4736 O   0  0  0  0  0  0  0  0  0  0  0  0
   -0.9815    3.4052   -2.2756 C   0  0  0  0  0  0  0  0  0  0  0  0
   -1.0414    4.4829   -2.0310 H   0  0  0  0  0  0  0  0  0  0  0  0
   -1.9384    2.9175   -2.0356 H   0  0  0  0  0  0  0  0  0  0  0  0
   -0.7637    3.2810   -3.3532 H   0  0  0  0  0  0  0  0  0  0  0  0
    0.6908    1.8137    1.6680 C   0  0  0  0  0  0  0  0  0  0  0  0
   -0.1310    1.0681    2.5575 C   0  0  0  0  0  0  0  0  0  0  0  0
   -0.8416    1.7323    3.5761 C   0  0  0  0  0  0  0  0  0  0  0  0
   -1.4852    1.1670    4.2559 H   0  0  0  0  0  0  0  0  0  0  0  0
   -0.7119    3.1204    3.7246 C   0  0  0  0  0  0  0  0  0  0  0  0
   -1.2654    3.6255    4.5253 H   0  0  0  0  0  0  0  0  0  0  0  0
    0.1163    3.8611    2.8670 C   0  0  0  0  0  0  0  0  0  0  0  0
    0.2185    4.9449    2.9906 H   0  0  0  0  0  0  0  0  0  0  0  0
    0.8083    3.2056    1.8397 C   0  0  0  0  0  0  0  0  0  0  0  0
    1.4425    3.7795    1.1563 H   0  0  0  0  0  0  0  0  0  0  0  0
   -0.1675   -0.2700    2.3659 O   0  0  0  0  0  0  0  0  0  0  0  0
   -1.2676   -1.0284    2.8732 C   0  0  0  0  0  0  0  0  0  0  0  0
   -1.1850   -1.1736    3.9668 H   0  0  0  0  0  0  0  0  0  0  0  0
   -1.2195   -2.0055    2.3688 H   0  0  0  0  0  0  0  0  0  0  0  0
   -2.2273   -0.5383    2.6309 H   0  0  0  0  0  0  0  0  0  0  0  0
   -4.0732   -0.1427   -0.4779 C   0  0  0  0  0  0  0  0  0  0  0  0
   -4.9516   -1.1171   -0.9908 C   0  0  0  0  0  0  0  0  0  0  0  0
   -4.6151    0.9719    0.2049 C   0  0  0  0  0  0  0  0  0  0  0  0
   -6.3371   -0.9960   -0.8369 C   0  0  0  0  0  0  0  0  0  0  0  0
   -4.5361   -1.9825   -1.5182 H   0  0  0  0  0  0  0  0  0  0  0  0
   -5.9916    1.1036    0.3675 C   0  0  0  0  0  0  0  0  0  0  0  0
   -3.9378    1.7310    0.6103 H   0  0  0  0  0  0  0  0  0  0  0  0
   -6.8684    0.1205   -0.1523 C   0  0  0  0  0  0  0  0  0  0  0  0
   -6.9929   -1.7681   -1.2481 H   0  0  0  0  0  0  0  0  0  0  0  0
   -6.4219    1.9614    0.8962 H   0  0  0  0  0  0  0  0  0  0  0  0
   -8.1881    0.3339    0.0554 O   0  0  0  0  0  0  0  0  0  0  0  0
   -9.1329   -0.6149   -0.4373 C   0  0  0  0  0  0  0  0  0  0  0  0
  -10.1264   -0.2351   -0.1502 H   0  0  0  0  0  0  0  0  0  0  0  0
   -9.0816   -0.7031   -1.5396 H   0  0  0  0  0  0  0  0  0  0  0  0
   -8.9797   -1.6129    0.0167 H   0  0  0  0  0  0  0  0  0  0  0  0
    1.3272   -1.8207   -1.2033 N   0  0  0  0  0  0  0  0  0  0  0  0
    1.1013   -3.0595   -0.5238 C   0  0  0  0  0  0  0  0  0  0  0  0
    0.8779   -4.2225   -1.2887 C   0  0  0  0  0  0  0  0  0  0  0  0
    1.0806   -3.1416    0.8862 C   0  0  0  0  0  0  0  0  0  0  0  0
    0.6350   -5.4487   -0.6534 C   0  0  0  0  0  0  0  0  0  0  0  0
    0.9019   -4.1432   -2.3806 H   0  0  0  0  0  0  0  0  0  0  0  0
    0.8280   -4.3683    1.5155 C   0  0  0  0  0  0  0  0  0  0  0  0
    1.2494   -2.2362    1.4754 H   0  0  0  0  0  0  0  0  0  0  0  0
    0.6054   -5.5251    0.7490 C   0  0  0  0  0  0  0  0  0  0  0  0
    0.4619   -6.3480   -1.2570 H   0  0  0  0  0  0  0  0  0  0  0  0
    0.8060   -4.4204    2.6110 H   0  0  0  0  0  0  0  0  0  0  0  0
    0.4070   -6.4835    1.2439 H   0  0  0  0  0  0  0  0  0  0  0  0
  1  2  4  0  0  0  0
  2  3  2  0  0  0  0
  2 49  1  0  0  0  0
  4  5  1  0  0  0  0
  4 64  1  0  0  0  0
  5  6  1  0  0  0  0
  5 19  1  0  0  0  0
  5 34  1  0  0  0  0
  6  7  4  0  0  0  0
  6 15  4  0  0  0  0
  7  8  1  0  0  0  0
  7  9  4  0  0  0  0
  9 10  1  0  0  0  0
  9 11  4  0  0  0  0
 11 12  1  0  0  0  0
 11 13  4  0  0  0  0
 13 14  1  0  0  0  0
 13 15  4  0  0  0  0
 15 16  1  0  0  0  0
 16 17  2  0  0  0  0
 16 18  2  0  0  0  0
 16 64  1  0  0  0  0
 19 20  4  0  0  0  0
 19 27  4  0  0  0  0
 20 21  4  0  0  0  0
 20 29  1  0  0  0  0
 21 22  1  0  0  0  0
 21 23  4  0  0  0  0
 23 24  1  0  0  0  0
 23 25  4  0  0  0  0
 25 26  1  0  0  0  0
 25 27  4  0  0  0  0
 27 28  1  0  0  0  0
 29 30  1  0  0  0  0
 30 31  1  0  0  0  0
 30 32  1  0  0  0  0
 30 33  1  0  0  0  0
 34 35  4  0  0  0  0
 34 42  4  0  0  0  0
 35 36  4  0  0  0  0
 35 44  1  0  0  0  0
 36 37  1  0  0  0  0
 36 38  4  0  0  0  0
 38 39  1  0  0  0  0
 38 40  4  0  0  0  0
 40 41  1  0  0  0  0
 40 42  4  0  0  0  0
 42 43  1  0  0  0  0
 44 45  1  0  0  0  0
 45 46  1  0  0  0  0
 45 47  1  0  0  0  0
 45 48  1  0  0  0  0
 49 50  4  0  0  0  0
 49 51  4  0  0  0  0
 50 52  4  0  0  0  0
 50 53  1  0  0  0  0
 51 54  4  0  0  0  0
 51 55  1  0  0  0  0
 52 56  4  0  0  0  0
 52 57  1  0  0  0  0
 54 56  4  0  0  0  0
 54 58  1  0  0  0  0
 56 59  1  0  0  0  0
 59 60  1  0  0  0  0
 60 61  1  0  0  0  0
 60 62  1  0  0  0  0
 60 63  1  0  0  0  0
 64 65  1  0  0  0  0
 65 66  4  0  0  0  0
 65 67  4  0  0  0  0
 66 68  4  0  0  0  0
 66 69  1  0  0  0  0
 67 70  4  0  0  0  0
 67 71  1  0  0  0  0
 68 72  4  0  0  0  0
 68 73  1  0  0  0  0
 70 72  4  0  0  0  0
 70 74  1  0  0  0  0
 72 75  1  0  0  0  0
M  END
