# Supplementary material for: Factors Governing the Catalytic Insertion of CO2 into Arenes – A DFT Case Study for Pd and Pt Phosphane Sulfonamido Complexes
Source: Chemistry. 2022 Mar 21;28(23):e202104375. doi: 10.1002/chem.202104375 (PMC9310616; doi:10.1002/chem.202104375)
Supplement: Supplementary file 2 — Supporting Information [file CHEM-28-0-s002.zip › Structures_related_to_TableS1/L2_dimer_cis.mol]

L2_mh_001_dimer_eins_alternativ def2-TZVP

Created by GaussView 6.0.16
162170  0  0  0  0  0  0  0  0  0    0
    1.9452   -0.6562    0.5185 Pd  0  0  0  0  0  0  0  0  0  0  0  0
    2.7489   -1.7331   -1.2675 P   0  0  0  0  0  0  0  0  0  0  0  0
    4.5404   -2.1671   -1.2603 C   0  0  0  0  0  0  0  0  0  0  0  0
    5.2732   -2.1924   -2.4629 C   0  0  0  0  0  0  0  0  0  0  0  0
    4.7737   -1.9532   -3.4068 H   0  0  0  0  0  0  0  0  0  0  0  0
    6.6370   -2.5119   -2.4647 C   0  0  0  0  0  0  0  0  0  0  0  0
    7.1880   -2.5256   -3.4121 H   0  0  0  0  0  0  0  0  0  0  0  0
    7.2931   -2.8049   -1.2592 C   0  0  0  0  0  0  0  0  0  0  0  0
    8.3622   -3.0467   -1.2546 H   0  0  0  0  0  0  0  0  0  0  0  0
    6.5770   -2.7965   -0.0552 C   0  0  0  0  0  0  0  0  0  0  0  0
    7.0644   -3.0279    0.8966 H   0  0  0  0  0  0  0  0  0  0  0  0
    5.2087   -2.4858   -0.0592 C   0  0  0  0  0  0  0  0  0  0  0  0
    4.3182   -2.6078    1.5134 S   0  0  0  0  0  0  0  0  0  0  0  0
    5.3366   -2.7454    2.5833 O   0  0  0  0  0  0  0  0  0  0  0  0
    3.3763   -3.7315    1.2876 O   0  0  0  0  0  0  0  0  0  0  0  0
    1.9448   -3.3569   -1.5798 C   0  0  0  0  0  0  0  0  0  0  0  0
    1.1229   -3.9925   -0.6101 C   0  0  0  0  0  0  0  0  0  0  0  0
    0.7780   -5.3516   -0.7885 C   0  0  0  0  0  0  0  0  0  0  0  0
    0.1970   -5.8704   -0.0217 H   0  0  0  0  0  0  0  0  0  0  0  0
    1.1625   -6.0343   -1.9481 C   0  0  0  0  0  0  0  0  0  0  0  0
    0.8715   -7.0845   -2.0719 H   0  0  0  0  0  0  0  0  0  0  0  0
    1.9082   -5.3869   -2.9466 C   0  0  0  0  0  0  0  0  0  0  0  0
    2.1992   -5.9166   -3.8605 H   0  0  0  0  0  0  0  0  0  0  0  0
    2.3100   -4.0615   -2.7451 C   0  0  0  0  0  0  0  0  0  0  0  0
    2.9329   -3.5677   -3.4988 H   0  0  0  0  0  0  0  0  0  0  0  0
    0.6865   -3.2578    0.4286 O   0  0  0  0  0  0  0  0  0  0  0  0
    0.3024   -3.8962    1.6463 C   0  0  0  0  0  0  0  0  0  0  0  0
   -0.6512   -4.4392    1.5333 H   0  0  0  0  0  0  0  0  0  0  0  0
    0.1783   -3.0853    2.3779 H   0  0  0  0  0  0  0  0  0  0  0  0
    1.0954   -4.5821    1.9883 H   0  0  0  0  0  0  0  0  0  0  0  0
    2.4501   -0.7498   -2.7759 C   0  0  0  0  0  0  0  0  0  0  0  0
    3.3068    0.3277   -3.1351 C   0  0  0  0  0  0  0  0  0  0  0  0
    3.0179    1.0985   -4.2777 C   0  0  0  0  0  0  0  0  0  0  0  0
    3.6790    1.9181   -4.5697 H   0  0  0  0  0  0  0  0  0  0  0  0
    1.8513    0.8485   -5.0108 C   0  0  0  0  0  0  0  0  0  0  0  0
    1.6231    1.4758   -5.8807 H   0  0  0  0  0  0  0  0  0  0  0  0
    0.9709   -0.1760   -4.6315 C   0  0  0  0  0  0  0  0  0  0  0  0
    0.0484   -0.3567   -5.1910 H   0  0  0  0  0  0  0  0  0  0  0  0
    1.2759   -0.9719   -3.5217 C   0  0  0  0  0  0  0  0  0  0  0  0
    0.5899   -1.7693   -3.2218 H   0  0  0  0  0  0  0  0  0  0  0  0
    4.3659    0.5551   -2.3259 O   0  0  0  0  0  0  0  0  0  0  0  0
    5.4216    1.4095   -2.7582 C   0  0  0  0  0  0  0  0  0  0  0  0
    5.8480    1.0535   -3.7150 H   0  0  0  0  0  0  0  0  0  0  0  0
    6.1915    1.3608   -1.9734 H   0  0  0  0  0  0  0  0  0  0  0  0
    5.0796    2.4537   -2.8716 H   0  0  0  0  0  0  0  0  0  0  0  0
    0.7301    0.3715    2.0998 O   0  0  0  0  0  0  0  0  0  0  0  0
    0.1346    1.4770    1.8842 C   0  0  0  0  0  0  0  0  0  0  0  0
   -1.1135    1.6076    1.6721 O   0  0  0  0  0  0  0  0  0  0  0  0
   -2.5828    0.5526    0.4598 Pd  0  0  0  0  0  0  0  0  0  0  0  0
   -4.1404   -0.2126   -0.9413 P   0  0  0  0  0  0  0  0  0  0  0  0
   -5.3393   -1.3913   -0.1958 C   0  0  0  0  0  0  0  0  0  0  0  0
   -5.7757   -2.5298   -0.8985 C   0  0  0  0  0  0  0  0  0  0  0  0
   -5.3993   -2.7185   -1.9090 H   0  0  0  0  0  0  0  0  0  0  0  0
   -6.6905   -3.4217   -0.3212 C   0  0  0  0  0  0  0  0  0  0  0  0
   -7.0194   -4.3011   -0.8866 H   0  0  0  0  0  0  0  0  0  0  0  0
   -7.1794   -3.1881    0.9730 C   0  0  0  0  0  0  0  0  0  0  0  0
   -7.8926   -3.8843    1.4295 H   0  0  0  0  0  0  0  0  0  0  0  0
   -6.7555   -2.0592    1.6879 C   0  0  0  0  0  0  0  0  0  0  0  0
   -7.1160   -1.8614    2.7020 H   0  0  0  0  0  0  0  0  0  0  0  0
   -5.8433   -1.1672    1.1063 C   0  0  0  0  0  0  0  0  0  0  0  0
   -5.3157    0.2664    2.0818 S   0  0  0  0  0  0  0  0  0  0  0  0
   -5.8733    0.0964    3.4468 O   0  0  0  0  0  0  0  0  0  0  0  0
   -5.7338    1.4446    1.2814 O   0  0  0  0  0  0  0  0  0  0  0  0
   -5.2255    1.0471   -1.7289 C   0  0  0  0  0  0  0  0  0  0  0  0
   -4.9036    2.4320   -1.7314 C   0  0  0  0  0  0  0  0  0  0  0  0
   -5.7632    3.3409   -2.3868 C   0  0  0  0  0  0  0  0  0  0  0  0
   -5.5292    4.4088   -2.3922 H   0  0  0  0  0  0  0  0  0  0  0  0
   -6.9244    2.8826   -3.0224 C   0  0  0  0  0  0  0  0  0  0  0  0
   -7.5808    3.6056   -3.5218 H   0  0  0  0  0  0  0  0  0  0  0  0
   -7.2516    1.5187   -3.0183 C   0  0  0  0  0  0  0  0  0  0  0  0
   -8.1612    1.1590   -3.5119 H   0  0  0  0  0  0  0  0  0  0  0  0
   -6.4007    0.6136   -2.3698 C   0  0  0  0  0  0  0  0  0  0  0  0
   -6.6549   -0.4513   -2.3649 H   0  0  0  0  0  0  0  0  0  0  0  0
   -3.7770    2.8037   -1.0974 O   0  0  0  0  0  0  0  0  0  0  0  0
   -3.3401    4.1561   -1.1267 C   0  0  0  0  0  0  0  0  0  0  0  0
   -3.1747    4.5047   -2.1641 H   0  0  0  0  0  0  0  0  0  0  0  0
   -2.3854    4.1749   -0.5806 H   0  0  0  0  0  0  0  0  0  0  0  0
   -4.0633    4.8251   -0.6224 H   0  0  0  0  0  0  0  0  0  0  0  0
   -3.3523   -1.0727   -2.3509 C   0  0  0  0  0  0  0  0  0  0  0  0
   -2.7214   -2.3303   -2.1500 C   0  0  0  0  0  0  0  0  0  0  0  0
   -2.0857   -2.9764   -3.2278 C   0  0  0  0  0  0  0  0  0  0  0  0
   -1.6038   -3.9468   -3.0817 H   0  0  0  0  0  0  0  0  0  0  0  0
   -2.0487   -2.3587   -4.4860 C   0  0  0  0  0  0  0  0  0  0  0  0
   -1.5374   -2.8642   -5.3137 H   0  0  0  0  0  0  0  0  0  0  0  0
   -2.6450   -1.1045   -4.6867 C   0  0  0  0  0  0  0  0  0  0  0  0
   -2.6122   -0.6240   -5.6707 H   0  0  0  0  0  0  0  0  0  0  0  0
   -3.2903   -0.4663   -3.6188 C   0  0  0  0  0  0  0  0  0  0  0  0
   -3.7634    0.5093   -3.7704 H   0  0  0  0  0  0  0  0  0  0  0  0
   -2.7887   -2.8442   -0.8999 O   0  0  0  0  0  0  0  0  0  0  0  0
   -2.6718   -4.2553   -0.7238 C   0  0  0  0  0  0  0  0  0  0  0  0
   -3.3668   -4.7916   -1.3970 H   0  0  0  0  0  0  0  0  0  0  0  0
   -2.9471   -4.4591    0.3212 H   0  0  0  0  0  0  0  0  0  0  0  0
   -1.6426   -4.6020   -0.9090 H   0  0  0  0  0  0  0  0  0  0  0  0
   -1.4053    1.1675   -1.2322 O   0  0  0  0  0  0  0  0  0  0  0  0
   -0.1541    0.9357   -1.1278 C   0  0  0  0  0  0  0  0  0  0  0  0
    0.2521   -0.1512   -0.6031 O   0  0  0  0  0  0  0  0  0  0  0  0
    0.9263    2.7531    1.8565 C   0  0  0  0  0  0  0  0  0  0  0  0
    0.3895    3.9073    1.2548 C   0  0  0  0  0  0  0  0  0  0  0  0
    2.2570    2.7919    2.3187 C   0  0  0  0  0  0  0  0  0  0  0  0
    1.1643    5.0553    1.0602 C   0  0  0  0  0  0  0  0  0  0  0  0
   -0.6441    3.8802    0.8985 H   0  0  0  0  0  0  0  0  0  0  0  0
    3.0392    3.9313    2.1469 C   0  0  0  0  0  0  0  0  0  0  0  0
    2.6751    1.9040    2.7942 H   0  0  0  0  0  0  0  0  0  0  0  0
    2.5099    5.0652    1.4894 C   0  0  0  0  0  0  0  0  0  0  0  0
    0.7278    5.9192    0.5518 H   0  0  0  0  0  0  0  0  0  0  0  0
    4.0785    3.9583    2.4897 H   0  0  0  0  0  0  0  0  0  0  0  0
    0.7542    2.0189   -1.6109 C   0  0  0  0  0  0  0  0  0  0  0  0
    0.2672    2.9756   -2.5237 C   0  0  0  0  0  0  0  0  0  0  0  0
    2.0491    2.2014   -1.0835 C   0  0  0  0  0  0  0  0  0  0  0  0
    1.0446    4.0708   -2.9173 C   0  0  0  0  0  0  0  0  0  0  0  0
   -0.7411    2.8535   -2.9311 H   0  0  0  0  0  0  0  0  0  0  0  0
    2.8202    3.3039   -1.4329 C   0  0  0  0  0  0  0  0  0  0  0  0
    2.4508    1.4820   -0.3616 H   0  0  0  0  0  0  0  0  0  0  0  0
    2.3298    4.2480   -2.3593 C   0  0  0  0  0  0  0  0  0  0  0  0
    0.6406    4.7829   -3.6418 H   0  0  0  0  0  0  0  0  0  0  0  0
    3.8065    3.4605   -0.9871 H   0  0  0  0  0  0  0  0  0  0  0  0
    3.3664    6.1015    1.3069 O   0  0  0  0  0  0  0  0  0  0  0  0
    3.1552    5.2889   -2.6427 O   0  0  0  0  0  0  0  0  0  0  0  0
    2.9272    7.2367    0.5665 C   0  0  0  0  0  0  0  0  0  0  0  0
    3.7864    7.9254    0.5210 H   0  0  0  0  0  0  0  0  0  0  0  0
    2.6336    6.9547   -0.4622 H   0  0  0  0  0  0  0  0  0  0  0  0
    2.0809    7.7485    1.0643 H   0  0  0  0  0  0  0  0  0  0  0  0
    2.7189    6.2863   -3.5628 C   0  0  0  0  0  0  0  0  0  0  0  0
    1.7983    6.7905   -3.2111 H   0  0  0  0  0  0  0  0  0  0  0  0
    3.5341    7.0248   -3.6250 H   0  0  0  0  0  0  0  0  0  0  0  0
    2.5382    5.8585   -4.5681 H   0  0  0  0  0  0  0  0  0  0  0  0
    3.4923   -1.2092    1.7326 N   0  0  0  0  0  0  0  0  0  0  0  0
   -3.6867    0.1541    2.1280 N   0  0  0  0  0  0  0  0  0  0  0  0
    3.9710   -0.2875    2.7044 C   0  0  0  0  0  0  0  0  0  0  0  0
    4.9290    0.6996    2.3551 C   0  0  0  0  0  0  0  0  0  0  0  0
    3.4495   -0.3719    4.0244 C   0  0  0  0  0  0  0  0  0  0  0  0
    5.3765    1.5858    3.3531 C   0  0  0  0  0  0  0  0  0  0  0  0
    3.9091    0.5450    4.9865 C   0  0  0  0  0  0  0  0  0  0  0  0
    4.8702    1.5131    4.6575 C   0  0  0  0  0  0  0  0  0  0  0  0
    6.1194    2.3503    3.0944 H   0  0  0  0  0  0  0  0  0  0  0  0
    3.5102    0.4936    6.0071 H   0  0  0  0  0  0  0  0  0  0  0  0
    5.2190    2.2197    5.4206 H   0  0  0  0  0  0  0  0  0  0  0  0
   -2.9953   -0.1487    3.3300 C   0  0  0  0  0  0  0  0  0  0  0  0
   -2.7331    0.8839    4.2700 C   0  0  0  0  0  0  0  0  0  0  0  0
   -2.5056   -1.4647    3.5298 C   0  0  0  0  0  0  0  0  0  0  0  0
   -1.9546    0.5765    5.4004 C   0  0  0  0  0  0  0  0  0  0  0  0
   -1.7287   -1.7315    4.6721 C   0  0  0  0  0  0  0  0  0  0  0  0
   -1.4490   -0.7172    5.5989 C   0  0  0  0  0  0  0  0  0  0  0  0
   -1.7355    1.3673    6.1290 H   0  0  0  0  0  0  0  0  0  0  0  0
   -1.3383   -2.7446    4.8309 H   0  0  0  0  0  0  0  0  0  0  0  0
   -0.8339   -0.9353    6.4808 H   0  0  0  0  0  0  0  0  0  0  0  0
   -2.8064   -2.5323    2.5148 C   0  0  0  0  0  0  0  0  0  0  0  0
   -3.8892   -2.5982    2.3128 H   0  0  0  0  0  0  0  0  0  0  0  0
   -2.3266   -2.2953    1.5489 H   0  0  0  0  0  0  0  0  0  0  0  0
   -2.4537   -3.5179    2.8568 H   0  0  0  0  0  0  0  0  0  0  0  0
   -3.2725    2.2711    4.0435 C   0  0  0  0  0  0  0  0  0  0  0  0
   -4.3762    2.2789    4.0985 H   0  0  0  0  0  0  0  0  0  0  0  0
   -2.8834    2.9774    4.7966 H   0  0  0  0  0  0  0  0  0  0  0  0
   -2.9942    2.6317    3.0384 H   0  0  0  0  0  0  0  0  0  0  0  0
    2.4285   -1.4236    4.3683 C   0  0  0  0  0  0  0  0  0  0  0  0
    1.5204   -1.2896    3.7560 H   0  0  0  0  0  0  0  0  0  0  0  0
    2.8172   -2.4360    4.1590 H   0  0  0  0  0  0  0  0  0  0  0  0
    2.1457   -1.3693    5.4329 H   0  0  0  0  0  0  0  0  0  0  0  0
    5.4377    0.8059    0.9429 C   0  0  0  0  0  0  0  0  0  0  0  0
    4.6174    0.7004    0.2147 H   0  0  0  0  0  0  0  0  0  0  0  0
    5.9428    1.7720    0.7761 H   0  0  0  0  0  0  0  0  0  0  0  0
    6.1611    0.0020    0.7136 H   0  0  0  0  0  0  0  0  0  0  0  0
  1  2  1  0  0  0  0
  1127  1  0  0  0  0
  2  3  1  0  0  0  0
  2 16  1  0  0  0  0
  2 31  1  0  0  0  0
  3  4  4  0  0  0  0
  3 12  4  0  0  0  0
  4  5  1  0  0  0  0
  4  6  4  0  0  0  0
  6  7  1  0  0  0  0
  6  8  4  0  0  0  0
  8  9  1  0  0  0  0
  8 10  4  0  0  0  0
 10 11  1  0  0  0  0
 10 12  4  0  0  0  0
 12 13  1  0  0  0  0
 13 14  2  0  0  0  0
 13 15  2  0  0  0  0
 13127  1  0  0  0  0
 16 17  4  0  0  0  0
 16 24  4  0  0  0  0
 17 18  4  0  0  0  0
 17 26  1  0  0  0  0
 18 19  1  0  0  0  0
 18 20  4  0  0  0  0
 20 21  1  0  0  0  0
 20 22  4  0  0  0  0
 22 23  1  0  0  0  0
 22 24  4  0  0  0  0
 24 25  1  0  0  0  0
 26 27  1  0  0  0  0
 27 28  1  0  0  0  0
 27 29  1  0  0  0  0
 27 30  1  0  0  0  0
 31 32  4  0  0  0  0
 31 39  4  0  0  0  0
 32 33  4  0  0  0  0
 32 41  1  0  0  0  0
 33 34  1  0  0  0  0
 33 35  4  0  0  0  0
 35 36  1  0  0  0  0
 35 37  4  0  0  0  0
 37 38  1  0  0  0  0
 37 39  4  0  0  0  0
 39 40  1  0  0  0  0
 41 42  1  0  0  0  0
 42 43  1  0  0  0  0
 42 44  1  0  0  0  0
 42 45  1  0  0  0  0
 46 47  2  0  0  0  0
 47 48  2  0  0  0  0
 47 97  1  0  0  0  0
 49 50  1  0  0  0  0
 49128  1  0  0  0  0
 50 51  1  0  0  0  0
 50 64  1  0  0  0  0
 50 79  1  0  0  0  0
 51 52  4  0  0  0  0
 51 60  4  0  0  0  0
 52 53  1  0  0  0  0
 52 54  4  0  0  0  0
 54 55  1  0  0  0  0
 54 56  4  0  0  0  0
 56 57  1  0  0  0  0
 56 58  4  0  0  0  0
 58 59  1  0  0  0  0
 58 60  4  0  0  0  0
 60 61  1  0  0  0  0
 61 62  2  0  0  0  0
 61 63  2  0  0  0  0
 61128  1  0  0  0  0
 64 65  4  0  0  0  0
 64 72  4  0  0  0  0
 65 66  4  0  0  0  0
 65 74  1  0  0  0  0
 66 67  1  0  0  0  0
 66 68  4  0  0  0  0
 68 69  1  0  0  0  0
 68 70  4  0  0  0  0
 70 71  1  0  0  0  0
 70 72  4  0  0  0  0
 72 73  1  0  0  0  0
 74 75  1  0  0  0  0
 75 76  1  0  0  0  0
 75 77  1  0  0  0  0
 75 78  1  0  0  0  0
 79 80  4  0  0  0  0
 79 87  4  0  0  0  0
 80 81  4  0  0  0  0
 80 89  1  0  0  0  0
 81 82  1  0  0  0  0
 81 83  4  0  0  0  0
 83 84  1  0  0  0  0
 83 85  4  0  0  0  0
 85 86  1  0  0  0  0
 85 87  4  0  0  0  0
 87 88  1  0  0  0  0
 89 90  1  0  0  0  0
 90 91  1  0  0  0  0
 90 92  1  0  0  0  0
 90 93  1  0  0  0  0
 94 95  2  0  0  0  0
 95 96  2  0  0  0  0
 95107  1  0  0  0  0
 97 98  4  0  0  0  0
 97 99  4  0  0  0  0
 98100  4  0  0  0  0
 98101  1  0  0  0  0
 99102  4  0  0  0  0
 99103  1  0  0  0  0
100104  4  0  0  0  0
100105  1  0  0  0  0
102104  4  0  0  0  0
102106  1  0  0  0  0
104117  1  0  0  0  0
107108  4  0  0  0  0
107109  4  0  0  0  0
108110  4  0  0  0  0
108111  1  0  0  0  0
109112  4  0  0  0  0
109113  1  0  0  0  0
110114  4  0  0  0  0
110115  1  0  0  0  0
112114  4  0  0  0  0
112116  1  0  0  0  0
114118  1  0  0  0  0
117119  1  0  0  0  0
118123  1  0  0  0  0
119120  1  0  0  0  0
119121  1  0  0  0  0
119122  1  0  0  0  0
123124  1  0  0  0  0
123125  1  0  0  0  0
123126  1  0  0  0  0
127129  1  0  0  0  0
128138  1  0  0  0  0
129130  4  0  0  0  0
129131  4  0  0  0  0
130132  4  0  0  0  0
130159  1  0  0  0  0
131133  4  0  0  0  0
131155  1  0  0  0  0
132134  4  0  0  0  0
132135  1  0  0  0  0
133134  4  0  0  0  0
133136  1  0  0  0  0
134137  1  0  0  0  0
138139  4  0  0  0  0
138140  4  0  0  0  0
139141  4  0  0  0  0
139151  1  0  0  0  0
140142  4  0  0  0  0
140147  1  0  0  0  0
141143  4  0  0  0  0
141144  1  0  0  0  0
142143  4  0  0  0  0
142145  1  0  0  0  0
143146  1  0  0  0  0
147148  1  0  0  0  0
147149  1  0  0  0  0
147150  1  0  0  0  0
151152  1  0  0  0  0
151153  1  0  0  0  0
151154  1  0  0  0  0
155156  1  0  0  0  0
155157  1  0  0  0  0
155158  1  0  0  0  0
159160  1  0  0  0  0
159161  1  0  0  0  0
159162  1  0  0  0  0
M  END
