# Supplementary material for: Factors Governing the Catalytic Insertion of CO2 into Arenes – A DFT Case Study for Pd and Pt Phosphane Sulfonamido Complexes
Source: Chemistry. 2022 Mar 21;28(23):e202104375. doi: 10.1002/chem.202104375 (PMC9310616; doi:10.1002/chem.202104375)
Supplement: Supplementary file 2 — Supporting Information [file CHEM-28-0-s002.zip › Structures_related_to_TableS1/L2_dimer_trans.mol]

mh_001_dimer_drei def2-SVP

Created by GaussView 6.0.16
162170  0  0  0  0  0  0  0  0  0    0
    1.8550   -0.5178    0.3597 Pd  0  0  0  0  0  0  0  0  0  0  0  0
    3.9072    0.4222    0.3248 P   0  0  0  0  0  0  0  0  0  0  0  0
    5.1394   -0.4148    1.4072 C   0  0  0  0  0  0  0  0  0  0  0  0
    6.0259    0.3294    2.2081 C   0  0  0  0  0  0  0  0  0  0  0  0
    6.0196    1.4218    2.1538 H   0  0  0  0  0  0  0  0  0  0  0  0
    6.9278   -0.3119    3.0699 C   0  0  0  0  0  0  0  0  0  0  0  0
    7.6078    0.2897    3.6839 H   0  0  0  0  0  0  0  0  0  0  0  0
    6.9584   -1.7114    3.1431 C   0  0  0  0  0  0  0  0  0  0  0  0
    7.6585   -2.2167    3.8184 H   0  0  0  0  0  0  0  0  0  0  0  0
    6.0929   -2.4708    2.3429 C   0  0  0  0  0  0  0  0  0  0  0  0
    6.0986   -3.5639    2.3803 H   0  0  0  0  0  0  0  0  0  0  0  0
    5.1943   -1.8261    1.4822 C   0  0  0  0  0  0  0  0  0  0  0  0
    4.1010   -2.8651    0.4782 S   0  0  0  0  0  0  0  0  0  0  0  0
    4.3425   -4.2613    0.9151 O   0  0  0  0  0  0  0  0  0  0  0  0
    4.3899   -2.5137   -0.9332 O   0  0  0  0  0  0  0  0  0  0  0  0
    4.6530    0.3355   -1.3530 C   0  0  0  0  0  0  0  0  0  0  0  0
    3.8590    0.5363   -2.5144 C   0  0  0  0  0  0  0  0  0  0  0  0
    4.4630    0.4771   -3.7876 C   0  0  0  0  0  0  0  0  0  0  0  0
    3.8611    0.6214   -4.6883 H   0  0  0  0  0  0  0  0  0  0  0  0
    5.8373    0.2264   -3.9025 C   0  0  0  0  0  0  0  0  0  0  0  0
    6.2895    0.1800   -4.9007 H   0  0  0  0  0  0  0  0  0  0  0  0
    6.6284    0.0374   -2.7599 C   0  0  0  0  0  0  0  0  0  0  0  0
    7.7030   -0.1568   -2.8497 H   0  0  0  0  0  0  0  0  0  0  0  0
    6.0298    0.0914   -1.4943 C   0  0  0  0  0  0  0  0  0  0  0  0
    6.6411   -0.0689   -0.6008 H   0  0  0  0  0  0  0  0  0  0  0  0
    2.5474    0.7882   -2.3206 O   0  0  0  0  0  0  0  0  0  0  0  0
    1.6850    0.9974   -3.4382 C   0  0  0  0  0  0  0  0  0  0  0  0
    1.9481    1.9332   -3.9672 H   0  0  0  0  0  0  0  0  0  0  0  0
    0.6711    1.0770   -3.0240 H   0  0  0  0  0  0  0  0  0  0  0  0
    1.7239    0.1456   -4.1387 H   0  0  0  0  0  0  0  0  0  0  0  0
    4.0513    2.1940    0.7557 C   0  0  0  0  0  0  0  0  0  0  0  0
    3.7342    2.6348    2.0695 C   0  0  0  0  0  0  0  0  0  0  0  0
    3.9502    3.9810    2.4254 C   0  0  0  0  0  0  0  0  0  0  0  0
    3.7240    4.3281    3.4366 H   0  0  0  0  0  0  0  0  0  0  0  0
    4.4513    4.8847    1.4769 C   0  0  0  0  0  0  0  0  0  0  0  0
    4.6061    5.9308    1.7668 H   0  0  0  0  0  0  0  0  0  0  0  0
    4.7431    4.4638    0.1729 C   0  0  0  0  0  0  0  0  0  0  0  0
    5.1232    5.1725   -0.5706 H   0  0  0  0  0  0  0  0  0  0  0  0
    4.5404    3.1230   -0.1802 C   0  0  0  0  0  0  0  0  0  0  0  0
    4.7800    2.7895   -1.1938 H   0  0  0  0  0  0  0  0  0  0  0  0
    3.2646    1.6963    2.9221 O   0  0  0  0  0  0  0  0  0  0  0  0
    3.1976    1.9959    4.3159 C   0  0  0  0  0  0  0  0  0  0  0  0
    4.1981    2.2592    4.7085 H   0  0  0  0  0  0  0  0  0  0  0  0
    2.8391    1.0817    4.8093 H   0  0  0  0  0  0  0  0  0  0  0  0
    2.4926    2.8203    4.5229 H   0  0  0  0  0  0  0  0  0  0  0  0
    1.1339    1.4775    0.2205 O   0  0  0  0  0  0  0  0  0  0  0  0
    0.2141    1.9891   -0.5063 C   0  0  0  0  0  0  0  0  0  0  0  0
   -0.7985    1.3965   -0.9731 O   0  0  0  0  0  0  0  0  0  0  0  0
   -2.5717    0.2634   -0.2503 Pd  0  0  0  0  0  0  0  0  0  0  0  0
   -4.4152   -0.9694   -0.0188 P   0  0  0  0  0  0  0  0  0  0  0  0
   -5.2215   -0.7947    1.6169 C   0  0  0  0  0  0  0  0  0  0  0  0
   -5.6927   -1.9207    2.3160 C   0  0  0  0  0  0  0  0  0  0  0  0
   -5.6093   -2.9122    1.8591 H   0  0  0  0  0  0  0  0  0  0  0  0
   -6.2644   -1.7812    3.5889 C   0  0  0  0  0  0  0  0  0  0  0  0
   -6.6300   -2.6681    4.1191 H   0  0  0  0  0  0  0  0  0  0  0  0
   -6.3606   -0.5129    4.1810 C   0  0  0  0  0  0  0  0  0  0  0  0
   -6.7998   -0.4005    5.1791 H   0  0  0  0  0  0  0  0  0  0  0  0
   -5.8971    0.6197    3.4956 C   0  0  0  0  0  0  0  0  0  0  0  0
   -5.9636    1.6178    3.9388 H   0  0  0  0  0  0  0  0  0  0  0  0
   -5.3349    0.4781    2.2194 C   0  0  0  0  0  0  0  0  0  0  0  0
   -4.7797    1.9760    1.3598 S   0  0  0  0  0  0  0  0  0  0  0  0
   -4.9550    3.0977    2.3158 O   0  0  0  0  0  0  0  0  0  0  0  0
   -5.5494    1.9944    0.0905 O   0  0  0  0  0  0  0  0  0  0  0  0
   -5.7487   -0.6732   -1.2396 C   0  0  0  0  0  0  0  0  0  0  0  0
   -5.4567   -0.1446   -2.5262 C   0  0  0  0  0  0  0  0  0  0  0  0
   -6.5049    0.0599   -3.4472 C   0  0  0  0  0  0  0  0  0  0  0  0
   -6.2940    0.4685   -4.4393 H   0  0  0  0  0  0  0  0  0  0  0  0
   -7.8232   -0.2580   -3.0904 C   0  0  0  0  0  0  0  0  0  0  0  0
   -8.6274   -0.0920   -3.8176 H   0  0  0  0  0  0  0  0  0  0  0  0
   -8.1180   -0.7794   -1.8222 C   0  0  0  0  0  0  0  0  0  0  0  0
   -9.1493   -1.0246   -1.5448 H   0  0  0  0  0  0  0  0  0  0  0  0
   -7.0782   -0.9795   -0.9032 C   0  0  0  0  0  0  0  0  0  0  0  0
   -7.3043   -1.3759    0.0923 H   0  0  0  0  0  0  0  0  0  0  0  0
   -4.1619    0.1275   -2.7863 O   0  0  0  0  0  0  0  0  0  0  0  0
   -3.7743    0.7218   -4.0192 C   0  0  0  0  0  0  0  0  0  0  0  0
   -3.9829    0.0505   -4.8743 H   0  0  0  0  0  0  0  0  0  0  0  0
   -2.6890    0.8901   -3.9412 H   0  0  0  0  0  0  0  0  0  0  0  0
   -4.2840    1.6915   -4.1760 H   0  0  0  0  0  0  0  0  0  0  0  0
   -3.9557   -2.7187   -0.2348 C   0  0  0  0  0  0  0  0  0  0  0  0
   -3.0362   -3.2913    0.6873 C   0  0  0  0  0  0  0  0  0  0  0  0
   -2.4645   -4.5481    0.4147 C   0  0  0  0  0  0  0  0  0  0  0  0
   -1.7322   -4.9818    1.0993 H   0  0  0  0  0  0  0  0  0  0  0  0
   -2.8173   -5.2302   -0.7598 C   0  0  0  0  0  0  0  0  0  0  0  0
   -2.3549   -6.2026   -0.9680 H   0  0  0  0  0  0  0  0  0  0  0  0
   -3.7412   -4.6832   -1.6630 C   0  0  0  0  0  0  0  0  0  0  0  0
   -4.0133   -5.2239   -2.5763 H   0  0  0  0  0  0  0  0  0  0  0  0
   -4.3007   -3.4244   -1.3999 C   0  0  0  0  0  0  0  0  0  0  0  0
   -4.9982   -2.9748   -2.1144 H   0  0  0  0  0  0  0  0  0  0  0  0
   -2.7776   -2.5539    1.7858 O   0  0  0  0  0  0  0  0  0  0  0  0
   -1.8180   -3.0153    2.7342 C   0  0  0  0  0  0  0  0  0  0  0  0
   -2.0826   -4.0198    3.1097 H   0  0  0  0  0  0  0  0  0  0  0  0
   -1.8431   -2.3021    3.5692 H   0  0  0  0  0  0  0  0  0  0  0  0
   -0.8153   -3.0321    2.2827 H   0  0  0  0  0  0  0  0  0  0  0  0
   -1.7933   -1.1812   -1.5544 O   0  0  0  0  0  0  0  0  0  0  0  0
   -0.5733   -1.5011   -1.3233 C   0  0  0  0  0  0  0  0  0  0  0  0
   -0.0645   -1.4280   -0.1609 O   0  0  0  0  0  0  0  0  0  0  0  0
    0.3834    3.4339   -0.8805 C   0  0  0  0  0  0  0  0  0  0  0  0
   -0.4128    3.9865   -1.9014 C   0  0  0  0  0  0  0  0  0  0  0  0
    1.3151    4.2684   -0.2300 C   0  0  0  0  0  0  0  0  0  0  0  0
   -0.2842    5.3273   -2.2834 C   0  0  0  0  0  0  0  0  0  0  0  0
   -1.1473    3.3468   -2.4003 H   0  0  0  0  0  0  0  0  0  0  0  0
    1.4406    5.6104   -0.5803 C   0  0  0  0  0  0  0  0  0  0  0  0
    1.9193    3.8540    0.5768 H   0  0  0  0  0  0  0  0  0  0  0  0
    0.6443    6.1550   -1.6145 C   0  0  0  0  0  0  0  0  0  0  0  0
   -0.9129    5.7199   -3.0872 H   0  0  0  0  0  0  0  0  0  0  0  0
    2.1517    6.2642   -0.0645 H   0  0  0  0  0  0  0  0  0  0  0  0
    0.1901   -1.9645   -2.5248 C   0  0  0  0  0  0  0  0  0  0  0  0
    1.5433   -2.3370   -2.4427 C   0  0  0  0  0  0  0  0  0  0  0  0
   -0.4293   -1.9734   -3.7987 C   0  0  0  0  0  0  0  0  0  0  0  0
    2.2784   -2.6886   -3.5789 C   0  0  0  0  0  0  0  0  0  0  0  0
    2.0515   -2.3423   -1.4793 H   0  0  0  0  0  0  0  0  0  0  0  0
    0.2849   -2.3302   -4.9402 C   0  0  0  0  0  0  0  0  0  0  0  0
   -1.4820   -1.6852   -3.8783 H   0  0  0  0  0  0  0  0  0  0  0  0
    1.6538   -2.6822   -4.8436 C   0  0  0  0  0  0  0  0  0  0  0  0
    3.3318   -2.9511   -3.4580 H   0  0  0  0  0  0  0  0  0  0  0  0
   -0.1889   -2.3344   -5.9283 H   0  0  0  0  0  0  0  0  0  0  0  0
    0.8409    7.4686   -1.8913 O   0  0  0  0  0  0  0  0  0  0  0  0
    2.2757   -2.9890   -6.0077 O   0  0  0  0  0  0  0  0  0  0  0  0
    0.0542    8.0851   -2.9066 C   0  0  0  0  0  0  0  0  0  0  0  0
    0.3767    9.1379   -2.9498 H   0  0  0  0  0  0  0  0  0  0  0  0
    0.2219    7.6141   -3.8948 H   0  0  0  0  0  0  0  0  0  0  0  0
   -1.0258    8.0459   -2.6647 H   0  0  0  0  0  0  0  0  0  0  0  0
    3.6572   -3.3436   -5.9765 C   0  0  0  0  0  0  0  0  0  0  0  0
    3.8288   -4.2551   -5.3723 H   0  0  0  0  0  0  0  0  0  0  0  0
    3.9468   -3.5414   -7.0211 H   0  0  0  0  0  0  0  0  0  0  0  0
    4.2786   -2.5205   -5.5746 H   0  0  0  0  0  0  0  0  0  0  0  0
    2.5598   -2.4070    0.8392 N   0  0  0  0  0  0  0  0  0  0  0  0
   -3.1887    1.7343    1.0419 N   0  0  0  0  0  0  0  0  0  0  0  0
    1.8839   -3.1830    1.8298 C   0  0  0  0  0  0  0  0  0  0  0  0
    1.8232   -2.7525    3.1838 C   0  0  0  0  0  0  0  0  0  0  0  0
    1.3099   -4.4296    1.4439 C   0  0  0  0  0  0  0  0  0  0  0  0
    1.2373   -3.6030    4.1419 C   0  0  0  0  0  0  0  0  0  0  0  0
    0.7666   -5.2611    2.4404 C   0  0  0  0  0  0  0  0  0  0  0  0
    0.7357   -4.8599    3.7825 C   0  0  0  0  0  0  0  0  0  0  0  0
    1.1912   -3.2718    5.1868 H   0  0  0  0  0  0  0  0  0  0  0  0
    0.3499   -6.2333    2.1496 H   0  0  0  0  0  0  0  0  0  0  0  0
    0.3005   -5.5180    4.5444 H   0  0  0  0  0  0  0  0  0  0  0  0
   -2.2011    2.4962    1.7216 C   0  0  0  0  0  0  0  0  0  0  0  0
   -2.0354    3.8743    1.4070 C   0  0  0  0  0  0  0  0  0  0  0  0
   -1.3498    1.8601    2.6659 C   0  0  0  0  0  0  0  0  0  0  0  0
   -1.0460    4.6058    2.0880 C   0  0  0  0  0  0  0  0  0  0  0  0
   -0.3606    2.6255    3.3073 C   0  0  0  0  0  0  0  0  0  0  0  0
   -0.2141    3.9918    3.0328 C   0  0  0  0  0  0  0  0  0  0  0  0
   -0.9109    5.6671    1.8471 H   0  0  0  0  0  0  0  0  0  0  0  0
    0.2953    2.1351    4.0353 H   0  0  0  0  0  0  0  0  0  0  0  0
    0.5623    4.5761    3.5416 H   0  0  0  0  0  0  0  0  0  0  0  0
   -1.4873    0.3899    2.9524 C   0  0  0  0  0  0  0  0  0  0  0  0
   -2.5321    0.1202    3.1842 H   0  0  0  0  0  0  0  0  0  0  0  0
   -1.2019   -0.2102    2.0690 H   0  0  0  0  0  0  0  0  0  0  0  0
   -0.8437    0.0880    3.7953 H   0  0  0  0  0  0  0  0  0  0  0  0
   -2.8912    4.5363    0.3599 C   0  0  0  0  0  0  0  0  0  0  0  0
   -3.0387    3.8670   -0.5044 H   0  0  0  0  0  0  0  0  0  0  0  0
   -3.8966    4.7656    0.7563 H   0  0  0  0  0  0  0  0  0  0  0  0
   -2.4315    5.4750    0.0101 H   0  0  0  0  0  0  0  0  0  0  0  0
    1.2550   -4.8506   -0.0008 C   0  0  0  0  0  0  0  0  0  0  0  0
    2.2564   -4.8807   -0.4594 H   0  0  0  0  0  0  0  0  0  0  0  0
    0.7973   -5.8489   -0.1019 H   0  0  0  0  0  0  0  0  0  0  0  0
    0.6522   -4.1329   -0.5815 H   0  0  0  0  0  0  0  0  0  0  0  0
    2.3666   -1.4135    3.6012 C   0  0  0  0  0  0  0  0  0  0  0  0
    3.4575   -1.3496    3.4497 H   0  0  0  0  0  0  0  0  0  0  0  0
    1.9264   -0.5985    2.9989 H   0  0  0  0  0  0  0  0  0  0  0  0
    2.1556   -1.2219    4.6660 H   0  0  0  0  0  0  0  0  0  0  0  0
  1  2  1  0  0  0  0
  1127  1  0  0  0  0
  2  3  1  0  0  0  0
  2 16  1  0  0  0  0
  2 31  1  0  0  0  0
  3  4  4  0  0  0  0
  3 12  4  0  0  0  0
  4  5  1  0  0  0  0
  4  6  4  0  0  0  0
  6  7  1  0  0  0  0
  6  8  4  0  0  0  0
  8  9  1  0  0  0  0
  8 10  4  0  0  0  0
 10 11  1  0  0  0  0
 10 12  4  0  0  0  0
 12 13  1  0  0  0  0
 13 14  2  0  0  0  0
 13 15  2  0  0  0  0
 13127  1  0  0  0  0
 16 17  4  0  0  0  0
 16 24  4  0  0  0  0
 17 18  4  0  0  0  0
 17 26  1  0  0  0  0
 18 19  1  0  0  0  0
 18 20  4  0  0  0  0
 20 21  1  0  0  0  0
 20 22  4  0  0  0  0
 22 23  1  0  0  0  0
 22 24  4  0  0  0  0
 24 25  1  0  0  0  0
 26 27  1  0  0  0  0
 27 28  1  0  0  0  0
 27 29  1  0  0  0  0
 27 30  1  0  0  0  0
 31 32  4  0  0  0  0
 31 39  4  0  0  0  0
 32 33  4  0  0  0  0
 32 41  1  0  0  0  0
 33 34  1  0  0  0  0
 33 35  4  0  0  0  0
 35 36  1  0  0  0  0
 35 37  4  0  0  0  0
 37 38  1  0  0  0  0
 37 39  4  0  0  0  0
 39 40  1  0  0  0  0
 41 42  1  0  0  0  0
 42 43  1  0  0  0  0
 42 44  1  0  0  0  0
 42 45  1  0  0  0  0
 46 47  2  0  0  0  0
 47 48  2  0  0  0  0
 47 97  1  0  0  0  0
 49 50  1  0  0  0  0
 49128  1  0  0  0  0
 50 51  1  0  0  0  0
 50 64  1  0  0  0  0
 50 79  1  0  0  0  0
 51 52  4  0  0  0  0
 51 60  4  0  0  0  0
 52 53  1  0  0  0  0
 52 54  4  0  0  0  0
 54 55  1  0  0  0  0
 54 56  4  0  0  0  0
 56 57  1  0  0  0  0
 56 58  4  0  0  0  0
 58 59  1  0  0  0  0
 58 60  4  0  0  0  0
 60 61  1  0  0  0  0
 61 62  2  0  0  0  0
 61 63  2  0  0  0  0
 61128  1  0  0  0  0
 64 65  4  0  0  0  0
 64 72  4  0  0  0  0
 65 66  4  0  0  0  0
 65 74  1  0  0  0  0
 66 67  1  0  0  0  0
 66 68  4  0  0  0  0
 68 69  1  0  0  0  0
 68 70  4  0  0  0  0
 70 71  1  0  0  0  0
 70 72  4  0  0  0  0
 72 73  1  0  0  0  0
 74 75  1  0  0  0  0
 75 76  1  0  0  0  0
 75 77  1  0  0  0  0
 75 78  1  0  0  0  0
 79 80  4  0  0  0  0
 79 87  4  0  0  0  0
 80 81  4  0  0  0  0
 80 89  1  0  0  0  0
 81 82  1  0  0  0  0
 81 83  4  0  0  0  0
 83 84  1  0  0  0  0
 83 85  4  0  0  0  0
 85 86  1  0  0  0  0
 85 87  4  0  0  0  0
 87 88  1  0  0  0  0
 89 90  1  0  0  0  0
 90 91  1  0  0  0  0
 90 92  1  0  0  0  0
 90 93  1  0  0  0  0
 94 95  2  0  0  0  0
 95 96  2  0  0  0  0
 95107  1  0  0  0  0
 97 98  4  0  0  0  0
 97 99  4  0  0  0  0
 98100  4  0  0  0  0
 98101  1  0  0  0  0
 99102  4  0  0  0  0
 99103  1  0  0  0  0
100104  4  0  0  0  0
100105  1  0  0  0  0
102104  4  0  0  0  0
102106  1  0  0  0  0
104117  1  0  0  0  0
107108  4  0  0  0  0
107109  4  0  0  0  0
108110  4  0  0  0  0
108111  1  0  0  0  0
109112  4  0  0  0  0
109113  1  0  0  0  0
110114  4  0  0  0  0
110115  1  0  0  0  0
112114  4  0  0  0  0
112116  1  0  0  0  0
114118  1  0  0  0  0
117119  1  0  0  0  0
118123  1  0  0  0  0
119120  1  0  0  0  0
119121  1  0  0  0  0
119122  1  0  0  0  0
123124  1  0  0  0  0
123125  1  0  0  0  0
123126  1  0  0  0  0
127129  1  0  0  0  0
128138  1  0  0  0  0
129130  4  0  0  0  0
129131  4  0  0  0  0
130132  4  0  0  0  0
130159  1  0  0  0  0
131133  4  0  0  0  0
131155  1  0  0  0  0
132134  4  0  0  0  0
132135  1  0  0  0  0
133134  4  0  0  0  0
133136  1  0  0  0  0
134137  1  0  0  0  0
138139  4  0  0  0  0
138140  4  0  0  0  0
139141  4  0  0  0  0
139151  1  0  0  0  0
140142  4  0  0  0  0
140147  1  0  0  0  0
141143  4  0  0  0  0
141144  1  0  0  0  0
142143  4  0  0  0  0
142145  1  0  0  0  0
143146  1  0  0  0  0
147148  1  0  0  0  0
147149  1  0  0  0  0
147150  1  0  0  0  0
151152  1  0  0  0  0
151153  1  0  0  0  0
151154  1  0  0  0  0
155156  1  0  0  0  0
155157  1  0  0  0  0
155158  1  0  0  0  0
159160  1  0  0  0  0
159161  1  0  0  0  0
159162  1  0  0  0  0
M  END
