# Supplementary material for: Factors Governing the Catalytic Insertion of CO2 into Arenes – A DFT Case Study for Pd and Pt Phosphane Sulfonamido Complexes
Source: Chemistry. 2022 Mar 21;28(23):e202104375. doi: 10.1002/chem.202104375 (PMC9310616; doi:10.1002/chem.202104375)
Supplement: Supplementary file 2 — Supporting Information [file CHEM-28-0-s002.zip › Structures_related_to_TableS1/L2_monomer.mol]

mh_001_monomer_drei def2-SVP

Created by GaussView 6.0.16
 81 85  0  0  0  0  0  0  0  0  0    0
    1.7799   -0.7858   -0.1847 O   0  0  0  0  0  0  0  0  0  0  0  0
    2.5849    0.1951   -0.4150 C   0  0  0  0  0  0  0  0  0  0  0  0
    2.1001    1.3310   -0.7276 O   0  0  0  0  0  0  0  0  0  0  0  0
    0.0083    0.3855   -0.4272 Pd  0  0  0  0  0  0  0  0  0  0  0  0
   -1.5091   -1.1313    0.1804 P   0  0  0  0  0  0  0  0  0  0  0  0
   -2.9288   -0.4048    1.0843 C   0  0  0  0  0  0  0  0  0  0  0  0
   -3.4072   -1.0115    2.2597 C   0  0  0  0  0  0  0  0  0  0  0  0
   -2.9193   -1.9171    2.6359 H   0  0  0  0  0  0  0  0  0  0  0  0
   -4.5046   -0.4680    2.9453 C   0  0  0  0  0  0  0  0  0  0  0  0
   -4.8673   -0.9538    3.8583 H   0  0  0  0  0  0  0  0  0  0  0  0
   -5.1339    0.6878    2.4611 C   0  0  0  0  0  0  0  0  0  0  0  0
   -5.9938    1.1127    2.9919 H   0  0  0  0  0  0  0  0  0  0  0  0
   -4.6585    1.3125    1.2980 C   0  0  0  0  0  0  0  0  0  0  0  0
   -5.1213    2.2284    0.9180 H   0  0  0  0  0  0  0  0  0  0  0  0
   -3.5596    0.7722    0.6191 C   0  0  0  0  0  0  0  0  0  0  0  0
   -2.9450    1.6392   -0.8510 S   0  0  0  0  0  0  0  0  0  0  0  0
   -3.6374    2.9490   -0.9151 O   0  0  0  0  0  0  0  0  0  0  0  0
   -3.1174    0.6762   -1.9659 O   0  0  0  0  0  0  0  0  0  0  0  0
   -2.2608   -2.1520   -1.1316 C   0  0  0  0  0  0  0  0  0  0  0  0
   -1.4093   -2.7120   -2.1225 C   0  0  0  0  0  0  0  0  0  0  0  0
   -1.9591   -3.4998   -3.1524 C   0  0  0  0  0  0  0  0  0  0  0  0
   -1.3147   -3.9345   -3.9213 H   0  0  0  0  0  0  0  0  0  0  0  0
   -3.3437   -3.7236   -3.1891 C   0  0  0  0  0  0  0  0  0  0  0  0
   -3.7626   -4.3369   -3.9961 H   0  0  0  0  0  0  0  0  0  0  0  0
   -4.1900   -3.1732   -2.2144 C   0  0  0  0  0  0  0  0  0  0  0  0
   -5.2705   -3.3504   -2.2516 H   0  0  0  0  0  0  0  0  0  0  0  0
   -3.6447   -2.3842   -1.1920 C   0  0  0  0  0  0  0  0  0  0  0  0
   -4.3001   -1.9401   -0.4364 H   0  0  0  0  0  0  0  0  0  0  0  0
   -0.0952   -2.4405   -1.9798 O   0  0  0  0  0  0  0  0  0  0  0  0
    0.8542   -2.9096   -2.9327 C   0  0  0  0  0  0  0  0  0  0  0  0
    0.8853   -4.0158   -2.9565 H   0  0  0  0  0  0  0  0  0  0  0  0
    1.8271   -2.5200   -2.5969 H   0  0  0  0  0  0  0  0  0  0  0  0
    0.6302   -2.5231   -3.9448 H   0  0  0  0  0  0  0  0  0  0  0  0
   -0.7101   -2.3152    1.3184 C   0  0  0  0  0  0  0  0  0  0  0  0
    0.1376   -1.8172    2.3462 C   0  0  0  0  0  0  0  0  0  0  0  0
    0.8742   -2.7158    3.1420 C   0  0  0  0  0  0  0  0  0  0  0  0
    1.5404   -2.3410    3.9242 H   0  0  0  0  0  0  0  0  0  0  0  0
    0.7434   -4.0966    2.9353 C   0  0  0  0  0  0  0  0  0  0  0  0
    1.3178   -4.7868    3.5649 H   0  0  0  0  0  0  0  0  0  0  0  0
   -0.1108   -4.5979    1.9408 C   0  0  0  0  0  0  0  0  0  0  0  0
   -0.2128   -5.6779    1.7870 H   0  0  0  0  0  0  0  0  0  0  0  0
   -0.8275   -3.7049    1.1326 C   0  0  0  0  0  0  0  0  0  0  0  0
   -1.4805   -4.0874    0.3414 H   0  0  0  0  0  0  0  0  0  0  0  0
    0.1730   -0.4745    2.4973 O   0  0  0  0  0  0  0  0  0  0  0  0
    1.2754    0.1358    3.1699 C   0  0  0  0  0  0  0  0  0  0  0  0
    1.2092   -0.0115    4.2643 H   0  0  0  0  0  0  0  0  0  0  0  0
    1.2138    1.2104    2.9399 H   0  0  0  0  0  0  0  0  0  0  0  0
    2.2345   -0.2637    2.7951 H   0  0  0  0  0  0  0  0  0  0  0  0
    4.0478   -0.0228   -0.2985 C   0  0  0  0  0  0  0  0  0  0  0  0
    4.9500    1.0212   -0.5821 C   0  0  0  0  0  0  0  0  0  0  0  0
    4.5624   -1.2767    0.1077 C   0  0  0  0  0  0  0  0  0  0  0  0
    6.3322    0.8342   -0.4709 C   0  0  0  0  0  0  0  0  0  0  0  0
    4.5560    1.9943   -0.8944 H   0  0  0  0  0  0  0  0  0  0  0  0
    5.9355   -1.4761    0.2242 C   0  0  0  0  0  0  0  0  0  0  0  0
    3.8669   -2.0917    0.3346 H   0  0  0  0  0  0  0  0  0  0  0  0
    6.8363   -0.4222   -0.0649 C   0  0  0  0  0  0  0  0  0  0  0  0
    7.0067    1.6636   -0.6998 H   0  0  0  0  0  0  0  0  0  0  0  0
    6.3444   -2.4425    0.5397 H   0  0  0  0  0  0  0  0  0  0  0  0
    8.1508   -0.7099    0.0759 O   0  0  0  0  0  0  0  0  0  0  0  0
    9.1182    0.3038   -0.1929 C   0  0  0  0  0  0  0  0  0  0  0  0
   10.1026   -0.1568   -0.0121 H   0  0  0  0  0  0  0  0  0  0  0  0
    9.0648    0.6471   -1.2439 H   0  0  0  0  0  0  0  0  0  0  0  0
    8.9936    1.1723    0.4822 H   0  0  0  0  0  0  0  0  0  0  0  0
   -1.3486    1.8777   -0.5902 N   0  0  0  0  0  0  0  0  0  0  0  0
   -0.8267    3.1545   -0.2549 C   0  0  0  0  0  0  0  0  0  0  0  0
   -0.2970    3.9501   -1.3088 C   0  0  0  0  0  0  0  0  0  0  0  0
   -0.7649    3.5914    1.0963 C   0  0  0  0  0  0  0  0  0  0  0  0
    0.2945    5.1850   -0.9898 C   0  0  0  0  0  0  0  0  0  0  0  0
   -0.1623    4.8332    1.3722 C   0  0  0  0  0  0  0  0  0  0  0  0
    0.3652    5.6234    0.3410 C   0  0  0  0  0  0  0  0  0  0  0  0
    0.7047    5.8069   -1.7951 H   0  0  0  0  0  0  0  0  0  0  0  0
   -0.1075    5.1806    2.4116 H   0  0  0  0  0  0  0  0  0  0  0  0
    0.8348    6.5867    0.5757 H   0  0  0  0  0  0  0  0  0  0  0  0
   -1.3567    2.7585    2.2022 C   0  0  0  0  0  0  0  0  0  0  0  0
   -2.4586    2.8495    2.2099 H   0  0  0  0  0  0  0  0  0  0  0  0
   -1.1303    1.6879    2.0719 H   0  0  0  0  0  0  0  0  0  0  0  0
   -0.9888    3.0862    3.1891 H   0  0  0  0  0  0  0  0  0  0  0  0
   -0.3853    3.4652   -2.7319 C   0  0  0  0  0  0  0  0  0  0  0  0
    0.1182    2.4880   -2.8499 H   0  0  0  0  0  0  0  0  0  0  0  0
   -1.4383    3.3113   -3.0296 H   0  0  0  0  0  0  0  0  0  0  0  0
    0.0743    4.1859   -3.4290 H   0  0  0  0  0  0  0  0  0  0  0  0
  1  2  4  0  0  0  0
  2  3  2  0  0  0  0
  2 49  1  0  0  0  0
  4  5  1  0  0  0  0
  4 64  1  0  0  0  0
  5  6  1  0  0  0  0
  5 19  1  0  0  0  0
  5 34  1  0  0  0  0
  6  7  4  0  0  0  0
  6 15  4  0  0  0  0
  7  8  1  0  0  0  0
  7  9  4  0  0  0  0
  9 10  1  0  0  0  0
  9 11  4  0  0  0  0
 11 12  1  0  0  0  0
 11 13  4  0  0  0  0
 13 14  1  0  0  0  0
 13 15  4  0  0  0  0
 15 16  1  0  0  0  0
 16 17  2  0  0  0  0
 16 18  2  0  0  0  0
 16 64  1  0  0  0  0
 19 20  4  0  0  0  0
 19 27  4  0  0  0  0
 20 21  4  0  0  0  0
 20 29  1  0  0  0  0
 21 22  1  0  0  0  0
 21 23  4  0  0  0  0
 23 24  1  0  0  0  0
 23 25  4  0  0  0  0
 25 26  1  0  0  0  0
 25 27  4  0  0  0  0
 27 28  1  0  0  0  0
 29 30  1  0  0  0  0
 30 31  1  0  0  0  0
 30 32  1  0  0  0  0
 30 33  1  0  0  0  0
 34 35  4  0  0  0  0
 34 42  4  0  0  0  0
 35 36  4  0  0  0  0
 35 44  1  0  0  0  0
 36 37  1  0  0  0  0
 36 38  4  0  0  0  0
 38 39  1  0  0  0  0
 38 40  4  0  0  0  0
 40 41  1  0  0  0  0
 40 42  4  0  0  0  0
 42 43  1  0  0  0  0
 44 45  1  0  0  0  0
 45 46  1  0  0  0  0
 45 47  1  0  0  0  0
 45 48  1  0  0  0  0
 49 50  4  0  0  0  0
 49 51  4  0  0  0  0
 50 52  4  0  0  0  0
 50 53  1  0  0  0  0
 51 54  4  0  0  0  0
 51 55  1  0  0  0  0
 52 56  4  0  0  0  0
 52 57  1  0  0  0  0
 54 56  4  0  0  0  0
 54 58  1  0  0  0  0
 56 59  1  0  0  0  0
 59 60  1  0  0  0  0
 60 61  1  0  0  0  0
 60 62  1  0  0  0  0
 60 63  1  0  0  0  0
 64 65  1  0  0  0  0
 65 66  4  0  0  0  0
 65 67  4  0  0  0  0
 66 68  4  0  0  0  0
 66 78  1  0  0  0  0
 67 69  4  0  0  0  0
 67 74  1  0  0  0  0
 68 70  4  0  0  0  0
 68 71  1  0  0  0  0
 69 70  4  0  0  0  0
 69 72  1  0  0  0  0
 70 73  1  0  0  0  0
 74 75  1  0  0  0  0
 74 76  1  0  0  0  0
 74 77  1  0  0  0  0
 78 79  1  0  0  0  0
 78 80  1  0  0  0  0
 78 81  1  0  0  0  0
M  END
