# Supplementary material for: Factors Governing the Catalytic Insertion of CO2 into Arenes – A DFT Case Study for Pd and Pt Phosphane Sulfonamido Complexes
Source: Chemistry. 2022 Mar 21;28(23):e202104375. doi: 10.1002/chem.202104375 (PMC9310616; doi:10.1002/chem.202104375)
Supplement: Supplementary file 2 — Supporting Information [file CHEM-28-0-s002.zip › Structures_related_to_TableS1/L3_dimer_cis.mol]

L3_mh_001_dimer_eins_alternativ def2-TZVP

Created by GaussView 6.0.16
186194  0  0  0  0  0  0  0  0  0    0
    2.0956   -0.5373    0.4905 Pd  0  0  0  0  0  0  0  0  0  0  0  0
    2.9940   -1.8332   -1.0914 P   0  0  0  0  0  0  0  0  0  0  0  0
    4.8112   -2.1314   -1.0306 C   0  0  0  0  0  0  0  0  0  0  0  0
    5.5220   -2.3775   -2.2222 C   0  0  0  0  0  0  0  0  0  0  0  0
    4.9901   -2.3814   -3.1785 H   0  0  0  0  0  0  0  0  0  0  0  0
    6.9032   -2.6034   -2.2010 C   0  0  0  0  0  0  0  0  0  0  0  0
    7.4354   -2.7910   -3.1407 H   0  0  0  0  0  0  0  0  0  0  0  0
    7.5988   -2.5866   -0.9823 C   0  0  0  0  0  0  0  0  0  0  0  0
    8.6807   -2.7611   -0.9585 H   0  0  0  0  0  0  0  0  0  0  0  0
    6.9067   -2.3549    0.2125 C   0  0  0  0  0  0  0  0  0  0  0  0
    7.4276   -2.3540    1.1739 H   0  0  0  0  0  0  0  0  0  0  0  0
    5.5217   -2.1266    0.1875 C   0  0  0  0  0  0  0  0  0  0  0  0
    4.6841   -1.9842    1.7873 S   0  0  0  0  0  0  0  0  0  0  0  0
    5.7442   -1.7791    2.8102 O   0  0  0  0  0  0  0  0  0  0  0  0
    3.8869   -3.2336    1.8639 O   0  0  0  0  0  0  0  0  0  0  0  0
    2.2979   -3.5367   -1.1589 C   0  0  0  0  0  0  0  0  0  0  0  0
    1.5918   -4.1235   -0.0733 C   0  0  0  0  0  0  0  0  0  0  0  0
    1.2864   -5.5042   -0.1198 C   0  0  0  0  0  0  0  0  0  0  0  0
    0.7804   -5.9778    0.7254 H   0  0  0  0  0  0  0  0  0  0  0  0
    1.6085   -6.2681   -1.2461 C   0  0  0  0  0  0  0  0  0  0  0  0
    1.3472   -7.3331   -1.2637 H   0  0  0  0  0  0  0  0  0  0  0  0
    2.2566   -5.6814   -2.3447 C   0  0  0  0  0  0  0  0  0  0  0  0
    2.5054   -6.2743   -3.2317 H   0  0  0  0  0  0  0  0  0  0  0  0
    2.6095   -4.3293   -2.2843 C   0  0  0  0  0  0  0  0  0  0  0  0
    3.1447   -3.8801   -3.1266 H   0  0  0  0  0  0  0  0  0  0  0  0
    1.2125   -3.3338    0.9491 O   0  0  0  0  0  0  0  0  0  0  0  0
    0.9808   -3.9157    2.2334 C   0  0  0  0  0  0  0  0  0  0  0  0
    0.0396   -4.4920    2.2518 H   0  0  0  0  0  0  0  0  0  0  0  0
    0.9040   -3.0742    2.9340 H   0  0  0  0  0  0  0  0  0  0  0  0
    1.8264   -4.5598    2.5254 H   0  0  0  0  0  0  0  0  0  0  0  0
    2.6537   -1.1289   -2.7422 C   0  0  0  0  0  0  0  0  0  0  0  0
    3.4661   -0.0920   -3.2763 C   0  0  0  0  0  0  0  0  0  0  0  0
    3.1607    0.4564   -4.5375 C   0  0  0  0  0  0  0  0  0  0  0  0
    3.7873    1.2468   -4.9583 H   0  0  0  0  0  0  0  0  0  0  0  0
    2.0201    0.0289   -5.2271 C   0  0  0  0  0  0  0  0  0  0  0  0
    1.7777    0.4859   -6.1939 H   0  0  0  0  0  0  0  0  0  0  0  0
    1.1802   -0.9538   -4.6811 C   0  0  0  0  0  0  0  0  0  0  0  0
    0.2753   -1.2718   -5.2072 H   0  0  0  0  0  0  0  0  0  0  0  0
    1.5009   -1.5275   -3.4466 C   0  0  0  0  0  0  0  0  0  0  0  0
    0.8431   -2.2882   -3.0191 H   0  0  0  0  0  0  0  0  0  0  0  0
    4.5005    0.3273   -2.5124 O   0  0  0  0  0  0  0  0  0  0  0  0
    5.5641    1.0627   -3.1129 C   0  0  0  0  0  0  0  0  0  0  0  0
    5.9273    0.5561   -4.0265 H   0  0  0  0  0  0  0  0  0  0  0  0
    6.3734    1.0900   -2.3684 H   0  0  0  0  0  0  0  0  0  0  0  0
    5.2538    2.0942   -3.3600 H   0  0  0  0  0  0  0  0  0  0  0  0
    0.7013    0.5816    1.8505 O   0  0  0  0  0  0  0  0  0  0  0  0
   -0.0044    1.5642    1.4482 C   0  0  0  0  0  0  0  0  0  0  0  0
   -1.2619    1.5351    1.2587 O   0  0  0  0  0  0  0  0  0  0  0  0
   -2.7228    0.3971    0.0949 Pd  0  0  0  0  0  0  0  0  0  0  0  0
   -4.0551   -0.7776   -1.2507 P   0  0  0  0  0  0  0  0  0  0  0  0
   -5.1943   -1.8943   -0.3361 C   0  0  0  0  0  0  0  0  0  0  0  0
   -5.4110   -3.2215   -0.7505 C   0  0  0  0  0  0  0  0  0  0  0  0
   -4.9193   -3.5933   -1.6551 H   0  0  0  0  0  0  0  0  0  0  0  0
   -6.2485   -4.0723   -0.0151 C   0  0  0  0  0  0  0  0  0  0  0  0
   -6.4045   -5.1030   -0.3538 H   0  0  0  0  0  0  0  0  0  0  0  0
   -6.8801   -3.6053    1.1469 C   0  0  0  0  0  0  0  0  0  0  0  0
   -7.5335   -4.2674    1.7267 H   0  0  0  0  0  0  0  0  0  0  0  0
   -6.6828   -2.2822    1.5675 C   0  0  0  0  0  0  0  0  0  0  0  0
   -7.1764   -1.8934    2.4626 H   0  0  0  0  0  0  0  0  0  0  0  0
   -5.8428   -1.4364    0.8309 C   0  0  0  0  0  0  0  0  0  0  0  0
   -5.7025    0.2920    1.3658 S   0  0  0  0  0  0  0  0  0  0  0  0
   -6.4241    0.3976    2.6603 O   0  0  0  0  0  0  0  0  0  0  0  0
   -6.2287    1.0583    0.2038 O   0  0  0  0  0  0  0  0  0  0  0  0
   -5.1370    0.1254   -2.4246 C   0  0  0  0  0  0  0  0  0  0  0  0
   -4.8941    1.4812   -2.7756 C   0  0  0  0  0  0  0  0  0  0  0  0
   -5.7553    2.1229   -3.6914 C   0  0  0  0  0  0  0  0  0  0  0  0
   -5.5839    3.1670   -3.9663 H   0  0  0  0  0  0  0  0  0  0  0  0
   -6.8385    1.4279   -4.2462 C   0  0  0  0  0  0  0  0  0  0  0  0
   -7.4984    1.9448   -4.9536 H   0  0  0  0  0  0  0  0  0  0  0  0
   -7.0840    0.0904   -3.9027 C   0  0  0  0  0  0  0  0  0  0  0  0
   -7.9330   -0.4515   -4.3339 H   0  0  0  0  0  0  0  0  0  0  0  0
   -6.2329   -0.5492   -2.9913 C   0  0  0  0  0  0  0  0  0  0  0  0
   -6.4262   -1.5904   -2.7128 H   0  0  0  0  0  0  0  0  0  0  0  0
   -3.8328    2.0819   -2.2035 O   0  0  0  0  0  0  0  0  0  0  0  0
   -3.5368    3.4451   -2.4781 C   0  0  0  0  0  0  0  0  0  0  0  0
   -3.3041    3.5995   -3.5492 H   0  0  0  0  0  0  0  0  0  0  0  0
   -2.6505    3.6887   -1.8740 H   0  0  0  0  0  0  0  0  0  0  0  0
   -4.3733    4.1059   -2.1836 H   0  0  0  0  0  0  0  0  0  0  0  0
   -3.0332   -1.8660   -2.3077 C   0  0  0  0  0  0  0  0  0  0  0  0
   -2.2994   -2.9262   -1.7104 C   0  0  0  0  0  0  0  0  0  0  0  0
   -1.5007   -3.7651   -2.5105 C   0  0  0  0  0  0  0  0  0  0  0  0
   -0.9264   -4.5756   -2.0533 H   0  0  0  0  0  0  0  0  0  0  0  0
   -1.4188   -3.5371   -3.8917 C   0  0  0  0  0  0  0  0  0  0  0  0
   -0.7821   -4.1876   -4.5027 H   0  0  0  0  0  0  0  0  0  0  0  0
   -2.1268   -2.4818   -4.4871 C   0  0  0  0  0  0  0  0  0  0  0  0
   -2.0627   -2.3089   -5.5670 H   0  0  0  0  0  0  0  0  0  0  0  0
   -2.9245   -1.6466   -3.6922 C   0  0  0  0  0  0  0  0  0  0  0  0
   -3.4832   -0.8245   -4.1510 H   0  0  0  0  0  0  0  0  0  0  0  0
   -2.4377   -3.0774   -0.3726 O   0  0  0  0  0  0  0  0  0  0  0  0
   -2.2359   -4.3724    0.1922 C   0  0  0  0  0  0  0  0  0  0  0  0
   -2.7587   -5.1457   -0.4010 H   0  0  0  0  0  0  0  0  0  0  0  0
   -2.6648   -4.3390    1.2040 H   0  0  0  0  0  0  0  0  0  0  0  0
   -1.1647   -4.6191    0.2503 H   0  0  0  0  0  0  0  0  0  0  0  0
   -1.3933    0.5877   -1.5426 O   0  0  0  0  0  0  0  0  0  0  0  0
   -0.1287    0.4948   -1.3942 C   0  0  0  0  0  0  0  0  0  0  0  0
    0.3712   -0.4352   -0.6846 O   0  0  0  0  0  0  0  0  0  0  0  0
    0.6571    2.8871    1.1854 C   0  0  0  0  0  0  0  0  0  0  0  0
    0.0914    3.7857    0.2610 C   0  0  0  0  0  0  0  0  0  0  0  0
    1.8847    3.2247    1.7894 C   0  0  0  0  0  0  0  0  0  0  0  0
    0.7464    4.9663   -0.1030 C   0  0  0  0  0  0  0  0  0  0  0  0
   -0.8548    3.5217   -0.2186 H   0  0  0  0  0  0  0  0  0  0  0  0
    2.5340    4.4144    1.4645 C   0  0  0  0  0  0  0  0  0  0  0  0
    2.3273    2.5386    2.5139 H   0  0  0  0  0  0  0  0  0  0  0  0
    1.9885    5.2810    0.4904 C   0  0  0  0  0  0  0  0  0  0  0  0
    0.3030    5.6153   -0.8627 H   0  0  0  0  0  0  0  0  0  0  0  0
    3.4877    4.6807    1.9303 H   0  0  0  0  0  0  0  0  0  0  0  0
    0.6674    1.5513   -2.0932 C   0  0  0  0  0  0  0  0  0  0  0  0
    0.0639    2.2579   -3.1537 C   0  0  0  0  0  0  0  0  0  0  0  0
    1.9467    1.9606   -1.6641 C   0  0  0  0  0  0  0  0  0  0  0  0
    0.7056    3.3318   -3.7793 C   0  0  0  0  0  0  0  0  0  0  0  0
   -0.9329    1.9557   -3.4871 H   0  0  0  0  0  0  0  0  0  0  0  0
    2.5870    3.0435   -2.2579 C   0  0  0  0  0  0  0  0  0  0  0  0
    2.4372    1.4436   -0.8309 H   0  0  0  0  0  0  0  0  0  0  0  0
    1.9770    3.7392   -3.3217 C   0  0  0  0  0  0  0  0  0  0  0  0
    0.2088    3.8467   -4.6059 H   0  0  0  0  0  0  0  0  0  0  0  0
    3.5640    3.3800   -1.9039 H   0  0  0  0  0  0  0  0  0  0  0  0
    2.7308    6.3755    0.1827 O   0  0  0  0  0  0  0  0  0  0  0  0
    2.6788    4.7860   -3.8292 O   0  0  0  0  0  0  0  0  0  0  0  0
    2.3001    7.2212   -0.8799 C   0  0  0  0  0  0  0  0  0  0  0  0
    3.0591    8.0155   -0.9681 H   0  0  0  0  0  0  0  0  0  0  0  0
    2.2432    6.6655   -1.8356 H   0  0  0  0  0  0  0  0  0  0  0  0
    1.3178    7.6849   -0.6645 H   0  0  0  0  0  0  0  0  0  0  0  0
    2.1095    5.5493   -4.8899 C   0  0  0  0  0  0  0  0  0  0  0  0
    1.1539    6.0183   -4.5857 H   0  0  0  0  0  0  0  0  0  0  0  0
    2.8400    6.3391   -5.1273 H   0  0  0  0  0  0  0  0  0  0  0  0
    1.9399    4.9280   -5.7908 H   0  0  0  0  0  0  0  0  0  0  0  0
    3.7266   -0.6561    1.7245 N   0  0  0  0  0  0  0  0  0  0  0  0
   -4.1148    0.6121    1.5904 N   0  0  0  0  0  0  0  0  0  0  0  0
    3.9740    0.4190    2.6271 C   0  0  0  0  0  0  0  0  0  0  0  0
    4.8541    1.4728    2.2535 C   0  0  0  0  0  0  0  0  0  0  0  0
    3.3154    0.4289    3.8918 C   0  0  0  0  0  0  0  0  0  0  0  0
    5.0798    2.5171    3.1690 C   0  0  0  0  0  0  0  0  0  0  0  0
    3.5589    1.5039    4.7644 C   0  0  0  0  0  0  0  0  0  0  0  0
    4.4363    2.5387    4.4117 C   0  0  0  0  0  0  0  0  0  0  0  0
    5.7664    3.3286    2.9035 H   0  0  0  0  0  0  0  0  0  0  0  0
    3.0610    1.5301    5.7398 H   0  0  0  0  0  0  0  0  0  0  0  0
    4.6157    3.3668    5.1086 H   0  0  0  0  0  0  0  0  0  0  0  0
   -3.6342    0.9418    2.8906 C   0  0  0  0  0  0  0  0  0  0  0  0
   -3.5971    2.2982    3.3280 C   0  0  0  0  0  0  0  0  0  0  0  0
   -3.1286   -0.1023    3.7132 C   0  0  0  0  0  0  0  0  0  0  0  0
   -3.0438    2.5613    4.5978 C   0  0  0  0  0  0  0  0  0  0  0  0
   -2.5902    0.2137    4.9716 C   0  0  0  0  0  0  0  0  0  0  0  0
   -2.5412    1.5405    5.4138 C   0  0  0  0  0  0  0  0  0  0  0  0
   -3.0043    3.6010    4.9476 H   0  0  0  0  0  0  0  0  0  0  0  0
   -2.1966   -0.5869    5.6080 H   0  0  0  0  0  0  0  0  0  0  0  0
   -2.1069    1.7814    6.3921 H   0  0  0  0  0  0  0  0  0  0  0  0
   -3.1725   -1.5497    3.2510 C   0  0  0  0  0  0  0  0  0  0  0  0
   -3.5578   -1.5480    2.2193 H   0  0  0  0  0  0  0  0  0  0  0  0
   -4.1632    3.5059    2.5715 C   0  0  0  0  0  0  0  0  0  0  0  0
   -3.6668    4.3769    3.0411 H   0  0  0  0  0  0  0  0  0  0  0  0
    2.4130   -0.7212    4.3173 C   0  0  0  0  0  0  0  0  0  0  0  0
    2.1188   -1.2447    3.3940 H   0  0  0  0  0  0  0  0  0  0  0  0
    5.5911    1.4558    0.9213 C   0  0  0  0  0  0  0  0  0  0  0  0
    5.1057    0.6890    0.2944 H   0  0  0  0  0  0  0  0  0  0  0  0
   -3.8570    3.5974    1.0690 C   0  0  0  0  0  0  0  0  0  0  0  0
   -2.7885    3.4197    0.8775 H   0  0  0  0  0  0  0  0  0  0  0  0
   -4.4324    2.8655    0.4854 H   0  0  0  0  0  0  0  0  0  0  0  0
   -4.1161    4.6101    0.7060 H   0  0  0  0  0  0  0  0  0  0  0  0
   -5.6730    3.6762    2.8410 C   0  0  0  0  0  0  0  0  0  0  0  0
   -6.0285    4.6364    2.4207 H   0  0  0  0  0  0  0  0  0  0  0  0
   -6.2577    2.8636    2.3830 H   0  0  0  0  0  0  0  0  0  0  0  0
   -5.8896    3.6763    3.9251 H   0  0  0  0  0  0  0  0  0  0  0  0
   -4.1441   -2.3772    4.1099 C   0  0  0  0  0  0  0  0  0  0  0  0
   -5.1412   -1.9052    4.1365 H   0  0  0  0  0  0  0  0  0  0  0  0
   -4.2573   -3.3987    3.7008 H   0  0  0  0  0  0  0  0  0  0  0  0
   -3.7834   -2.4687    5.1520 H   0  0  0  0  0  0  0  0  0  0  0  0
   -1.7692   -2.1676    3.2072 C   0  0  0  0  0  0  0  0  0  0  0  0
   -1.3191   -2.2263    4.2144 H   0  0  0  0  0  0  0  0  0  0  0  0
   -1.8155   -3.1934    2.8085 H   0  0  0  0  0  0  0  0  0  0  0  0
   -1.0957   -1.5730    2.5663 H   0  0  0  0  0  0  0  0  0  0  0  0
    1.1337   -0.2598    5.0292 C   0  0  0  0  0  0  0  0  0  0  0  0
    0.4785   -1.1273    5.2221 H   0  0  0  0  0  0  0  0  0  0  0  0
    1.3473    0.2073    6.0087 H   0  0  0  0  0  0  0  0  0  0  0  0
    0.5698    0.4569    4.4113 H   0  0  0  0  0  0  0  0  0  0  0  0
    3.1952   -1.7271    5.1862 C   0  0  0  0  0  0  0  0  0  0  0  0
    4.0985   -2.0877    4.6685 H   0  0  0  0  0  0  0  0  0  0  0  0
    3.5110   -1.2616    6.1395 H   0  0  0  0  0  0  0  0  0  0  0  0
    2.5624   -2.6019    5.4288 H   0  0  0  0  0  0  0  0  0  0  0  0
    7.0595    1.0390    1.1309 C   0  0  0  0  0  0  0  0  0  0  0  0
    7.5699    0.8906    0.1611 H   0  0  0  0  0  0  0  0  0  0  0  0
    7.6108    1.8183    1.6904 H   0  0  0  0  0  0  0  0  0  0  0  0
    7.1215    0.1015    1.7056 H   0  0  0  0  0  0  0  0  0  0  0  0
    5.4983    2.7977    0.1798 C   0  0  0  0  0  0  0  0  0  0  0  0
    4.4490    3.0951    0.0274 H   0  0  0  0  0  0  0  0  0  0  0  0
    5.9997    3.6104    0.7360 H   0  0  0  0  0  0  0  0  0  0  0  0
    5.9888    2.7300   -0.8062 H   0  0  0  0  0  0  0  0  0  0  0  0
  1  2  1  0  0  0  0
  1127  1  0  0  0  0
  2  3  1  0  0  0  0
  2 16  1  0  0  0  0
  2 31  1  0  0  0  0
  3  4  4  0  0  0  0
  3 12  4  0  0  0  0
  4  5  1  0  0  0  0
  4  6  4  0  0  0  0
  6  7  1  0  0  0  0
  6  8  4  0  0  0  0
  8  9  1  0  0  0  0
  8 10  4  0  0  0  0
 10 11  1  0  0  0  0
 10 12  4  0  0  0  0
 12 13  1  0  0  0  0
 13 14  2  0  0  0  0
 13 15  2  0  0  0  0
 13127  1  0  0  0  0
 16 17  4  0  0  0  0
 16 24  4  0  0  0  0
 17 18  4  0  0  0  0
 17 26  1  0  0  0  0
 18 19  1  0  0  0  0
 18 20  4  0  0  0  0
 20 21  1  0  0  0  0
 20 22  4  0  0  0  0
 22 23  1  0  0  0  0
 22 24  4  0  0  0  0
 24 25  1  0  0  0  0
 26 27  1  0  0  0  0
 27 28  1  0  0  0  0
 27 29  1  0  0  0  0
 27 30  1  0  0  0  0
 31 32  4  0  0  0  0
 31 39  4  0  0  0  0
 32 33  4  0  0  0  0
 32 41  1  0  0  0  0
 33 34  1  0  0  0  0
 33 35  4  0  0  0  0
 35 36  1  0  0  0  0
 35 37  4  0  0  0  0
 37 38  1  0  0  0  0
 37 39  4  0  0  0  0
 39 40  1  0  0  0  0
 41 42  1  0  0  0  0
 42 43  1  0  0  0  0
 42 44  1  0  0  0  0
 42 45  1  0  0  0  0
 46 47  2  0  0  0  0
 47 48  2  0  0  0  0
 47 97  1  0  0  0  0
 49 50  1  0  0  0  0
 49128  1  0  0  0  0
 50 51  1  0  0  0  0
 50 64  1  0  0  0  0
 50 79  1  0  0  0  0
 51 52  4  0  0  0  0
 51 60  4  0  0  0  0
 52 53  1  0  0  0  0
 52 54  4  0  0  0  0
 54 55  1  0  0  0  0
 54 56  4  0  0  0  0
 56 57  1  0  0  0  0
 56 58  4  0  0  0  0
 58 59  1  0  0  0  0
 58 60  4  0  0  0  0
 60 61  1  0  0  0  0
 61 62  2  0  0  0  0
 61 63  2  0  0  0  0
 61128  1  0  0  0  0
 64 65  4  0  0  0  0
 64 72  4  0  0  0  0
 65 66  4  0  0  0  0
 65 74  1  0  0  0  0
 66 67  1  0  0  0  0
 66 68  4  0  0  0  0
 68 69  1  0  0  0  0
 68 70  4  0  0  0  0
 70 71  1  0  0  0  0
 70 72  4  0  0  0  0
 72 73  1  0  0  0  0
 74 75  1  0  0  0  0
 75 76  1  0  0  0  0
 75 77  1  0  0  0  0
 75 78  1  0  0  0  0
 79 80  4  0  0  0  0
 79 87  4  0  0  0  0
 80 81  4  0  0  0  0
 80 89  1  0  0  0  0
 81 82  1  0  0  0  0
 81 83  4  0  0  0  0
 83 84  1  0  0  0  0
 83 85  4  0  0  0  0
 85 86  1  0  0  0  0
 85 87  4  0  0  0  0
 87 88  1  0  0  0  0
 89 90  1  0  0  0  0
 90 91  1  0  0  0  0
 90 92  1  0  0  0  0
 90 93  1  0  0  0  0
 94 95  2  0  0  0  0
 95 96  2  0  0  0  0
 95107  1  0  0  0  0
 97 98  4  0  0  0  0
 97 99  4  0  0  0  0
 98100  4  0  0  0  0
 98101  1  0  0  0  0
 99102  4  0  0  0  0
 99103  1  0  0  0  0
100104  4  0  0  0  0
100105  1  0  0  0  0
102104  4  0  0  0  0
102106  1  0  0  0  0
104117  1  0  0  0  0
107108  4  0  0  0  0
107109  4  0  0  0  0
108110  4  0  0  0  0
108111  1  0  0  0  0
109112  4  0  0  0  0
109113  1  0  0  0  0
110114  4  0  0  0  0
110115  1  0  0  0  0
112114  4  0  0  0  0
112116  1  0  0  0  0
114118  1  0  0  0  0
117119  1  0  0  0  0
118123  1  0  0  0  0
119120  1  0  0  0  0
119121  1  0  0  0  0
119122  1  0  0  0  0
123124  1  0  0  0  0
123125  1  0  0  0  0
123126  1  0  0  0  0
127129  1  0  0  0  0
128138  1  0  0  0  0
129130  4  0  0  0  0
129131  4  0  0  0  0
130132  4  0  0  0  0
130153  1  0  0  0  0
131133  4  0  0  0  0
131151  1  0  0  0  0
132134  4  0  0  0  0
132135  1  0  0  0  0
133134  4  0  0  0  0
133136  1  0  0  0  0
134137  1  0  0  0  0
138139  4  0  0  0  0
138140  4  0  0  0  0
139141  4  0  0  0  0
139149  1  0  0  0  0
140142  4  0  0  0  0
140147  1  0  0  0  0
141143  4  0  0  0  0
141144  1  0  0  0  0
142143  4  0  0  0  0
142145  1  0  0  0  0
143146  1  0  0  0  0
147148  1  0  0  0  0
147163  1  0  0  0  0
147167  1  0  0  0  0
149150  1  0  0  0  0
149155  1  0  0  0  0
149159  1  0  0  0  0
151152  1  0  0  0  0
151171  1  0  0  0  0
151175  1  0  0  0  0
153154  1  0  0  0  0
153179  1  0  0  0  0
153183  1  0  0  0  0
155156  1  0  0  0  0
155157  1  0  0  0  0
155158  1  0  0  0  0
159160  1  0  0  0  0
159161  1  0  0  0  0
159162  1  0  0  0  0
163164  1  0  0  0  0
163165  1  0  0  0  0
163166  1  0  0  0  0
167168  1  0  0  0  0
167169  1  0  0  0  0
167170  1  0  0  0  0
171172  1  0  0  0  0
171173  1  0  0  0  0
171174  1  0  0  0  0
175176  1  0  0  0  0
175177  1  0  0  0  0
175178  1  0  0  0  0
179180  1  0  0  0  0
179181  1  0  0  0  0
179182  1  0  0  0  0
183184  1  0  0  0  0
183185  1  0  0  0  0
183186  1  0  0  0  0
M  END
