# Supplementary material for: Factors Governing the Catalytic Insertion of CO2 into Arenes – A DFT Case Study for Pd and Pt Phosphane Sulfonamido Complexes
Source: Chemistry. 2022 Mar 21;28(23):e202104375. doi: 10.1002/chem.202104375 (PMC9310616; doi:10.1002/chem.202104375)
Supplement: Supplementary file 2 — Supporting Information [file CHEM-28-0-s002.zip › Structures_related_to_TableS1/L3_dimer_trans.mol]

freq_122_mh_001_dimer_vier_neu def2-SVP

Created by GaussView 6.0.16
186194  0  0  0  0  0  0  0  0  0    0
   -2.3393   -0.2234   -0.0299 Pd  0  0  0  0  0  0  0  0  0  0  0  0
   -4.0980    0.5862   -1.1562 P   0  0  0  0  0  0  0  0  0  0  0  0
   -5.3569   -0.6943   -1.4956 C   0  0  0  0  0  0  0  0  0  0  0  0
   -5.9504   -0.8014   -2.7662 C   0  0  0  0  0  0  0  0  0  0  0  0
   -5.6119   -0.1452   -3.5751 H   0  0  0  0  0  0  0  0  0  0  0  0
   -6.9824   -1.7242   -2.9940 C   0  0  0  0  0  0  0  0  0  0  0  0
   -7.4376   -1.7945   -3.9886 H   0  0  0  0  0  0  0  0  0  0  0  0
   -7.4363   -2.5397   -1.9481 C   0  0  0  0  0  0  0  0  0  0  0  0
   -8.2526   -3.2518   -2.1154 H   0  0  0  0  0  0  0  0  0  0  0  0
   -6.8358   -2.4604   -0.6825 C   0  0  0  0  0  0  0  0  0  0  0  0
   -7.1623   -3.1074    0.1365 H   0  0  0  0  0  0  0  0  0  0  0  0
   -5.7906   -1.5551   -0.4594 C   0  0  0  0  0  0  0  0  0  0  0  0
   -5.0173   -1.5535    1.1921 S   0  0  0  0  0  0  0  0  0  0  0  0
   -5.5389   -2.7629    1.8809 O   0  0  0  0  0  0  0  0  0  0  0  0
   -5.3185   -0.2257    1.7856 O   0  0  0  0  0  0  0  0  0  0  0  0
   -5.0596    1.8914   -0.2880 C   0  0  0  0  0  0  0  0  0  0  0  0
   -4.3763    2.9863    0.3099 C   0  0  0  0  0  0  0  0  0  0  0  0
   -5.1074    3.9993    0.9629 C   0  0  0  0  0  0  0  0  0  0  0  0
   -4.5857    4.8404    1.4277 H   0  0  0  0  0  0  0  0  0  0  0  0
   -6.5066    3.9237    1.0165 C   0  0  0  0  0  0  0  0  0  0  0  0
   -7.0653    4.7161    1.5293 H   0  0  0  0  0  0  0  0  0  0  0  0
   -7.1892    2.8526    0.4212 C   0  0  0  0  0  0  0  0  0  0  0  0
   -8.2827    2.7974    0.4610 H   0  0  0  0  0  0  0  0  0  0  0  0
   -6.4622    1.8417   -0.2227 C   0  0  0  0  0  0  0  0  0  0  0  0
   -6.9948    1.0016   -0.6773 H   0  0  0  0  0  0  0  0  0  0  0  0
   -3.0365    2.9781    0.1900 O   0  0  0  0  0  0  0  0  0  0  0  0
   -2.2493    4.0587    0.6745 C   0  0  0  0  0  0  0  0  0  0  0  0
   -2.4895    4.9954    0.1355 H   0  0  0  0  0  0  0  0  0  0  0  0
   -1.2059    3.7776    0.4750 H   0  0  0  0  0  0  0  0  0  0  0  0
   -2.3879    4.2058    1.7605 H   0  0  0  0  0  0  0  0  0  0  0  0
   -3.6514    1.3522   -2.7571 C   0  0  0  0  0  0  0  0  0  0  0  0
   -2.7279    0.7124   -3.6319 C   0  0  0  0  0  0  0  0  0  0  0  0
   -2.3189    1.3705   -4.8105 C   0  0  0  0  0  0  0  0  0  0  0  0
   -1.6020    0.8950   -5.4845 H   0  0  0  0  0  0  0  0  0  0  0  0
   -2.8281    2.6379   -5.1232 C   0  0  0  0  0  0  0  0  0  0  0  0
   -2.4950    3.1342   -6.0426 H   0  0  0  0  0  0  0  0  0  0  0  0
   -3.7500    3.2681   -4.2754 C   0  0  0  0  0  0  0  0  0  0  0  0
   -4.1497    4.2583   -4.5206 H   0  0  0  0  0  0  0  0  0  0  0  0
   -4.1519    2.6228   -3.0981 C   0  0  0  0  0  0  0  0  0  0  0  0
   -4.8606    3.1157   -2.4260 H   0  0  0  0  0  0  0  0  0  0  0  0
   -2.2858   -0.5105   -3.2723 O   0  0  0  0  0  0  0  0  0  0  0  0
   -1.1663   -1.0791   -3.9638 C   0  0  0  0  0  0  0  0  0  0  0  0
   -1.4631   -1.4327   -4.9693 H   0  0  0  0  0  0  0  0  0  0  0  0
   -0.8298   -1.9253   -3.3551 H   0  0  0  0  0  0  0  0  0  0  0  0
   -0.3442   -0.3505   -4.0484 H   0  0  0  0  0  0  0  0  0  0  0  0
   -1.2469    1.2732   -0.9782 O   0  0  0  0  0  0  0  0  0  0  0  0
   -0.0564    1.1636   -1.4307 C   0  0  0  0  0  0  0  0  0  0  0  0
    0.5883    0.0741   -1.4889 O   0  0  0  0  0  0  0  0  0  0  0  0
    2.3803   -0.1430   -0.1934 Pd  0  0  0  0  0  0  0  0  0  0  0  0
    4.1324    0.1442    1.1866 P   0  0  0  0  0  0  0  0  0  0  0  0
    5.2957   -1.2701    1.1541 C   0  0  0  0  0  0  0  0  0  0  0  0
    5.8540   -1.7640    2.3480 C   0  0  0  0  0  0  0  0  0  0  0  0
    5.6291   -1.2641    3.2954 H   0  0  0  0  0  0  0  0  0  0  0  0
    6.6933   -2.8868    2.3332 C   0  0  0  0  0  0  0  0  0  0  0  0
    7.1192   -3.2583    3.2723 H   0  0  0  0  0  0  0  0  0  0  0  0
    6.9822   -3.5297    1.1213 C   0  0  0  0  0  0  0  0  0  0  0  0
    7.6324   -4.4120    1.1040 H   0  0  0  0  0  0  0  0  0  0  0  0
    6.4424   -3.0421   -0.0776 C   0  0  0  0  0  0  0  0  0  0  0  0
    6.6634   -3.5245   -1.0337 H   0  0  0  0  0  0  0  0  0  0  0  0
    5.6040   -1.9190   -0.0628 C   0  0  0  0  0  0  0  0  0  0  0  0
    5.0231   -1.2938   -1.6768 S   0  0  0  0  0  0  0  0  0  0  0  0
    5.4814   -2.3012   -2.6667 O   0  0  0  0  0  0  0  0  0  0  0  0
    5.5740    0.0832   -1.7609 O   0  0  0  0  0  0  0  0  0  0  0  0
    5.1539    1.6205    0.8053 C   0  0  0  0  0  0  0  0  0  0  0  0
    4.5275    2.8892    0.6651 C   0  0  0  0  0  0  0  0  0  0  0  0
    5.3112    4.0347    0.4223 C   0  0  0  0  0  0  0  0  0  0  0  0
    4.8350    5.0136    0.3179 H   0  0  0  0  0  0  0  0  0  0  0  0
    6.7041    3.9144    0.3104 C   0  0  0  0  0  0  0  0  0  0  0  0
    7.3041    4.8117    0.1160 H   0  0  0  0  0  0  0  0  0  0  0  0
    7.3293    2.6661    0.4490 C   0  0  0  0  0  0  0  0  0  0  0  0
    8.4180    2.5759    0.3651 H   0  0  0  0  0  0  0  0  0  0  0  0
    6.5509    1.5263    0.6929 C   0  0  0  0  0  0  0  0  0  0  0  0
    7.0350    0.5508    0.7966 H   0  0  0  0  0  0  0  0  0  0  0  0
    3.1861    2.9053    0.8083 O   0  0  0  0  0  0  0  0  0  0  0  0
    2.4898    4.1355    0.9704 C   0  0  0  0  0  0  0  0  0  0  0  0
    2.8476    4.6728    1.8698 H   0  0  0  0  0  0  0  0  0  0  0  0
    1.4315    3.8660    1.0961 H   0  0  0  0  0  0  0  0  0  0  0  0
    2.5925    4.7846    0.0828 H   0  0  0  0  0  0  0  0  0  0  0  0
    3.6518    0.3821    2.9407 C   0  0  0  0  0  0  0  0  0  0  0  0
    2.9738   -0.6544    3.6390 C   0  0  0  0  0  0  0  0  0  0  0  0
    2.5174   -0.4325    4.9538 C   0  0  0  0  0  0  0  0  0  0  0  0
    1.9690   -1.2156    5.4832 H   0  0  0  0  0  0  0  0  0  0  0  0
    2.7531    0.7978    5.5815 C   0  0  0  0  0  0  0  0  0  0  0  0
    2.3818    0.9583    6.6006 H   0  0  0  0  0  0  0  0  0  0  0  0
    3.4583    1.8114    4.9179 C   0  0  0  0  0  0  0  0  0  0  0  0
    3.6599    2.7683    5.4117 H   0  0  0  0  0  0  0  0  0  0  0  0
    3.8960    1.5994    3.6036 C   0  0  0  0  0  0  0  0  0  0  0  0
    4.4447    2.3927    3.0905 H   0  0  0  0  0  0  0  0  0  0  0  0
    2.8296   -1.8328    2.9913 O   0  0  0  0  0  0  0  0  0  0  0  0
    2.5545   -3.0090    3.7565 C   0  0  0  0  0  0  0  0  0  0  0  0
    3.1788   -3.0400    4.6679 H   0  0  0  0  0  0  0  0  0  0  0  0
    2.8149   -3.8624    3.1143 H   0  0  0  0  0  0  0  0  0  0  0  0
    1.4859   -3.0650    4.0243 H   0  0  0  0  0  0  0  0  0  0  0  0
    1.2685    0.8481    1.2750 O   0  0  0  0  0  0  0  0  0  0  0  0
    0.0835    0.5007    1.6242 C   0  0  0  0  0  0  0  0  0  0  0  0
   -0.5045   -0.5405    1.2082 O   0  0  0  0  0  0  0  0  0  0  0  0
    0.5159    2.4566   -1.9344 C   0  0  0  0  0  0  0  0  0  0  0  0
    1.9035    2.6637   -2.0330 C   0  0  0  0  0  0  0  0  0  0  0  0
   -0.3492    3.5081   -2.3202 C   0  0  0  0  0  0  0  0  0  0  0  0
    2.4304    3.8699   -2.5064 C   0  0  0  0  0  0  0  0  0  0  0  0
    2.5926    1.8789   -1.7103 H   0  0  0  0  0  0  0  0  0  0  0  0
    0.1588    4.7123   -2.8031 C   0  0  0  0  0  0  0  0  0  0  0  0
   -1.4297    3.3565   -2.2471 H   0  0  0  0  0  0  0  0  0  0  0  0
    1.5579    4.9083   -2.8961 C   0  0  0  0  0  0  0  0  0  0  0  0
    3.5155    3.9909   -2.5546 H   0  0  0  0  0  0  0  0  0  0  0  0
   -0.5081    5.5235   -3.1162 H   0  0  0  0  0  0  0  0  0  0  0  0
   -0.5695    1.4272    2.6083 C   0  0  0  0  0  0  0  0  0  0  0  0
   -1.9591    1.4063    2.8267 C   0  0  0  0  0  0  0  0  0  0  0  0
    0.2095    2.3448    3.3497 C   0  0  0  0  0  0  0  0  0  0  0  0
   -2.5704    2.2656    3.7447 C   0  0  0  0  0  0  0  0  0  0  0  0
   -2.5930    0.7327    2.2431 H   0  0  0  0  0  0  0  0  0  0  0  0
   -0.3802    3.1999    4.2788 C   0  0  0  0  0  0  0  0  0  0  0  0
    1.2911    2.3616    3.1975 H   0  0  0  0  0  0  0  0  0  0  0  0
   -1.7812    3.1749    4.4814 C   0  0  0  0  0  0  0  0  0  0  0  0
   -3.6557    2.2242    3.8655 H   0  0  0  0  0  0  0  0  0  0  0  0
    0.2241    3.9030    4.8634 H   0  0  0  0  0  0  0  0  0  0  0  0
    1.9655    6.1167   -3.3565 O   0  0  0  0  0  0  0  0  0  0  0  0
   -2.2739    4.0568    5.3850 O   0  0  0  0  0  0  0  0  0  0  0  0
    3.3629    6.3658   -3.4880 C   0  0  0  0  0  0  0  0  0  0  0  0
    3.4575    7.3888   -3.8863 H   0  0  0  0  0  0  0  0  0  0  0  0
    3.8806    6.3071   -2.5104 H   0  0  0  0  0  0  0  0  0  0  0  0
    3.8384    5.6552   -4.1913 H   0  0  0  0  0  0  0  0  0  0  0  0
   -3.6813    4.0903    5.6136 C   0  0  0  0  0  0  0  0  0  0  0  0
   -4.0519    3.1243    6.0078 H   0  0  0  0  0  0  0  0  0  0  0  0
   -3.8523    4.8780    6.3648 H   0  0  0  0  0  0  0  0  0  0  0  0
   -4.2371    4.3410    4.6892 H   0  0  0  0  0  0  0  0  0  0  0  0
   -3.4041   -1.6927    0.9457 N   0  0  0  0  0  0  0  0  0  0  0  0
    3.3851   -1.2070   -1.6770 N   0  0  0  0  0  0  0  0  0  0  0  0
   -2.7635   -2.9188    1.3021 C   0  0  0  0  0  0  0  0  0  0  0  0
   -2.6382   -3.9673    0.3498 C   0  0  0  0  0  0  0  0  0  0  0  0
   -2.2782   -3.0861    2.6324 C   0  0  0  0  0  0  0  0  0  0  0  0
   -2.0537   -5.1820    0.7513 C   0  0  0  0  0  0  0  0  0  0  0  0
   -1.6966   -4.3168    2.9859 C   0  0  0  0  0  0  0  0  0  0  0  0
   -1.5891   -5.3617    2.0591 C   0  0  0  0  0  0  0  0  0  0  0  0
   -1.9608   -5.9988    0.0260 H   0  0  0  0  0  0  0  0  0  0  0  0
   -1.3331   -4.4643    4.0095 H   0  0  0  0  0  0  0  0  0  0  0  0
   -1.1343   -6.3154    2.3548 H   0  0  0  0  0  0  0  0  0  0  0  0
    2.6700   -2.2318   -2.3804 C   0  0  0  0  0  0  0  0  0  0  0  0
    2.4002   -2.1038   -3.7806 C   0  0  0  0  0  0  0  0  0  0  0  0
    2.2313   -3.3922   -1.6774 C   0  0  0  0  0  0  0  0  0  0  0  0
    1.7039   -3.1506   -4.4205 C   0  0  0  0  0  0  0  0  0  0  0  0
    1.5427   -4.4044   -2.3693 C   0  0  0  0  0  0  0  0  0  0  0  0
    1.2779   -4.2923   -3.7360 C   0  0  0  0  0  0  0  0  0  0  0  0
    1.4903   -3.0538   -5.4927 H   0  0  0  0  0  0  0  0  0  0  0  0
    1.2023   -5.2903   -1.8218 H   0  0  0  0  0  0  0  0  0  0  0  0
    0.7302   -5.0828   -4.2637 H   0  0  0  0  0  0  0  0  0  0  0  0
    2.4479   -3.5715   -0.1824 C   0  0  0  0  0  0  0  0  0  0  0  0
    2.8239   -0.9605   -4.7120 C   0  0  0  0  0  0  0  0  0  0  0  0
   -2.4329   -1.9905    3.6779 C   0  0  0  0  0  0  0  0  0  0  0  0
   -3.1632   -3.8163   -1.0686 C   0  0  0  0  0  0  0  0  0  0  0  0
    4.1661   -1.2555   -5.4119 C   0  0  0  0  0  0  0  0  0  0  0  0
    4.3627   -0.4931   -6.1895 H   0  0  0  0  0  0  0  0  0  0  0  0
    4.9972   -1.2502   -4.6898 H   0  0  0  0  0  0  0  0  0  0  0  0
    4.1545   -2.2472   -5.9007 H   0  0  0  0  0  0  0  0  0  0  0  0
    3.2600   -4.8398    0.1294 C   0  0  0  0  0  0  0  0  0  0  0  0
    3.5093   -4.8843    1.2054 H   0  0  0  0  0  0  0  0  0  0  0  0
    2.6978   -5.7586   -0.1205 H   0  0  0  0  0  0  0  0  0  0  0  0
    4.2088   -4.8527   -0.4345 H   0  0  0  0  0  0  0  0  0  0  0  0
   -4.3790   -4.7311   -1.3004 C   0  0  0  0  0  0  0  0  0  0  0  0
   -5.1389   -4.5824   -0.5164 H   0  0  0  0  0  0  0  0  0  0  0  0
   -4.8464   -4.5235   -2.2805 H   0  0  0  0  0  0  0  0  0  0  0  0
   -4.0818   -5.7967   -1.2843 H   0  0  0  0  0  0  0  0  0  0  0  0
   -2.0664   -4.0695   -2.1126 C   0  0  0  0  0  0  0  0  0  0  0  0
   -1.1783   -3.4484   -1.9148 H   0  0  0  0  0  0  0  0  0  0  0  0
   -1.7403   -5.1259   -2.1127 H   0  0  0  0  0  0  0  0  0  0  0  0
   -2.4358   -3.8371   -3.1280 H   0  0  0  0  0  0  0  0  0  0  0  0
   -3.5613   -2.3216    4.6713 C   0  0  0  0  0  0  0  0  0  0  0  0
   -3.3285   -3.2320    5.2561 H   0  0  0  0  0  0  0  0  0  0  0  0
   -3.7030   -1.4876    5.3850 H   0  0  0  0  0  0  0  0  0  0  0  0
   -4.5124   -2.4878    4.1388 H   0  0  0  0  0  0  0  0  0  0  0  0
   -1.1142   -1.6808    4.4047 C   0  0  0  0  0  0  0  0  0  0  0  0
   -1.2315   -0.7920    5.0512 H   0  0  0  0  0  0  0  0  0  0  0  0
   -0.7927   -2.5186    5.0510 H   0  0  0  0  0  0  0  0  0  0  0  0
   -0.3128   -1.4690    3.6804 H   0  0  0  0  0  0  0  0  0  0  0  0
    2.7992    0.4501   -4.1240 C   0  0  0  0  0  0  0  0  0  0  0  0
    1.8754    0.6106   -3.5526 H   0  0  0  0  0  0  0  0  0  0  0  0
    3.6455    0.6331   -3.4470 H   0  0  0  0  0  0  0  0  0  0  0  0
    2.8425    1.1971   -4.9392 H   0  0  0  0  0  0  0  0  0  0  0  0
    1.0894   -3.5539    0.5376 C   0  0  0  0  0  0  0  0  0  0  0  0
    0.5890   -2.5802    0.4121 H   0  0  0  0  0  0  0  0  0  0  0  0
    0.4220   -4.3361    0.1423 H   0  0  0  0  0  0  0  0  0  0  0  0
    1.2045   -3.7392    1.6157 H   0  0  0  0  0  0  0  0  0  0  0  0
   -2.7353   -1.0856    3.1342 H   0  0  0  0  0  0  0  0  0  0  0  0
   -3.4940   -2.7713   -1.1796 H   0  0  0  0  0  0  0  0  0  0  0  0
    3.0302   -2.7128    0.1837 H   0  0  0  0  0  0  0  0  0  0  0  0
    2.0551   -0.9718   -5.5101 H   0  0  0  0  0  0  0  0  0  0  0  0
  1  2  1  0  0  0  0
  1127  1  0  0  0  0
  2  3  1  0  0  0  0
  2 16  1  0  0  0  0
  2 31  1  0  0  0  0
  3  4  4  0  0  0  0
  3 12  4  0  0  0  0
  4  5  1  0  0  0  0
  4  6  4  0  0  0  0
  6  7  1  0  0  0  0
  6  8  4  0  0  0  0
  8  9  1  0  0  0  0
  8 10  4  0  0  0  0
 10 11  1  0  0  0  0
 10 12  4  0  0  0  0
 12 13  1  0  0  0  0
 13 14  2  0  0  0  0
 13 15  2  0  0  0  0
 13127  1  0  0  0  0
 16 17  4  0  0  0  0
 16 24  4  0  0  0  0
 17 18  4  0  0  0  0
 17 26  1  0  0  0  0
 18 19  1  0  0  0  0
 18 20  4  0  0  0  0
 20 21  1  0  0  0  0
 20 22  4  0  0  0  0
 22 23  1  0  0  0  0
 22 24  4  0  0  0  0
 24 25  1  0  0  0  0
 26 27  1  0  0  0  0
 27 28  1  0  0  0  0
 27 29  1  0  0  0  0
 27 30  1  0  0  0  0
 31 32  4  0  0  0  0
 31 39  4  0  0  0  0
 32 33  4  0  0  0  0
 32 41  1  0  0  0  0
 33 34  1  0  0  0  0
 33 35  4  0  0  0  0
 35 36  1  0  0  0  0
 35 37  4  0  0  0  0
 37 38  1  0  0  0  0
 37 39  4  0  0  0  0
 39 40  1  0  0  0  0
 41 42  1  0  0  0  0
 42 43  1  0  0  0  0
 42 44  1  0  0  0  0
 42 45  1  0  0  0  0
 46 47  2  0  0  0  0
 47 48  2  0  0  0  0
 47 97  1  0  0  0  0
 49 50  1  0  0  0  0
 49128  1  0  0  0  0
 50 51  1  0  0  0  0
 50 64  1  0  0  0  0
 50 79  1  0  0  0  0
 51 52  4  0  0  0  0
 51 60  4  0  0  0  0
 52 53  1  0  0  0  0
 52 54  4  0  0  0  0
 54 55  1  0  0  0  0
 54 56  4  0  0  0  0
 56 57  1  0  0  0  0
 56 58  4  0  0  0  0
 58 59  1  0  0  0  0
 58 60  4  0  0  0  0
 60 61  1  0  0  0  0
 61 62  2  0  0  0  0
 61 63  2  0  0  0  0
 61128  1  0  0  0  0
 64 65  4  0  0  0  0
 64 72  4  0  0  0  0
 65 66  4  0  0  0  0
 65 74  1  0  0  0  0
 66 67  1  0  0  0  0
 66 68  4  0  0  0  0
 68 69  1  0  0  0  0
 68 70  4  0  0  0  0
 70 71  1  0  0  0  0
 70 72  4  0  0  0  0
 72 73  1  0  0  0  0
 74 75  1  0  0  0  0
 75 76  1  0  0  0  0
 75 77  1  0  0  0  0
 75 78  1  0  0  0  0
 79 80  4  0  0  0  0
 79 87  4  0  0  0  0
 80 81  4  0  0  0  0
 80 89  1  0  0  0  0
 81 82  1  0  0  0  0
 81 83  4  0  0  0  0
 83 84  1  0  0  0  0
 83 85  4  0  0  0  0
 85 86  1  0  0  0  0
 85 87  4  0  0  0  0
 87 88  1  0  0  0  0
 89 90  1  0  0  0  0
 90 91  1  0  0  0  0
 90 92  1  0  0  0  0
 90 93  1  0  0  0  0
 94 95  2  0  0  0  0
 95 96  2  0  0  0  0
 95107  1  0  0  0  0
 97 98  4  0  0  0  0
 97 99  4  0  0  0  0
 98100  4  0  0  0  0
 98101  1  0  0  0  0
 99102  4  0  0  0  0
 99103  1  0  0  0  0
100104  4  0  0  0  0
100105  1  0  0  0  0
102104  4  0  0  0  0
102106  1  0  0  0  0
104117  1  0  0  0  0
107108  4  0  0  0  0
107109  4  0  0  0  0
108110  4  0  0  0  0
108111  1  0  0  0  0
109112  4  0  0  0  0
109113  1  0  0  0  0
110114  4  0  0  0  0
110115  1  0  0  0  0
112114  4  0  0  0  0
112116  1  0  0  0  0
114118  1  0  0  0  0
117119  1  0  0  0  0
118123  1  0  0  0  0
119120  1  0  0  0  0
119121  1  0  0  0  0
119122  1  0  0  0  0
123124  1  0  0  0  0
123125  1  0  0  0  0
123126  1  0  0  0  0
127129  1  0  0  0  0
128138  1  0  0  0  0
129130  4  0  0  0  0
129131  4  0  0  0  0
130132  4  0  0  0  0
130150  1  0  0  0  0
131133  4  0  0  0  0
131149  1  0  0  0  0
132134  4  0  0  0  0
132135  1  0  0  0  0
133134  4  0  0  0  0
133136  1  0  0  0  0
134137  1  0  0  0  0
138139  4  0  0  0  0
138140  4  0  0  0  0
139141  4  0  0  0  0
139148  1  0  0  0  0
140142  4  0  0  0  0
140147  1  0  0  0  0
141143  4  0  0  0  0
141144  1  0  0  0  0
142143  4  0  0  0  0
142145  1  0  0  0  0
143146  1  0  0  0  0
147155  1  0  0  0  0
147179  1  0  0  0  0
147185  1  0  0  0  0
148151  1  0  0  0  0
148175  1  0  0  0  0
148186  1  0  0  0  0
149167  1  0  0  0  0
149171  1  0  0  0  0
149183  1  0  0  0  0
150159  1  0  0  0  0
150163  1  0  0  0  0
150184  1  0  0  0  0
151152  1  0  0  0  0
151153  1  0  0  0  0
151154  1  0  0  0  0
155156  1  0  0  0  0
155157  1  0  0  0  0
155158  1  0  0  0  0
159160  1  0  0  0  0
159161  1  0  0  0  0
159162  1  0  0  0  0
163164  1  0  0  0  0
163165  1  0  0  0  0
163166  1  0  0  0  0
167168  1  0  0  0  0
167169  1  0  0  0  0
167170  1  0  0  0  0
171172  1  0  0  0  0
171173  1  0  0  0  0
171174  1  0  0  0  0
175176  1  0  0  0  0
175177  1  0  0  0  0
175178  1  0  0  0  0
179180  1  0  0  0  0
179181  1  0  0  0  0
179182  1  0  0  0  0
M  END
