# Supplementary material for: Factors Governing the Catalytic Insertion of CO2 into Arenes – A DFT Case Study for Pd and Pt Phosphane Sulfonamido Complexes
Source: Chemistry. 2022 Mar 21;28(23):e202104375. doi: 10.1002/chem.202104375 (PMC9310616; doi:10.1002/chem.202104375)
Supplement: Supplementary file 2 — Supporting Information [file CHEM-28-0-s002.zip › Structures_related_to_TableS1/L3_monomer.mol]

mh_001_monomer_vier def2-SVP

Created by GaussView 6.0.16
 93 97  0  0  0  0  0  0  0  0  0    0
    1.8837   -0.8737   -0.1626 O   0  0  0  0  0  0  0  0  0  0  0  0
    2.6264    0.1816   -0.1394 C   0  0  0  0  0  0  0  0  0  0  0  0
    2.0726    1.3272   -0.1475 O   0  0  0  0  0  0  0  0  0  0  0  0
    0.0374    0.1901   -0.1113 Pd  0  0  0  0  0  0  0  0  0  0  0  0
   -1.3243   -1.5510    0.1550 P   0  0  0  0  0  0  0  0  0  0  0  0
   -2.6656   -1.1155    1.3211 C   0  0  0  0  0  0  0  0  0  0  0  0
   -2.9659   -1.9393    2.4206 C   0  0  0  0  0  0  0  0  0  0  0  0
   -2.4092   -2.8718    2.5625 H   0  0  0  0  0  0  0  0  0  0  0  0
   -3.9741   -1.5770    3.3270 C   0  0  0  0  0  0  0  0  0  0  0  0
   -4.2004   -2.2318    4.1762 H   0  0  0  0  0  0  0  0  0  0  0  0
   -4.6883   -0.3841    3.1449 C   0  0  0  0  0  0  0  0  0  0  0  0
   -5.4770   -0.0985    3.8503 H   0  0  0  0  0  0  0  0  0  0  0  0
   -4.3932    0.4548    2.0589 C   0  0  0  0  0  0  0  0  0  0  0  0
   -4.9319    1.3952    1.9071 H   0  0  0  0  0  0  0  0  0  0  0  0
   -3.3845    0.0934    1.1576 C   0  0  0  0  0  0  0  0  0  0  0  0
   -3.0420    1.2291   -0.2142 S   0  0  0  0  0  0  0  0  0  0  0  0
   -3.8403    2.4634   -0.0023 O   0  0  0  0  0  0  0  0  0  0  0  0
   -3.2962    0.4649   -1.4638 O   0  0  0  0  0  0  0  0  0  0  0  0
   -2.1577   -2.2405   -1.3136 C   0  0  0  0  0  0  0  0  0  0  0  0
   -1.4715   -2.2531   -2.5566 C   0  0  0  0  0  0  0  0  0  0  0  0
   -2.1160   -2.7617   -3.7013 C   0  0  0  0  0  0  0  0  0  0  0  0
   -1.6040   -2.7706   -4.6674 H   0  0  0  0  0  0  0  0  0  0  0  0
   -3.4230   -3.2611   -3.5991 C   0  0  0  0  0  0  0  0  0  0  0  0
   -3.9141   -3.6548   -4.4973 H   0  0  0  0  0  0  0  0  0  0  0  0
   -4.1015   -3.2612   -2.3709 C   0  0  0  0  0  0  0  0  0  0  0  0
   -5.1226   -3.6518   -2.2986 H   0  0  0  0  0  0  0  0  0  0  0  0
   -3.4665   -2.7436   -1.2338 C   0  0  0  0  0  0  0  0  0  0  0  0
   -3.9954   -2.7191   -0.2751 H   0  0  0  0  0  0  0  0  0  0  0  0
   -0.2105   -1.7670   -2.5433 O   0  0  0  0  0  0  0  0  0  0  0  0
    0.5110   -1.6010   -3.7606 C   0  0  0  0  0  0  0  0  0  0  0  0
    0.7310   -2.5771   -4.2337 H   0  0  0  0  0  0  0  0  0  0  0  0
    1.4552   -1.1074   -3.4842 H   0  0  0  0  0  0  0  0  0  0  0  0
   -0.0463   -0.9631   -4.4714 H   0  0  0  0  0  0  0  0  0  0  0  0
   -0.3875   -2.9437    0.8667 C   0  0  0  0  0  0  0  0  0  0  0  0
    0.4824   -2.7111    1.9692 C   0  0  0  0  0  0  0  0  0  0  0  0
    1.3183   -3.7484    2.4279 C   0  0  0  0  0  0  0  0  0  0  0  0
    1.9980   -3.5792    3.2674 H   0  0  0  0  0  0  0  0  0  0  0  0
    1.2748   -5.0059    1.8093 C   0  0  0  0  0  0  0  0  0  0  0  0
    1.9287   -5.8048    2.1796 H   0  0  0  0  0  0  0  0  0  0  0  0
    0.4096   -5.2484    0.7316 C   0  0  0  0  0  0  0  0  0  0  0  0
    0.3782   -6.2333    0.2528 H   0  0  0  0  0  0  0  0  0  0  0  0
   -0.4114   -4.2149    0.2615 C   0  0  0  0  0  0  0  0  0  0  0  0
   -1.0753   -4.3906   -0.5910 H   0  0  0  0  0  0  0  0  0  0  0  0
    0.4377   -1.4800    2.5233 O   0  0  0  0  0  0  0  0  0  0  0  0
    1.5102   -1.0530    3.3650 C   0  0  0  0  0  0  0  0  0  0  0  0
    1.4978   -1.5871    4.3337 H   0  0  0  0  0  0  0  0  0  0  0  0
    1.3518    0.0208    3.5400 H   0  0  0  0  0  0  0  0  0  0  0  0
    2.4845   -1.2048    2.8666 H   0  0  0  0  0  0  0  0  0  0  0  0
    4.1017    0.0281   -0.0988 C   0  0  0  0  0  0  0  0  0  0  0  0
    4.9376    1.1593   -0.1747 C   0  0  0  0  0  0  0  0  0  0  0  0
    4.6947   -1.2506    0.0242 C   0  0  0  0  0  0  0  0  0  0  0  0
    6.3307    1.0350   -0.1326 C   0  0  0  0  0  0  0  0  0  0  0  0
    4.4820    2.1509   -0.2702 H   0  0  0  0  0  0  0  0  0  0  0  0
    6.0794   -1.3888    0.0701 C   0  0  0  0  0  0  0  0  0  0  0  0
    4.0515   -2.1348    0.0882 H   0  0  0  0  0  0  0  0  0  0  0  0
    6.9133   -0.2469   -0.0093 C   0  0  0  0  0  0  0  0  0  0  0  0
    6.9527    1.9320   -0.1949 H   0  0  0  0  0  0  0  0  0  0  0  0
    6.5491   -2.3739    0.1680 H   0  0  0  0  0  0  0  0  0  0  0  0
    8.2448   -0.4811    0.0414 O   0  0  0  0  0  0  0  0  0  0  0  0
    9.1492    0.6194   -0.0337 C   0  0  0  0  0  0  0  0  0  0  0  0
   10.1615    0.1885    0.0241 H   0  0  0  0  0  0  0  0  0  0  0  0
    9.0413    1.1683   -0.9890 H   0  0  0  0  0  0  0  0  0  0  0  0
    9.0043    1.3218    0.8095 H   0  0  0  0  0  0  0  0  0  0  0  0
   -1.4516    1.5644    0.0459 N   0  0  0  0  0  0  0  0  0  0  0  0
   -0.9698    2.8914   -0.1401 C   0  0  0  0  0  0  0  0  0  0  0  0
   -0.5306    3.3270   -1.4211 C   0  0  0  0  0  0  0  0  0  0  0  0
   -0.8777    3.7384    1.0033 C   0  0  0  0  0  0  0  0  0  0  0  0
    0.0116    4.6207   -1.5355 C   0  0  0  0  0  0  0  0  0  0  0  0
   -0.3320    5.0219    0.8379 C   0  0  0  0  0  0  0  0  0  0  0  0
    0.1134    5.4595   -0.4195 C   0  0  0  0  0  0  0  0  0  0  0  0
    0.3559    4.9770   -2.5133 H   0  0  0  0  0  0  0  0  0  0  0  0
   -0.2514    5.6944    1.6984 H   0  0  0  0  0  0  0  0  0  0  0  0
    0.5386    6.4652   -0.5276 H   0  0  0  0  0  0  0  0  0  0  0  0
   -1.3528    3.2296    2.3599 C   0  0  0  0  0  0  0  0  0  0  0  0
   -2.2386    2.6043    2.1603 H   0  0  0  0  0  0  0  0  0  0  0  0
   -0.6664    2.4329   -2.6473 C   0  0  0  0  0  0  0  0  0  0  0  0
   -0.9120    1.4211   -2.2833 H   0  0  0  0  0  0  0  0  0  0  0  0
   -1.8462    2.8952   -3.5217 C   0  0  0  0  0  0  0  0  0  0  0  0
   -1.9965    2.2012   -4.3700 H   0  0  0  0  0  0  0  0  0  0  0  0
   -2.7811    2.9213   -2.9359 H   0  0  0  0  0  0  0  0  0  0  0  0
   -1.6686    3.9067   -3.9336 H   0  0  0  0  0  0  0  0  0  0  0  0
    0.6403    2.3224   -3.4483 C   0  0  0  0  0  0  0  0  0  0  0  0
    0.5190    1.6044   -4.2798 H   0  0  0  0  0  0  0  0  0  0  0  0
    0.9408    3.2900   -3.8911 H   0  0  0  0  0  0  0  0  0  0  0  0
    1.4645    1.9676   -2.8043 H   0  0  0  0  0  0  0  0  0  0  0  0
   -1.7812    4.3383    3.3292 C   0  0  0  0  0  0  0  0  0  0  0  0
   -0.9254    4.9542    3.6629 H   0  0  0  0  0  0  0  0  0  0  0  0
   -2.5287    5.0118    2.8717 H   0  0  0  0  0  0  0  0  0  0  0  0
   -2.2339    3.8925    4.2338 H   0  0  0  0  0  0  0  0  0  0  0  0
   -0.2875    2.3157    2.9944 C   0  0  0  0  0  0  0  0  0  0  0  0
   -0.6592    1.8790    3.9401 H   0  0  0  0  0  0  0  0  0  0  0  0
   -0.0316    1.4873    2.3125 H   0  0  0  0  0  0  0  0  0  0  0  0
    0.6380    2.8806    3.2136 H   0  0  0  0  0  0  0  0  0  0  0  0
  1  2  4  0  0  0  0
  2  3  2  0  0  0  0
  2 49  1  0  0  0  0
  4  5  1  0  0  0  0
  4 64  1  0  0  0  0
  5  6  1  0  0  0  0
  5 19  1  0  0  0  0
  5 34  1  0  0  0  0
  6  7  4  0  0  0  0
  6 15  4  0  0  0  0
  7  8  1  0  0  0  0
  7  9  4  0  0  0  0
  9 10  1  0  0  0  0
  9 11  4  0  0  0  0
 11 12  1  0  0  0  0
 11 13  4  0  0  0  0
 13 14  1  0  0  0  0
 13 15  4  0  0  0  0
 15 16  1  0  0  0  0
 16 17  2  0  0  0  0
 16 18  2  0  0  0  0
 16 64  1  0  0  0  0
 19 20  4  0  0  0  0
 19 27  4  0  0  0  0
 20 21  4  0  0  0  0
 20 29  1  0  0  0  0
 21 22  1  0  0  0  0
 21 23  4  0  0  0  0
 23 24  1  0  0  0  0
 23 25  4  0  0  0  0
 25 26  1  0  0  0  0
 25 27  4  0  0  0  0
 27 28  1  0  0  0  0
 29 30  1  0  0  0  0
 30 31  1  0  0  0  0
 30 32  1  0  0  0  0
 30 33  1  0  0  0  0
 34 35  4  0  0  0  0
 34 42  4  0  0  0  0
 35 36  4  0  0  0  0
 35 44  1  0  0  0  0
 36 37  1  0  0  0  0
 36 38  4  0  0  0  0
 38 39  1  0  0  0  0
 38 40  4  0  0  0  0
 40 41  1  0  0  0  0
 40 42  4  0  0  0  0
 42 43  1  0  0  0  0
 44 45  1  0  0  0  0
 45 46  1  0  0  0  0
 45 47  1  0  0  0  0
 45 48  1  0  0  0  0
 49 50  4  0  0  0  0
 49 51  4  0  0  0  0
 50 52  4  0  0  0  0
 50 53  1  0  0  0  0
 51 54  4  0  0  0  0
 51 55  1  0  0  0  0
 52 56  4  0  0  0  0
 52 57  1  0  0  0  0
 54 56  4  0  0  0  0
 54 58  1  0  0  0  0
 56 59  1  0  0  0  0
 59 60  1  0  0  0  0
 60 61  1  0  0  0  0
 60 62  1  0  0  0  0
 60 63  1  0  0  0  0
 64 65  1  0  0  0  0
 65 66  4  0  0  0  0
 65 67  4  0  0  0  0
 66 68  4  0  0  0  0
 66 76  1  0  0  0  0
 67 69  4  0  0  0  0
 67 74  1  0  0  0  0
 68 70  4  0  0  0  0
 68 71  1  0  0  0  0
 69 70  4  0  0  0  0
 69 72  1  0  0  0  0
 70 73  1  0  0  0  0
 74 75  1  0  0  0  0
 74 86  1  0  0  0  0
 74 90  1  0  0  0  0
 76 77  1  0  0  0  0
 76 78  1  0  0  0  0
 76 82  1  0  0  0  0
 78 79  1  0  0  0  0
 78 80  1  0  0  0  0
 78 81  1  0  0  0  0
 82 83  1  0  0  0  0
 82 84  1  0  0  0  0
 82 85  1  0  0  0  0
 86 87  1  0  0  0  0
 86 88  1  0  0  0  0
 86 89  1  0  0  0  0
 90 91  1  0  0  0  0
 90 92  1  0  0  0  0
 90 93  1  0  0  0  0
M  END
