# Supplementary material for: Factors Governing the Catalytic Insertion of CO2 into Arenes – A DFT Case Study for Pd and Pt Phosphane Sulfonamido Complexes
Source: Chemistry. 2022 Mar 21;28(23):e202104375. doi: 10.1002/chem.202104375 (PMC9310616; doi:10.1002/chem.202104375)
Supplement: Supplementary file 2 — Supporting Information [file CHEM-28-0-s002.zip › Structures_related_to_TableS1/L4_dimer_cis.mol]

freq_007_L4_mh_001_dimer_eins_alternativ_003 def2-TZVP

Created by GaussView 6.0.16
198206  0  0  0  0  0  0  0  0  0    0
   -2.2465   -0.6045    0.2207 Pd  0  0  0  0  0  0  0  0  0  0  0  0
   -3.1899    0.2144    2.1063 P   0  0  0  0  0  0  0  0  0  0  0  0
   -5.0307    0.1982    2.1533 C   0  0  0  0  0  0  0  0  0  0  0  0
   -5.7514    1.2114    2.8159 C   0  0  0  0  0  0  0  0  0  0  0  0
   -5.2168    2.0462    3.2763 H   0  0  0  0  0  0  0  0  0  0  0  0
   -7.1477    1.1599    2.9052 C   0  0  0  0  0  0  0  0  0  0  0  0
   -7.6859    1.9589    3.4280 H   0  0  0  0  0  0  0  0  0  0  0  0
   -7.8484    0.0865    2.3359 C   0  0  0  0  0  0  0  0  0  0  0  0
   -8.9408    0.0347    2.4095 H   0  0  0  0  0  0  0  0  0  0  0  0
   -7.1488   -0.9314    1.6760 C   0  0  0  0  0  0  0  0  0  0  0  0
   -7.6772   -1.7818    1.2372 H   0  0  0  0  0  0  0  0  0  0  0  0
   -5.7511   -0.8696    1.5751 C   0  0  0  0  0  0  0  0  0  0  0  0
   -4.9102   -2.2764    0.7894 S   0  0  0  0  0  0  0  0  0  0  0  0
   -5.9744   -3.1311    0.1966 O   0  0  0  0  0  0  0  0  0  0  0  0
   -4.1292   -2.8449    1.9223 O   0  0  0  0  0  0  0  0  0  0  0  0
   -2.7821   -0.6156    3.7082 C   0  0  0  0  0  0  0  0  0  0  0  0
   -1.9347   -1.7478    3.8287 C   0  0  0  0  0  0  0  0  0  0  0  0
   -1.7820   -2.3604    5.0953 C   0  0  0  0  0  0  0  0  0  0  0  0
   -1.1538   -3.2482    5.1984 H   0  0  0  0  0  0  0  0  0  0  0  0
   -2.4157   -1.8332    6.2251 C   0  0  0  0  0  0  0  0  0  0  0  0
   -2.2744   -2.3234    7.1961 H   0  0  0  0  0  0  0  0  0  0  0  0
   -3.2213   -0.6895    6.1201 C   0  0  0  0  0  0  0  0  0  0  0  0
   -3.7162   -0.2665    7.0013 H   0  0  0  0  0  0  0  0  0  0  0  0
   -3.4013   -0.0989    4.8646 C   0  0  0  0  0  0  0  0  0  0  0  0
   -4.0426    0.7835    4.7829 H   0  0  0  0  0  0  0  0  0  0  0  0
   -1.2833   -2.1762    2.7317 O   0  0  0  0  0  0  0  0  0  0  0  0
   -0.6644   -3.4599    2.7490 C   0  0  0  0  0  0  0  0  0  0  0  0
    0.1199   -3.5294    3.5228 H   0  0  0  0  0  0  0  0  0  0  0  0
   -0.2053   -3.5805    1.7642 H   0  0  0  0  0  0  0  0  0  0  0  0
   -1.4155   -4.2523    2.9171 H   0  0  0  0  0  0  0  0  0  0  0  0
   -2.6289    1.9346    2.4174 C   0  0  0  0  0  0  0  0  0  0  0  0
   -3.2303    3.0848    1.8333 C   0  0  0  0  0  0  0  0  0  0  0  0
   -2.7023    4.3637    2.1057 C   0  0  0  0  0  0  0  0  0  0  0  0
   -3.1696    5.2515    1.6738 H   0  0  0  0  0  0  0  0  0  0  0  0
   -1.5480    4.4979    2.8836 C   0  0  0  0  0  0  0  0  0  0  0  0
   -1.1313    5.4972    3.0565 H   0  0  0  0  0  0  0  0  0  0  0  0
   -0.9156    3.3676    3.4205 C   0  0  0  0  0  0  0  0  0  0  0  0
    0.0017    3.4661    4.0060 H   0  0  0  0  0  0  0  0  0  0  0  0
   -1.4625    2.1013    3.1933 C   0  0  0  0  0  0  0  0  0  0  0  0
   -0.9720    1.2203    3.6174 H   0  0  0  0  0  0  0  0  0  0  0  0
   -4.2988    2.8878    1.0309 O   0  0  0  0  0  0  0  0  0  0  0  0
   -5.1005    4.0009    0.6454 C   0  0  0  0  0  0  0  0  0  0  0  0
   -5.4553    4.5586    1.5326 H   0  0  0  0  0  0  0  0  0  0  0  0
   -5.9656    3.5840    0.1090 H   0  0  0  0  0  0  0  0  0  0  0  0
   -4.5501    4.6846   -0.0258 H   0  0  0  0  0  0  0  0  0  0  0  0
   -0.9200   -1.2882   -1.4143 O   0  0  0  0  0  0  0  0  0  0  0  0
   -0.0526   -0.5101   -1.9409 C   0  0  0  0  0  0  0  0  0  0  0  0
    1.1914   -0.5516   -1.7045 O   0  0  0  0  0  0  0  0  0  0  0  0
    2.7208   -0.0457   -0.1848 Pd  0  0  0  0  0  0  0  0  0  0  0  0
    4.2239    0.8086    1.2358 P   0  0  0  0  0  0  0  0  0  0  0  0
    5.2573   -0.5176    1.9765 C   0  0  0  0  0  0  0  0  0  0  0  0
    5.5037   -0.5659    3.3611 C   0  0  0  0  0  0  0  0  0  0  0  0
    5.0973    0.2148    4.0112 H   0  0  0  0  0  0  0  0  0  0  0  0
    6.2793   -1.5945    3.9149 C   0  0  0  0  0  0  0  0  0  0  0  0
    6.4611   -1.6133    4.9956 H   0  0  0  0  0  0  0  0  0  0  0  0
    6.8268   -2.5850    3.0874 C   0  0  0  0  0  0  0  0  0  0  0  0
    7.4411   -3.3865    3.5135 H   0  0  0  0  0  0  0  0  0  0  0  0
    6.5954   -2.5493    1.7049 C   0  0  0  0  0  0  0  0  0  0  0  0
    7.0256   -3.3066    1.0438 H   0  0  0  0  0  0  0  0  0  0  0  0
    5.8046   -1.5315    1.1560 C   0  0  0  0  0  0  0  0  0  0  0  0
    5.6066   -1.5088   -0.6494 S   0  0  0  0  0  0  0  0  0  0  0  0
    6.2236   -2.7504   -1.1884 O   0  0  0  0  0  0  0  0  0  0  0  0
    6.2579   -0.2281   -1.0408 O   0  0  0  0  0  0  0  0  0  0  0  0
    5.4408    2.0098    0.5719 C   0  0  0  0  0  0  0  0  0  0  0  0
    5.0604    2.9505   -0.4210 C   0  0  0  0  0  0  0  0  0  0  0  0
    6.0167    3.8572   -0.9230 C   0  0  0  0  0  0  0  0  0  0  0  0
    5.7406    4.5760   -1.6990 H   0  0  0  0  0  0  0  0  0  0  0  0
    7.3273    3.8395   -0.4256 C   0  0  0  0  0  0  0  0  0  0  0  0
    8.0601    4.5503   -0.8264 H   0  0  0  0  0  0  0  0  0  0  0  0
    7.7030    2.9279    0.5721 C   0  0  0  0  0  0  0  0  0  0  0  0
    8.7271    2.9168    0.9615 H   0  0  0  0  0  0  0  0  0  0  0  0
    6.7586    2.0152    1.0596 C   0  0  0  0  0  0  0  0  0  0  0  0
    7.0531    1.2859    1.8208 H   0  0  0  0  0  0  0  0  0  0  0  0
    3.7684    2.9242   -0.8134 O   0  0  0  0  0  0  0  0  0  0  0  0
    3.3140    3.8084   -1.8315 C   0  0  0  0  0  0  0  0  0  0  0  0
    3.4196    4.8658   -1.5213 H   0  0  0  0  0  0  0  0  0  0  0  0
    2.2489    3.5815   -1.9758 H   0  0  0  0  0  0  0  0  0  0  0  0
    3.8585    3.6450   -2.7797 H   0  0  0  0  0  0  0  0  0  0  0  0
    3.4680    1.7046    2.6417 C   0  0  0  0  0  0  0  0  0  0  0  0
    2.6173    1.0126    3.5473 C   0  0  0  0  0  0  0  0  0  0  0  0
    2.0994    1.6840    4.6723 C   0  0  0  0  0  0  0  0  0  0  0  0
    1.4570    1.1583    5.3832 H   0  0  0  0  0  0  0  0  0  0  0  0
    2.3964    3.0400    4.8742 C   0  0  0  0  0  0  0  0  0  0  0  0
    1.9854    3.5502    5.7535 H   0  0  0  0  0  0  0  0  0  0  0  0
    3.1989    3.7418    3.9639 C   0  0  0  0  0  0  0  0  0  0  0  0
    3.4227    4.8029    4.1194 H   0  0  0  0  0  0  0  0  0  0  0  0
    3.7330    3.0689    2.8553 C   0  0  0  0  0  0  0  0  0  0  0  0
    4.3840    3.6055    2.1587 H   0  0  0  0  0  0  0  0  0  0  0  0
    2.3892   -0.2887    3.2740 O   0  0  0  0  0  0  0  0  0  0  0  0
    1.7168   -1.0978    4.2364 C   0  0  0  0  0  0  0  0  0  0  0  0
    2.2361   -1.0650    5.2128 H   0  0  0  0  0  0  0  0  0  0  0  0
    1.7511   -2.1209    3.8415 H   0  0  0  0  0  0  0  0  0  0  0  0
    0.6669   -0.7817    4.3632 H   0  0  0  0  0  0  0  0  0  0  0  0
    1.4313    1.4968    0.4264 O   0  0  0  0  0  0  0  0  0  0  0  0
    0.1571    1.4020    0.3861 C   0  0  0  0  0  0  0  0  0  0  0  0
   -0.4366    0.3401    0.7565 O   0  0  0  0  0  0  0  0  0  0  0  0
   -0.5276    0.5100   -2.9341 C   0  0  0  0  0  0  0  0  0  0  0  0
    0.2406    1.6560   -3.2076 C   0  0  0  0  0  0  0  0  0  0  0  0
   -1.7933    0.3867   -3.5417 C   0  0  0  0  0  0  0  0  0  0  0  0
   -0.2420    2.6806   -4.0282 C   0  0  0  0  0  0  0  0  0  0  0  0
    1.2152    1.7606   -2.7261 H   0  0  0  0  0  0  0  0  0  0  0  0
   -2.2799    1.3837   -4.3836 C   0  0  0  0  0  0  0  0  0  0  0  0
   -2.3969   -0.4979   -3.3322 H   0  0  0  0  0  0  0  0  0  0  0  0
   -1.5210    2.5545   -4.6132 C   0  0  0  0  0  0  0  0  0  0  0  0
    0.3636    3.5773   -4.1837 H   0  0  0  0  0  0  0  0  0  0  0  0
   -3.2618    1.2930   -4.8593 H   0  0  0  0  0  0  0  0  0  0  0  0
   -0.5382    2.6121   -0.1470 C   0  0  0  0  0  0  0  0  0  0  0  0
    0.1286    3.8527   -0.1326 C   0  0  0  0  0  0  0  0  0  0  0  0
   -1.7859    2.5309   -0.7943 C   0  0  0  0  0  0  0  0  0  0  0  0
   -0.4269    4.9847   -0.7390 C   0  0  0  0  0  0  0  0  0  0  0  0
    1.1004    3.9249    0.3634 H   0  0  0  0  0  0  0  0  0  0  0  0
   -2.3359    3.6360   -1.4335 C   0  0  0  0  0  0  0  0  0  0  0  0
   -2.3177    1.5750   -0.8231 H   0  0  0  0  0  0  0  0  0  0  0  0
   -1.6634    4.8757   -1.4115 C   0  0  0  0  0  0  0  0  0  0  0  0
    0.1115    5.9352   -0.6962 H   0  0  0  0  0  0  0  0  0  0  0  0
   -3.2859    3.5585   -1.9697 H   0  0  0  0  0  0  0  0  0  0  0  0
   -2.1046    3.4987   -5.3936 O   0  0  0  0  0  0  0  0  0  0  0  0
   -2.2764    5.8983   -2.0641 O   0  0  0  0  0  0  0  0  0  0  0  0
   -1.4358    4.7415   -5.5877 C   0  0  0  0  0  0  0  0  0  0  0  0
   -2.0946    5.3484   -6.2297 H   0  0  0  0  0  0  0  0  0  0  0  0
   -1.2818    5.2679   -4.6268 H   0  0  0  0  0  0  0  0  0  0  0  0
   -0.4608    4.6081   -6.0954 H   0  0  0  0  0  0  0  0  0  0  0  0
   -1.6494    7.1779   -2.0829 C   0  0  0  0  0  0  0  0  0  0  0  0
   -0.6554    7.1380   -2.5685 H   0  0  0  0  0  0  0  0  0  0  0  0
   -2.3109    7.8361   -2.6687 H   0  0  0  0  0  0  0  0  0  0  0  0
   -1.5383    7.5901   -1.0611 H   0  0  0  0  0  0  0  0  0  0  0  0
   -3.9351   -1.6869   -0.3872 N   0  0  0  0  0  0  0  0  0  0  0  0
    3.9902   -1.5262   -0.9092 N   0  0  0  0  0  0  0  0  0  0  0  0
   -4.0512   -2.0557   -1.7738 C   0  0  0  0  0  0  0  0  0  0  0  0
   -4.7921   -1.2124   -2.6916 C   0  0  0  0  0  0  0  0  0  0  0  0
   -3.3422   -3.2121   -2.2776 C   0  0  0  0  0  0  0  0  0  0  0  0
   -4.7300   -1.5053   -4.0672 C   0  0  0  0  0  0  0  0  0  0  0  0
   -3.3165   -3.4065   -3.6745 C   0  0  0  0  0  0  0  0  0  0  0  0
   -3.9794   -2.5666   -4.5639 C   0  0  0  0  0  0  0  0  0  0  0  0
   -5.2693   -0.8805   -4.7792 H   0  0  0  0  0  0  0  0  0  0  0  0
   -2.7689   -4.2516   -4.0909 H   0  0  0  0  0  0  0  0  0  0  0  0
   -3.9225   -2.7488   -5.6440 H   0  0  0  0  0  0  0  0  0  0  0  0
    3.4040   -2.4321   -1.8518 C   0  0  0  0  0  0  0  0  0  0  0  0
    3.3623   -2.0997   -3.2545 C   0  0  0  0  0  0  0  0  0  0  0  0
    2.7758   -3.6331   -1.3592 C   0  0  0  0  0  0  0  0  0  0  0  0
    2.7020   -3.0000   -4.1152 C   0  0  0  0  0  0  0  0  0  0  0  0
    2.1326   -4.4686   -2.2923 C   0  0  0  0  0  0  0  0  0  0  0  0
    2.0905   -4.1620   -3.6510 C   0  0  0  0  0  0  0  0  0  0  0  0
    2.6556   -2.7939   -5.1850 H   0  0  0  0  0  0  0  0  0  0  0  0
    1.6480   -5.3865   -1.9597 H   0  0  0  0  0  0  0  0  0  0  0  0
    1.5749   -4.8311   -4.3510 H   0  0  0  0  0  0  0  0  0  0  0  0
    2.8169   -4.1466    0.1132 C   0  0  0  0  0  0  0  0  0  0  0  0
    4.0471   -0.8779   -3.9521 C   0  0  0  0  0  0  0  0  0  0  0  0
   -2.7126   -4.3758   -1.4448 C   0  0  0  0  0  0  0  0  0  0  0  0
   -5.7458   -0.0478   -2.2960 C   0  0  0  0  0  0  0  0  0  0  0  0
    3.9844    0.4535   -3.1753 C   0  0  0  0  0  0  0  0  0  0  0  0
    2.9409    0.7158   -2.9549 H   0  0  0  0  0  0  0  0  0  0  0  0
    4.5481    0.4387   -2.2408 H   0  0  0  0  0  0  0  0  0  0  0  0
    4.4174    1.2522   -3.8052 H   0  0  0  0  0  0  0  0  0  0  0  0
    5.5216   -1.2589   -4.2365 C   0  0  0  0  0  0  0  0  0  0  0  0
    6.0302   -0.4343   -4.7715 H   0  0  0  0  0  0  0  0  0  0  0  0
    6.0827   -1.4614   -3.3139 H   0  0  0  0  0  0  0  0  0  0  0  0
    5.5738   -2.1630   -4.8709 H   0  0  0  0  0  0  0  0  0  0  0  0
    4.1873   -4.8238    0.3497 C   0  0  0  0  0  0  0  0  0  0  0  0
    5.0177   -4.1478    0.1149 H   0  0  0  0  0  0  0  0  0  0  0  0
    4.2789   -5.1530    1.4023 H   0  0  0  0  0  0  0  0  0  0  0  0
    4.2951   -5.7127   -0.2991 H   0  0  0  0  0  0  0  0  0  0  0  0
    1.7322   -5.2230    0.3702 C   0  0  0  0  0  0  0  0  0  0  0  0
    1.9126   -6.1575   -0.1874 H   0  0  0  0  0  0  0  0  0  0  0  0
    1.7376   -5.4881    1.4422 H   0  0  0  0  0  0  0  0  0  0  0  0
    0.7255   -4.8575    0.1155 H   0  0  0  0  0  0  0  0  0  0  0  0
   -1.7083   -5.2076   -2.2872 C   0  0  0  0  0  0  0  0  0  0  0  0
   -1.2204   -5.9444   -1.6258 H   0  0  0  0  0  0  0  0  0  0  0  0
   -2.1844   -5.7823   -3.1000 H   0  0  0  0  0  0  0  0  0  0  0  0
   -0.9173   -4.5711   -2.7193 H   0  0  0  0  0  0  0  0  0  0  0  0
   -3.8719   -5.3248   -1.0448 C   0  0  0  0  0  0  0  0  0  0  0  0
   -4.5910   -4.8328   -0.3746 H   0  0  0  0  0  0  0  0  0  0  0  0
   -4.4240   -5.6708   -1.9383 H   0  0  0  0  0  0  0  0  0  0  0  0
   -3.4650   -6.2155   -0.5291 H   0  0  0  0  0  0  0  0  0  0  0  0
   -7.0364   -0.6705   -1.7140 C   0  0  0  0  0  0  0  0  0  0  0  0
   -7.7060    0.1176   -1.3224 H   0  0  0  0  0  0  0  0  0  0  0  0
   -7.5785   -1.2217   -2.5045 H   0  0  0  0  0  0  0  0  0  0  0  0
   -6.8269   -1.3875   -0.9143 H   0  0  0  0  0  0  0  0  0  0  0  0
   -6.1900    0.8103   -3.5071 C   0  0  0  0  0  0  0  0  0  0  0  0
   -5.3326    1.2650   -4.0322 H   0  0  0  0  0  0  0  0  0  0  0  0
   -6.7945    0.2497   -4.2402 H   0  0  0  0  0  0  0  0  0  0  0  0
   -6.8244    1.6342   -3.1340 H   0  0  0  0  0  0  0  0  0  0  0  0
    3.3801   -0.5680   -5.3199 C   0  0  0  0  0  0  0  0  0  0  0  0
    3.8244    0.3557   -5.7309 H   0  0  0  0  0  0  0  0  0  0  0  0
    3.5393   -1.3556   -6.0756 H   0  0  0  0  0  0  0  0  0  0  0  0
    2.2934   -0.4004   -5.2127 H   0  0  0  0  0  0  0  0  0  0  0  0
    2.5827   -3.0510    1.1739 C   0  0  0  0  0  0  0  0  0  0  0  0
    3.4201   -2.3542    1.2538 H   0  0  0  0  0  0  0  0  0  0  0  0
    1.6732   -2.4671    0.9556 H   0  0  0  0  0  0  0  0  0  0  0  0
    2.4552   -3.5285    2.1612 H   0  0  0  0  0  0  0  0  0  0  0  0
   -5.1019    0.9475   -1.3205 C   0  0  0  0  0  0  0  0  0  0  0  0
   -4.7410    0.4776   -0.4062 H   0  0  0  0  0  0  0  0  0  0  0  0
   -4.2472    1.4462   -1.8038 H   0  0  0  0  0  0  0  0  0  0  0  0
   -5.8364    1.7212   -1.0432 H   0  0  0  0  0  0  0  0  0  0  0  0
   -1.9280   -3.9707   -0.1876 C   0  0  0  0  0  0  0  0  0  0  0  0
   -1.0563   -3.3576   -0.4560 H   0  0  0  0  0  0  0  0  0  0  0  0
   -2.5236   -3.4248    0.5458 H   0  0  0  0  0  0  0  0  0  0  0  0
   -1.5724   -4.8930    0.3034 H   0  0  0  0  0  0  0  0  0  0  0  0
  1  2  1  0  0  0  0
  1127  1  0  0  0  0
  2  3  1  0  0  0  0
  2 16  1  0  0  0  0
  2 31  1  0  0  0  0
  3  4  4  0  0  0  0
  3 12  4  0  0  0  0
  4  5  1  0  0  0  0
  4  6  4  0  0  0  0
  6  7  1  0  0  0  0
  6  8  4  0  0  0  0
  8  9  1  0  0  0  0
  8 10  4  0  0  0  0
 10 11  1  0  0  0  0
 10 12  4  0  0  0  0
 12 13  1  0  0  0  0
 13 14  2  0  0  0  0
 13 15  2  0  0  0  0
 13127  1  0  0  0  0
 16 17  4  0  0  0  0
 16 24  4  0  0  0  0
 17 18  4  0  0  0  0
 17 26  1  0  0  0  0
 18 19  1  0  0  0  0
 18 20  4  0  0  0  0
 20 21  1  0  0  0  0
 20 22  4  0  0  0  0
 22 23  1  0  0  0  0
 22 24  4  0  0  0  0
 24 25  1  0  0  0  0
 26 27  1  0  0  0  0
 27 28  1  0  0  0  0
 27 29  1  0  0  0  0
 27 30  1  0  0  0  0
 31 32  4  0  0  0  0
 31 39  4  0  0  0  0
 32 33  4  0  0  0  0
 32 41  1  0  0  0  0
 33 34  1  0  0  0  0
 33 35  4  0  0  0  0
 35 36  1  0  0  0  0
 35 37  4  0  0  0  0
 37 38  1  0  0  0  0
 37 39  4  0  0  0  0
 39 40  1  0  0  0  0
 41 42  1  0  0  0  0
 42 43  1  0  0  0  0
 42 44  1  0  0  0  0
 42 45  1  0  0  0  0
 46 47  2  0  0  0  0
 47 48  2  0  0  0  0
 47 97  1  0  0  0  0
 49 50  1  0  0  0  0
 49128  1  0  0  0  0
 50 51  1  0  0  0  0
 50 64  1  0  0  0  0
 50 79  1  0  0  0  0
 51 52  4  0  0  0  0
 51 60  4  0  0  0  0
 52 53  1  0  0  0  0
 52 54  4  0  0  0  0
 54 55  1  0  0  0  0
 54 56  4  0  0  0  0
 56 57  1  0  0  0  0
 56 58  4  0  0  0  0
 58 59  1  0  0  0  0
 58 60  4  0  0  0  0
 60 61  1  0  0  0  0
 61 62  2  0  0  0  0
 61 63  2  0  0  0  0
 61128  1  0  0  0  0
 64 65  4  0  0  0  0
 64 72  4  0  0  0  0
 65 66  4  0  0  0  0
 65 74  1  0  0  0  0
 66 67  1  0  0  0  0
 66 68  4  0  0  0  0
 68 69  1  0  0  0  0
 68 70  4  0  0  0  0
 70 71  1  0  0  0  0
 70 72  4  0  0  0  0
 72 73  1  0  0  0  0
 74 75  1  0  0  0  0
 75 76  1  0  0  0  0
 75 77  1  0  0  0  0
 75 78  1  0  0  0  0
 79 80  4  0  0  0  0
 79 87  4  0  0  0  0
 80 81  4  0  0  0  0
 80 89  1  0  0  0  0
 81 82  1  0  0  0  0
 81 83  4  0  0  0  0
 83 84  1  0  0  0  0
 83 85  4  0  0  0  0
 85 86  1  0  0  0  0
 85 87  4  0  0  0  0
 87 88  1  0  0  0  0
 89 90  1  0  0  0  0
 90 91  1  0  0  0  0
 90 92  1  0  0  0  0
 90 93  1  0  0  0  0
 94 95  2  0  0  0  0
 95 96  2  0  0  0  0
 95107  1  0  0  0  0
 97 98  4  0  0  0  0
 97 99  4  0  0  0  0
 98100  4  0  0  0  0
 98101  1  0  0  0  0
 99102  4  0  0  0  0
 99103  1  0  0  0  0
100104  4  0  0  0  0
100105  1  0  0  0  0
102104  4  0  0  0  0
102106  1  0  0  0  0
104117  1  0  0  0  0
107108  4  0  0  0  0
107109  4  0  0  0  0
108110  4  0  0  0  0
108111  1  0  0  0  0
109112  4  0  0  0  0
109113  1  0  0  0  0
110114  4  0  0  0  0
110115  1  0  0  0  0
112114  4  0  0  0  0
112116  1  0  0  0  0
114118  1  0  0  0  0
117119  1  0  0  0  0
118123  1  0  0  0  0
119120  1  0  0  0  0
119121  1  0  0  0  0
119122  1  0  0  0  0
123124  1  0  0  0  0
123125  1  0  0  0  0
123126  1  0  0  0  0
127129  1  0  0  0  0
128138  1  0  0  0  0
129130  1  0  0  0  0
129131  4  0  0  0  0
130132  4  0  0  0  0
130150  1  0  0  0  0
131133  4  0  0  0  0
131149  1  0  0  0  0
132134  4  0  0  0  0
132135  1  0  0  0  0
133134  4  0  0  0  0
133136  1  0  0  0  0
134137  1  0  0  0  0
138139  4  0  0  0  0
138140  4  0  0  0  0
139141  4  0  0  0  0
139148  1  0  0  0  0
140142  4  0  0  0  0
140147  1  0  0  0  0
141143  4  0  0  0  0
141144  1  0  0  0  0
142143  4  0  0  0  0
142145  1  0  0  0  0
143146  1  0  0  0  0
147159  1  0  0  0  0
147163  1  0  0  0  0
147187  1  0  0  0  0
148151  1  0  0  0  0
148155  1  0  0  0  0
148183  1  0  0  0  0
149167  1  0  0  0  0
149171  1  0  0  0  0
149195  1  0  0  0  0
150175  1  0  0  0  0
150179  1  0  0  0  0
150191  1  0  0  0  0
151152  1  0  0  0  0
151153  1  0  0  0  0
151154  1  0  0  0  0
155156  1  0  0  0  0
155157  1  0  0  0  0
155158  1  0  0  0  0
159160  1  0  0  0  0
159161  1  0  0  0  0
159162  1  0  0  0  0
163164  1  0  0  0  0
163165  1  0  0  0  0
163166  1  0  0  0  0
167168  1  0  0  0  0
167169  1  0  0  0  0
167170  1  0  0  0  0
171172  1  0  0  0  0
171173  1  0  0  0  0
171174  1  0  0  0  0
175176  1  0  0  0  0
175177  1  0  0  0  0
175178  1  0  0  0  0
179180  1  0  0  0  0
179181  1  0  0  0  0
179182  1  0  0  0  0
183184  1  0  0  0  0
183185  1  0  0  0  0
183186  1  0  0  0  0
187188  1  0  0  0  0
187189  1  0  0  0  0
187190  1  0  0  0  0
191192  1  0  0  0  0
191193  1  0  0  0  0
191194  1  0  0  0  0
195196  1  0  0  0  0
195197  1  0  0  0  0
195198  1  0  0  0  0
M  END
