# Supplementary material for: Factors Governing the Catalytic Insertion of CO2 into Arenes – A DFT Case Study for Pd and Pt Phosphane Sulfonamido Complexes
Source: Chemistry. 2022 Mar 21;28(23):e202104375. doi: 10.1002/chem.202104375 (PMC9310616; doi:10.1002/chem.202104375)
Supplement: Supplementary file 2 — Supporting Information [file CHEM-28-0-s002.zip › Structures_related_to_TableS1/L4_dimer_trans.mol]

mh_001_dimer_fuenf def2-SVP

Created by GaussView 6.0.16
198204  0  0  0  0  0  0  0  0  0    0
   -2.4062   -0.2013    0.1080 Pd  0  0  0  0  0  0  0  0  0  0  0  0
   -4.0982    0.4368   -1.2545 P   0  0  0  0  0  0  0  0  0  0  0  0
   -5.2921   -0.9175   -1.5587 C   0  0  0  0  0  0  0  0  0  0  0  0
   -5.7943   -1.1409   -2.8551 C   0  0  0  0  0  0  0  0  0  0  0  0
   -5.4459   -0.5154   -3.6828 H   0  0  0  0  0  0  0  0  0  0  0  0
   -6.7455   -2.1431   -3.0900 C   0  0  0  0  0  0  0  0  0  0  0  0
   -7.1268   -2.3015   -4.1052 H   0  0  0  0  0  0  0  0  0  0  0  0
   -7.2145   -2.9255   -2.0255 C   0  0  0  0  0  0  0  0  0  0  0  0
   -7.9713   -3.6997   -2.1970 H   0  0  0  0  0  0  0  0  0  0  0  0
   -6.7120   -2.7243   -0.7323 C   0  0  0  0  0  0  0  0  0  0  0  0
   -7.0628   -3.3322    0.1056 H   0  0  0  0  0  0  0  0  0  0  0  0
   -5.7396   -1.7410   -0.5017 C   0  0  0  0  0  0  0  0  0  0  0  0
   -5.1474   -1.5490    1.2138 S   0  0  0  0  0  0  0  0  0  0  0  0
   -5.7307   -2.6979    1.9597 O   0  0  0  0  0  0  0  0  0  0  0  0
   -5.6051   -0.1848    1.5951 O   0  0  0  0  0  0  0  0  0  0  0  0
   -5.1473    1.8151   -0.6385 C   0  0  0  0  0  0  0  0  0  0  0  0
   -4.5558    3.0790   -0.3598 C   0  0  0  0  0  0  0  0  0  0  0  0
   -5.3654    4.1591    0.0468 C   0  0  0  0  0  0  0  0  0  0  0  0
   -4.9168    5.1346    0.2533 H   0  0  0  0  0  0  0  0  0  0  0  0
   -6.7491    3.9802    0.1854 C   0  0  0  0  0  0  0  0  0  0  0  0
   -7.3680    4.8264    0.5078 H   0  0  0  0  0  0  0  0  0  0  0  0
   -7.3411    2.7393   -0.0920 C   0  0  0  0  0  0  0  0  0  0  0  0
   -8.4235    2.6028    0.0090 H   0  0  0  0  0  0  0  0  0  0  0  0
   -6.5386    1.6662   -0.5016 C   0  0  0  0  0  0  0  0  0  0  0  0
   -7.0020    0.7007   -0.7186 H   0  0  0  0  0  0  0  0  0  0  0  0
   -3.2233    3.1607   -0.5412 O   0  0  0  0  0  0  0  0  0  0  0  0
   -2.5628    4.4209   -0.5021 C   0  0  0  0  0  0  0  0  0  0  0  0
   -2.9143    5.0713   -1.3260 H   0  0  0  0  0  0  0  0  0  0  0  0
   -1.4933    4.2037   -0.6311 H   0  0  0  0  0  0  0  0  0  0  0  0
   -2.7106    4.9318    0.4654 H   0  0  0  0  0  0  0  0  0  0  0  0
   -3.5938    1.0059   -2.9273 C   0  0  0  0  0  0  0  0  0  0  0  0
   -2.6592    0.2599   -3.6987 C   0  0  0  0  0  0  0  0  0  0  0  0
   -2.2616    0.7353   -4.9664 C   0  0  0  0  0  0  0  0  0  0  0  0
   -1.5304    0.1783   -5.5570 H   0  0  0  0  0  0  0  0  0  0  0  0
   -2.7997    1.9246   -5.4731 C   0  0  0  0  0  0  0  0  0  0  0  0
   -2.4764    2.2803   -6.4586 H   0  0  0  0  0  0  0  0  0  0  0  0
   -3.7398    2.6543   -4.7319 C   0  0  0  0  0  0  0  0  0  0  0  0
   -4.1688    3.5809   -5.1289 H   0  0  0  0  0  0  0  0  0  0  0  0
   -4.1277    2.1913   -3.4674 C   0  0  0  0  0  0  0  0  0  0  0  0
   -4.8626    2.7609   -2.8927 H   0  0  0  0  0  0  0  0  0  0  0  0
   -2.2054   -0.8885   -3.1611 O   0  0  0  0  0  0  0  0  0  0  0  0
   -1.1174   -1.5738   -3.7877 C   0  0  0  0  0  0  0  0  0  0  0  0
   -1.4242   -2.0013   -4.7607 H   0  0  0  0  0  0  0  0  0  0  0  0
   -0.8276   -2.3811   -3.1058 H   0  0  0  0  0  0  0  0  0  0  0  0
   -0.2598   -0.8968   -3.9236 H   0  0  0  0  0  0  0  0  0  0  0  0
   -1.2896    1.1279   -1.0156 O   0  0  0  0  0  0  0  0  0  0  0  0
   -0.1047    0.9331   -1.4749 C   0  0  0  0  0  0  0  0  0  0  0  0
    0.5453   -0.1462   -1.3875 O   0  0  0  0  0  0  0  0  0  0  0  0
    2.4066   -0.2009   -0.1084 Pd  0  0  0  0  0  0  0  0  0  0  0  0
    4.0983    0.4353    1.2555 P   0  0  0  0  0  0  0  0  0  0  0  0
    5.2919   -0.9196    1.5582 C   0  0  0  0  0  0  0  0  0  0  0  0
    5.7937   -1.1446    2.8545 C   0  0  0  0  0  0  0  0  0  0  0  0
    5.4451   -0.5202    3.6829 H   0  0  0  0  0  0  0  0  0  0  0  0
    6.7448   -2.1472    3.0883 C   0  0  0  0  0  0  0  0  0  0  0  0
    7.1257   -2.3070    4.1034 H   0  0  0  0  0  0  0  0  0  0  0  0
    7.2141   -2.9282    2.0229 C   0  0  0  0  0  0  0  0  0  0  0  0
    7.9708   -3.7026    2.1936 H   0  0  0  0  0  0  0  0  0  0  0  0
    6.7120   -2.7253    0.7299 C   0  0  0  0  0  0  0  0  0  0  0  0
    7.0631   -3.3321   -0.1088 H   0  0  0  0  0  0  0  0  0  0  0  0
    5.7397   -1.7416    0.5003 C   0  0  0  0  0  0  0  0  0  0  0  0
    5.1482   -1.5471   -1.2151 S   0  0  0  0  0  0  0  0  0  0  0  0
    5.7316   -2.6949   -1.9626 O   0  0  0  0  0  0  0  0  0  0  0  0
    5.6064   -0.1824   -1.5943 O   0  0  0  0  0  0  0  0  0  0  0  0
    5.1477    1.8142    0.6414 C   0  0  0  0  0  0  0  0  0  0  0  0
    4.5562    3.0785    0.3641 C   0  0  0  0  0  0  0  0  0  0  0  0
    5.3660    4.1591   -0.0408 C   0  0  0  0  0  0  0  0  0  0  0  0
    4.9175    5.1349   -0.2463 H   0  0  0  0  0  0  0  0  0  0  0  0
    6.7498    3.9804   -0.1792 C   0  0  0  0  0  0  0  0  0  0  0  0
    7.3688    4.8270   -0.5002 H   0  0  0  0  0  0  0  0  0  0  0  0
    7.3416    2.7391    0.0969 C   0  0  0  0  0  0  0  0  0  0  0  0
    8.4241    2.6027   -0.0038 H   0  0  0  0  0  0  0  0  0  0  0  0
    6.5390    1.6656    0.5049 C   0  0  0  0  0  0  0  0  0  0  0  0
    7.0023    0.6997    0.7209 H   0  0  0  0  0  0  0  0  0  0  0  0
    3.2236    3.1600    0.5450 O   0  0  0  0  0  0  0  0  0  0  0  0
    2.5632    4.4203    0.5079 C   0  0  0  0  0  0  0  0  0  0  0  0
    2.9146    5.0692    1.3331 H   0  0  0  0  0  0  0  0  0  0  0  0
    1.4937    4.2030    0.6363 H   0  0  0  0  0  0  0  0  0  0  0  0
    2.7114    4.9329   -0.4586 H   0  0  0  0  0  0  0  0  0  0  0  0
    3.5932    1.0023    2.9287 C   0  0  0  0  0  0  0  0  0  0  0  0
    2.6582    0.2554    3.6988 C   0  0  0  0  0  0  0  0  0  0  0  0
    2.2597    0.7295    4.9666 C   0  0  0  0  0  0  0  0  0  0  0  0
    1.5281    0.1719    5.5561 H   0  0  0  0  0  0  0  0  0  0  0  0
    2.7974    1.9183    5.4749 C   0  0  0  0  0  0  0  0  0  0  0  0
    2.4734    2.2730    6.4606 H   0  0  0  0  0  0  0  0  0  0  0  0
    3.7380    2.6488    4.7352 C   0  0  0  0  0  0  0  0  0  0  0  0
    4.1668    3.5750    5.1335 H   0  0  0  0  0  0  0  0  0  0  0  0
    4.1267    2.1871    3.4705 C   0  0  0  0  0  0  0  0  0  0  0  0
    4.8620    2.7574    2.8969 H   0  0  0  0  0  0  0  0  0  0  0  0
    2.2049   -0.8925    3.1597 O   0  0  0  0  0  0  0  0  0  0  0  0
    1.1172   -1.5790    3.7853 C   0  0  0  0  0  0  0  0  0  0  0  0
    1.4235   -2.0063    4.7586 H   0  0  0  0  0  0  0  0  0  0  0  0
    0.8289   -2.3867    3.1031 H   0  0  0  0  0  0  0  0  0  0  0  0
    0.2586   -0.9030    3.9203 H   0  0  0  0  0  0  0  0  0  0  0  0
    1.2897    1.1267    1.0168 O   0  0  0  0  0  0  0  0  0  0  0  0
    0.1048    0.9309    1.4755 C   0  0  0  0  0  0  0  0  0  0  0  0
   -0.5447   -0.1487    1.3863 O   0  0  0  0  0  0  0  0  0  0  0  0
    0.4427    2.1471   -2.1738 C   0  0  0  0  0  0  0  0  0  0  0  0
    1.8120    2.4603   -2.1520 C   0  0  0  0  0  0  0  0  0  0  0  0
   -0.4309    3.0107   -2.8743 C   0  0  0  0  0  0  0  0  0  0  0  0
    2.3171    3.5799   -2.8219 C   0  0  0  0  0  0  0  0  0  0  0  0
    2.4999    1.8278   -1.5854 H   0  0  0  0  0  0  0  0  0  0  0  0
    0.0568    4.1223   -3.5591 C   0  0  0  0  0  0  0  0  0  0  0  0
   -1.5005    2.7913   -2.8820 H   0  0  0  0  0  0  0  0  0  0  0  0
    1.4399    4.4202   -3.5396 C   0  0  0  0  0  0  0  0  0  0  0  0
    3.3897    3.7841   -2.7748 H   0  0  0  0  0  0  0  0  0  0  0  0
   -0.6175    4.7808   -4.1182 H   0  0  0  0  0  0  0  0  0  0  0  0
   -0.4433    2.1437    2.1759 C   0  0  0  0  0  0  0  0  0  0  0  0
   -1.8127    2.4560    2.1548 C   0  0  0  0  0  0  0  0  0  0  0  0
    0.4299    3.0071    2.8772 C   0  0  0  0  0  0  0  0  0  0  0  0
   -2.3184    3.5746    2.8261 C   0  0  0  0  0  0  0  0  0  0  0  0
   -2.5006    1.8236    1.5880 H   0  0  0  0  0  0  0  0  0  0  0  0
   -0.0582    4.1176    3.5633 C   0  0  0  0  0  0  0  0  0  0  0  0
    1.4996    2.7882    2.8844 H   0  0  0  0  0  0  0  0  0  0  0  0
   -1.4416    4.4146    3.5445 C   0  0  0  0  0  0  0  0  0  0  0  0
   -3.3911    3.7781    2.7795 H   0  0  0  0  0  0  0  0  0  0  0  0
    0.6157    4.7758    4.1230 H   0  0  0  0  0  0  0  0  0  0  0  0
    1.8261    5.5260   -4.2248 O   0  0  0  0  0  0  0  0  0  0  0  0
   -1.8283    5.5194    4.2311 O   0  0  0  0  0  0  0  0  0  0  0  0
    3.2077    5.8739   -4.2461 C   0  0  0  0  0  0  0  0  0  0  0  0
    3.2859    6.7889   -4.8551 H   0  0  0  0  0  0  0  0  0  0  0  0
    3.5922    6.0824   -3.2285 H   0  0  0  0  0  0  0  0  0  0  0  0
    3.8219    5.0764   -4.7075 H   0  0  0  0  0  0  0  0  0  0  0  0
   -3.2102    5.8659    4.2538 C   0  0  0  0  0  0  0  0  0  0  0  0
   -3.8233    5.0672    4.7146 H   0  0  0  0  0  0  0  0  0  0  0  0
   -3.2889    6.7800    4.8641 H   0  0  0  0  0  0  0  0  0  0  0  0
   -3.5956    6.0755    3.2367 H   0  0  0  0  0  0  0  0  0  0  0  0
   -3.5148   -1.6382    1.2048 N   0  0  0  0  0  0  0  0  0  0  0  0
    3.5155   -1.6360   -1.2069 N   0  0  0  0  0  0  0  0  0  0  0  0
   -2.8246   -2.6429    1.9731 C   0  0  0  0  0  0  0  0  0  0  0  0
   -2.3534   -3.8461    1.3184 C   0  0  0  0  0  0  0  0  0  0  0  0
   -2.5660   -2.4486    3.3875 C   0  0  0  0  0  0  0  0  0  0  0  0
   -1.5738   -4.7511    2.0638 C   0  0  0  0  0  0  0  0  0  0  0  0
   -1.7839   -3.4177    4.0493 C   0  0  0  0  0  0  0  0  0  0  0  0
   -1.2708   -4.5394    3.4051 C   0  0  0  0  0  0  0  0  0  0  0  0
   -1.2068   -5.6626    1.5936 H   0  0  0  0  0  0  0  0  0  0  0  0
   -1.5598   -3.2979    5.1092 H   0  0  0  0  0  0  0  0  0  0  0  0
   -0.6492   -5.2580    3.9533 H   0  0  0  0  0  0  0  0  0  0  0  0
    2.8253   -2.6394   -1.9767 C   0  0  0  0  0  0  0  0  0  0  0  0
    2.5668   -2.4428   -3.3907 C   0  0  0  0  0  0  0  0  0  0  0  0
    2.3540   -3.8436   -1.3240 C   0  0  0  0  0  0  0  0  0  0  0  0
    1.7846   -3.4107   -4.0542 C   0  0  0  0  0  0  0  0  0  0  0  0
    1.5743   -4.7474   -2.0710 C   0  0  0  0  0  0  0  0  0  0  0  0
    1.2714   -4.5334   -3.4119 C   0  0  0  0  0  0  0  0  0  0  0  0
    1.5604   -3.2890   -5.1138 H   0  0  0  0  0  0  0  0  0  0  0  0
    1.2073   -5.6597   -1.6022 H   0  0  0  0  0  0  0  0  0  0  0  0
    0.6497   -5.2510   -3.9613 H   0  0  0  0  0  0  0  0  0  0  0  0
    2.7501   -4.3228    0.1054 C   0  0  0  0  0  0  0  0  0  0  0  0
    3.1226   -1.3043   -4.3117 C   0  0  0  0  0  0  0  0  0  0  0  0
   -3.1215   -1.3115    4.3103 C   0  0  0  0  0  0  0  0  0  0  0  0
   -2.7497   -4.3230   -0.1117 C   0  0  0  0  0  0  0  0  0  0  0  0
    2.3286   -1.1947   -5.6420 C   0  0  0  0  0  0  0  0  0  0  0  0
    2.6943   -0.3109   -6.1935 H   0  0  0  0  0  0  0  0  0  0  0  0
    2.4696   -2.0636   -6.3074 H   0  0  0  0  0  0  0  0  0  0  0  0
    1.2472   -1.0559   -5.4729 H   0  0  0  0  0  0  0  0  0  0  0  0
    4.5822   -1.6238   -4.7177 C   0  0  0  0  0  0  0  0  0  0  0  0
    4.9277   -0.8802   -5.4607 H   0  0  0  0  0  0  0  0  0  0  0  0
    5.2735   -1.6048   -3.8680 H   0  0  0  0  0  0  0  0  0  0  0  0
    4.6481   -2.6250   -5.1823 H   0  0  0  0  0  0  0  0  0  0  0  0
    4.1895   -4.8838    0.0245 C   0  0  0  0  0  0  0  0  0  0  0  0
    4.8798   -4.1791   -0.4507 H   0  0  0  0  0  0  0  0  0  0  0  0
    4.5673   -5.1284    1.0347 H   0  0  0  0  0  0  0  0  0  0  0  0
    4.2028   -5.8083   -0.5818 H   0  0  0  0  0  0  0  0  0  0  0  0
    1.8555   -5.4750    0.6215 C   0  0  0  0  0  0  0  0  0  0  0  0
    2.1765   -5.7348    1.6458 H   0  0  0  0  0  0  0  0  0  0  0  0
    0.7988   -5.1729    0.6731 H   0  0  0  0  0  0  0  0  0  0  0  0
    1.9327   -6.3973    0.0215 H   0  0  0  0  0  0  0  0  0  0  0  0
   -4.1892   -4.8840   -0.0315 C   0  0  0  0  0  0  0  0  0  0  0  0
   -4.8794   -4.1800    0.4449 H   0  0  0  0  0  0  0  0  0  0  0  0
   -4.5671   -5.1271   -1.0419 H   0  0  0  0  0  0  0  0  0  0  0  0
   -4.2025   -5.8094    0.5735 H   0  0  0  0  0  0  0  0  0  0  0  0
   -1.8553   -5.4745   -0.6297 C   0  0  0  0  0  0  0  0  0  0  0  0
   -0.7985   -5.1725   -0.6809 H   0  0  0  0  0  0  0  0  0  0  0  0
   -1.9326   -6.3978   -0.0312 H   0  0  0  0  0  0  0  0  0  0  0  0
   -2.1765   -5.7326   -1.6544 H   0  0  0  0  0  0  0  0  0  0  0  0
   -4.5815   -1.6303    4.7152 C   0  0  0  0  0  0  0  0  0  0  0  0
   -4.6487   -2.6327    5.1772 H   0  0  0  0  0  0  0  0  0  0  0  0
   -4.9261   -0.8883    5.4602 H   0  0  0  0  0  0  0  0  0  0  0  0
   -5.2727   -1.6082    3.8656 H   0  0  0  0  0  0  0  0  0  0  0  0
   -2.3280   -1.2049    5.6412 C   0  0  0  0  0  0  0  0  0  0  0  0
   -2.6932   -0.3217    6.1940 H   0  0  0  0  0  0  0  0  0  0  0  0
   -2.4701   -2.0748    6.3049 H   0  0  0  0  0  0  0  0  0  0  0  0
   -1.2463   -1.0667    5.4731 H   0  0  0  0  0  0  0  0  0  0  0  0
   -3.0257    0.0804    3.6738 C   0  0  0  0  0  0  0  0  0  0  0  0
   -1.9809    0.2966    3.4178 H   0  0  0  0  0  0  0  0  0  0  0  0
   -3.6279    0.1759    2.7663 H   0  0  0  0  0  0  0  0  0  0  0  0
   -3.3714    0.8462    4.3917 H   0  0  0  0  0  0  0  0  0  0  0  0
   -2.6329   -3.2221   -1.1748 C   0  0  0  0  0  0  0  0  0  0  0  0
   -3.3566   -2.4207   -1.0342 H   0  0  0  0  0  0  0  0  0  0  0  0
   -1.6256   -2.7753   -1.1514 H   0  0  0  0  0  0  0  0  0  0  0  0
   -2.7988   -3.6471   -2.1802 H   0  0  0  0  0  0  0  0  0  0  0  0
    3.0284    0.0866   -3.6728 C   0  0  0  0  0  0  0  0  0  0  0  0
    1.9841    0.3028   -3.4148 H   0  0  0  0  0  0  0  0  0  0  0  0
    3.6320    0.1805   -2.7661 H   0  0  0  0  0  0  0  0  0  0  0  0
    3.3733    0.8534   -4.3900 H   0  0  0  0  0  0  0  0  0  0  0  0
    2.6331   -3.2235    1.1702 C   0  0  0  0  0  0  0  0  0  0  0  0
    3.3566   -2.4217    1.0307 H   0  0  0  0  0  0  0  0  0  0  0  0
    1.6257   -2.7769    1.1475 H   0  0  0  0  0  0  0  0  0  0  0  0
    2.7992   -3.6500    2.1749 H   0  0  0  0  0  0  0  0  0  0  0  0
  1  2  1  0  0  0  0
  2  3  1  0  0  0  0
  2 16  1  0  0  0  0
  2 31  1  0  0  0  0
  3  4  4  0  0  0  0
  3 12  4  0  0  0  0
  4  5  1  0  0  0  0
  4  6  4  0  0  0  0
  6  7  1  0  0  0  0
  6  8  4  0  0  0  0
  8  9  1  0  0  0  0
  8 10  4  0  0  0  0
 10 11  1  0  0  0  0
 10 12  4  0  0  0  0
 12 13  1  0  0  0  0
 13 14  2  0  0  0  0
 13 15  2  0  0  0  0
 13127  1  0  0  0  0
 16 17  4  0  0  0  0
 16 24  4  0  0  0  0
 17 18  4  0  0  0  0
 17 26  1  0  0  0  0
 18 19  1  0  0  0  0
 18 20  4  0  0  0  0
 20 21  1  0  0  0  0
 20 22  4  0  0  0  0
 22 23  1  0  0  0  0
 22 24  4  0  0  0  0
 24 25  1  0  0  0  0
 26 27  1  0  0  0  0
 27 28  1  0  0  0  0
 27 29  1  0  0  0  0
 27 30  1  0  0  0  0
 31 32  4  0  0  0  0
 31 39  4  0  0  0  0
 32 33  4  0  0  0  0
 32 41  1  0  0  0  0
 33 34  1  0  0  0  0
 33 35  4  0  0  0  0
 35 36  1  0  0  0  0
 35 37  4  0  0  0  0
 37 38  1  0  0  0  0
 37 39  4  0  0  0  0
 39 40  1  0  0  0  0
 41 42  1  0  0  0  0
 42 43  1  0  0  0  0
 42 44  1  0  0  0  0
 42 45  1  0  0  0  0
 46 47  2  0  0  0  0
 47 48  2  0  0  0  0
 47 97  1  0  0  0  0
 49 50  1  0  0  0  0
 50 51  1  0  0  0  0
 50 64  1  0  0  0  0
 50 79  1  0  0  0  0
 51 52  4  0  0  0  0
 51 60  4  0  0  0  0
 52 53  1  0  0  0  0
 52 54  4  0  0  0  0
 54 55  1  0  0  0  0
 54 56  4  0  0  0  0
 56 57  1  0  0  0  0
 56 58  4  0  0  0  0
 58 59  1  0  0  0  0
 58 60  4  0  0  0  0
 60 61  1  0  0  0  0
 61 62  2  0  0  0  0
 61 63  2  0  0  0  0
 61128  1  0  0  0  0
 64 65  4  0  0  0  0
 64 72  4  0  0  0  0
 65 66  4  0  0  0  0
 65 74  1  0  0  0  0
 66 67  1  0  0  0  0
 66 68  4  0  0  0  0
 68 69  1  0  0  0  0
 68 70  4  0  0  0  0
 70 71  1  0  0  0  0
 70 72  4  0  0  0  0
 72 73  1  0  0  0  0
 74 75  1  0  0  0  0
 75 76  1  0  0  0  0
 75 77  1  0  0  0  0
 75 78  1  0  0  0  0
 79 80  4  0  0  0  0
 79 87  4  0  0  0  0
 80 81  4  0  0  0  0
 80 89  1  0  0  0  0
 81 82  1  0  0  0  0
 81 83  4  0  0  0  0
 83 84  1  0  0  0  0
 83 85  4  0  0  0  0
 85 86  1  0  0  0  0
 85 87  4  0  0  0  0
 87 88  1  0  0  0  0
 89 90  1  0  0  0  0
 90 91  1  0  0  0  0
 90 92  1  0  0  0  0
 90 93  1  0  0  0  0
 94 95  2  0  0  0  0
 95 96  2  0  0  0  0
 95107  1  0  0  0  0
 97 98  4  0  0  0  0
 97 99  4  0  0  0  0
 98100  4  0  0  0  0
 98101  1  0  0  0  0
 99102  4  0  0  0  0
 99103  1  0  0  0  0
100104  4  0  0  0  0
100105  1  0  0  0  0
102104  4  0  0  0  0
102106  1  0  0  0  0
104117  1  0  0  0  0
107108  4  0  0  0  0
107109  4  0  0  0  0
108110  4  0  0  0  0
108111  1  0  0  0  0
109112  4  0  0  0  0
109113  1  0  0  0  0
110114  4  0  0  0  0
110115  1  0  0  0  0
112114  4  0  0  0  0
112116  1  0  0  0  0
114118  1  0  0  0  0
117119  1  0  0  0  0
118123  1  0  0  0  0
119120  1  0  0  0  0
119121  1  0  0  0  0
119122  1  0  0  0  0
123124  1  0  0  0  0
123125  1  0  0  0  0
123126  1  0  0  0  0
127129  1  0  0  0  0
128138  1  0  0  0  0
129130  1  0  0  0  0
129131  1  0  0  0  0
130132  4  0  0  0  0
130150  1  0  0  0  0
131133  4  0  0  0  0
131149  1  0  0  0  0
132134  4  0  0  0  0
132135  1  0  0  0  0
133134  4  0  0  0  0
133136  1  0  0  0  0
134137  1  0  0  0  0
138139  1  0  0  0  0
138140  1  0  0  0  0
139141  4  0  0  0  0
139148  1  0  0  0  0
140142  4  0  0  0  0
140147  1  0  0  0  0
141143  4  0  0  0  0
141144  1  0  0  0  0
142143  4  0  0  0  0
142145  1  0  0  0  0
143146  1  0  0  0  0
147159  1  0  0  0  0
147163  1  0  0  0  0
147195  1  0  0  0  0
148151  1  0  0  0  0
148155  1  0  0  0  0
148191  1  0  0  0  0
149175  1  0  0  0  0
149179  1  0  0  0  0
149183  1  0  0  0  0
150167  1  0  0  0  0
150171  1  0  0  0  0
150187  1  0  0  0  0
151152  1  0  0  0  0
151153  1  0  0  0  0
151154  1  0  0  0  0
155156  1  0  0  0  0
155157  1  0  0  0  0
155158  1  0  0  0  0
159160  1  0  0  0  0
159161  1  0  0  0  0
159162  1  0  0  0  0
163164  1  0  0  0  0
163165  1  0  0  0  0
163166  1  0  0  0  0
167168  1  0  0  0  0
167169  1  0  0  0  0
167170  1  0  0  0  0
171172  1  0  0  0  0
171173  1  0  0  0  0
171174  1  0  0  0  0
175176  1  0  0  0  0
175177  1  0  0  0  0
175178  1  0  0  0  0
179180  1  0  0  0  0
179181  1  0  0  0  0
179182  1  0  0  0  0
183184  1  0  0  0  0
183185  1  0  0  0  0
183186  1  0  0  0  0
187188  1  0  0  0  0
187189  1  0  0  0  0
187190  1  0  0  0  0
191192  1  0  0  0  0
191193  1  0  0  0  0
191194  1  0  0  0  0
195196  1  0  0  0  0
195197  1  0  0  0  0
195198  1  0  0  0  0
M  END
