# Supplementary material for: Factors Governing the Catalytic Insertion of CO2 into Arenes – A DFT Case Study for Pd and Pt Phosphane Sulfonamido Complexes
Source: Chemistry. 2022 Mar 21;28(23):e202104375. doi: 10.1002/chem.202104375 (PMC9310616; doi:10.1002/chem.202104375)
Supplement: Supplementary file 2 — Supporting Information [file CHEM-28-0-s002.zip › Structures_related_to_TableS1/L4_monomer.mol]

mh_001_monomer_fuenf def2-SVP

Created by GaussView 6.0.16
 99103  0  0  0  0  0  0  0  0  0    0
   -1.9592   -0.7652    0.2339 O   0  0  0  0  0  0  0  0  0  0  0  0
   -2.6400    0.3327    0.2425 C   0  0  0  0  0  0  0  0  0  0  0  0
   -2.0241    1.4429    0.2526 O   0  0  0  0  0  0  0  0  0  0  0  0
   -0.0552    0.1524    0.1421 Pd  0  0  0  0  0  0  0  0  0  0  0  0
    1.1101   -1.7221   -0.1599 P   0  0  0  0  0  0  0  0  0  0  0  0
    2.4121   -1.4351   -1.4154 C   0  0  0  0  0  0  0  0  0  0  0  0
    2.5735   -2.3226   -2.4946 C   0  0  0  0  0  0  0  0  0  0  0  0
    1.9400   -3.2137   -2.5568 H   0  0  0  0  0  0  0  0  0  0  0  0
    3.5386   -2.0763   -3.4827 C   0  0  0  0  0  0  0  0  0  0  0  0
    3.6528   -2.7790   -4.3159 H   0  0  0  0  0  0  0  0  0  0  0  0
    4.3550   -0.9399   -3.3985 C   0  0  0  0  0  0  0  0  0  0  0  0
    5.1153   -0.7467   -4.1639 H   0  0  0  0  0  0  0  0  0  0  0  0
    4.2025   -0.0410   -2.3315 C   0  0  0  0  0  0  0  0  0  0  0  0
    4.8336    0.8489   -2.2526 H   0  0  0  0  0  0  0  0  0  0  0  0
    3.2281   -0.2787   -1.3548 C   0  0  0  0  0  0  0  0  0  0  0  0
    3.1099    0.9073    0.0181 S   0  0  0  0  0  0  0  0  0  0  0  0
    4.0255    2.0438   -0.2670 O   0  0  0  0  0  0  0  0  0  0  0  0
    3.4324    0.0820    1.2139 O   0  0  0  0  0  0  0  0  0  0  0  0
    1.9516   -2.4468    1.2866 C   0  0  0  0  0  0  0  0  0  0  0  0
    1.2584   -2.4828    2.5256 C   0  0  0  0  0  0  0  0  0  0  0  0
    1.8954   -3.0106    3.6655 C   0  0  0  0  0  0  0  0  0  0  0  0
    1.3775   -3.0353    4.6282 H   0  0  0  0  0  0  0  0  0  0  0  0
    3.2016   -3.5118    3.5596 C   0  0  0  0  0  0  0  0  0  0  0  0
    3.6886   -3.9212    4.4530 H   0  0  0  0  0  0  0  0  0  0  0  0
    3.8836   -3.4974    2.3331 C   0  0  0  0  0  0  0  0  0  0  0  0
    4.9028   -3.8926    2.2585 H   0  0  0  0  0  0  0  0  0  0  0  0
    3.2565   -2.9575    1.2020 C   0  0  0  0  0  0  0  0  0  0  0  0
    3.7883   -2.9187    0.2457 H   0  0  0  0  0  0  0  0  0  0  0  0
   -0.0064   -2.0087    2.5040 O   0  0  0  0  0  0  0  0  0  0  0  0
   -0.7657   -1.9134    3.7048 C   0  0  0  0  0  0  0  0  0  0  0  0
   -0.9709   -2.9148    4.1296 H   0  0  0  0  0  0  0  0  0  0  0  0
   -1.7151   -1.4345    3.4199 H   0  0  0  0  0  0  0  0  0  0  0  0
   -0.2509   -1.2900    4.4586 H   0  0  0  0  0  0  0  0  0  0  0  0
    0.0267   -3.0590   -0.7717 C   0  0  0  0  0  0  0  0  0  0  0  0
   -0.8791   -2.8118   -1.8416 C   0  0  0  0  0  0  0  0  0  0  0  0
   -1.8103   -3.8043   -2.2094 C   0  0  0  0  0  0  0  0  0  0  0  0
   -2.5176   -3.6224   -3.0225 H   0  0  0  0  0  0  0  0  0  0  0  0
   -1.8281   -5.0336   -1.5364 C   0  0  0  0  0  0  0  0  0  0  0  0
   -2.5571   -5.7957   -1.8371 H   0  0  0  0  0  0  0  0  0  0  0  0
   -0.9268   -5.2936   -0.4933 C   0  0  0  0  0  0  0  0  0  0  0  0
   -0.9392   -6.2569    0.0285 H   0  0  0  0  0  0  0  0  0  0  0  0
   -0.0109   -4.3040   -0.1139 C   0  0  0  0  0  0  0  0  0  0  0  0
    0.6841   -4.4963    0.7091 H   0  0  0  0  0  0  0  0  0  0  0  0
   -0.7762   -1.6164   -2.4602 O   0  0  0  0  0  0  0  0  0  0  0  0
   -1.8285   -1.1900   -3.3256 C   0  0  0  0  0  0  0  0  0  0  0  0
   -1.8712   -1.8080   -4.2422 H   0  0  0  0  0  0  0  0  0  0  0  0
   -1.5969   -0.1522   -3.6012 H   0  0  0  0  0  0  0  0  0  0  0  0
   -2.8035   -1.2238   -2.8066 H   0  0  0  0  0  0  0  0  0  0  0  0
   -4.1227    0.2538    0.2328 C   0  0  0  0  0  0  0  0  0  0  0  0
   -4.8997    1.4275    0.2851 C   0  0  0  0  0  0  0  0  0  0  0  0
   -4.7814   -0.9966    0.1638 C   0  0  0  0  0  0  0  0  0  0  0  0
   -6.2980    1.3722    0.2724 C   0  0  0  0  0  0  0  0  0  0  0  0
   -4.3938    2.3977    0.3366 H   0  0  0  0  0  0  0  0  0  0  0  0
   -6.1720   -1.0664    0.1497 C   0  0  0  0  0  0  0  0  0  0  0  0
   -4.1845   -1.9137    0.1185 H   0  0  0  0  0  0  0  0  0  0  0  0
   -6.9462    0.1181    0.2055 C   0  0  0  0  0  0  0  0  0  0  0  0
   -6.8730    2.3012    0.3149 H   0  0  0  0  0  0  0  0  0  0  0  0
   -6.6922   -2.0292    0.0959 H   0  0  0  0  0  0  0  0  0  0  0  0
   -8.2887   -0.0505    0.1891 O   0  0  0  0  0  0  0  0  0  0  0  0
   -9.1357    1.0960    0.2417 C   0  0  0  0  0  0  0  0  0  0  0  0
  -10.1691    0.7149    0.2184 H   0  0  0  0  0  0  0  0  0  0  0  0
   -8.9814    1.6719    1.1744 H   0  0  0  0  0  0  0  0  0  0  0  0
   -8.9735    1.7604   -0.6288 H   0  0  0  0  0  0  0  0  0  0  0  0
    1.5563    1.4137   -0.0172 N   0  0  0  0  0  0  0  0  0  0  0  0
    1.1644    2.7828    0.0910 C   0  0  0  0  0  0  0  0  0  0  0  0
    1.0227    3.4027    1.3894 C   0  0  0  0  0  0  0  0  0  0  0  0
    0.8204    3.5074   -1.1119 C   0  0  0  0  0  0  0  0  0  0  0  0
    0.5863    4.7423    1.4264 C   0  0  0  0  0  0  0  0  0  0  0  0
    0.3878    4.8401   -0.9738 C   0  0  0  0  0  0  0  0  0  0  0  0
    0.2763    5.4563    0.2710 C   0  0  0  0  0  0  0  0  0  0  0  0
    0.4848    5.2544    2.3838 H   0  0  0  0  0  0  0  0  0  0  0  0
    0.1342    5.4251   -1.8587 H   0  0  0  0  0  0  0  0  0  0  0  0
   -0.0615    6.4976    0.3419 H   0  0  0  0  0  0  0  0  0  0  0  0
    0.9667    2.9747   -2.5711 C   0  0  0  0  0  0  0  0  0  0  0  0
    1.3793    2.7605    2.7687 C   0  0  0  0  0  0  0  0  0  0  0  0
    2.9087    2.8864    2.9799 C   0  0  0  0  0  0  0  0  0  0  0  0
    3.1912    2.4610    3.9615 H   0  0  0  0  0  0  0  0  0  0  0  0
    3.4843    2.3590    2.2083 H   0  0  0  0  0  0  0  0  0  0  0  0
    3.2124    3.9492    2.9662 H   0  0  0  0  0  0  0  0  0  0  0  0
    0.6996    3.5203    3.9388 C   0  0  0  0  0  0  0  0  0  0  0  0
    0.9146    2.9846    4.8799 H   0  0  0  0  0  0  0  0  0  0  0  0
    1.0759    4.5487    4.0693 H   0  0  0  0  0  0  0  0  0  0  0  0
   -0.3981    3.5618    3.8181 H   0  0  0  0  0  0  0  0  0  0  0  0
    0.1373    3.8174   -3.5737 C   0  0  0  0  0  0  0  0  0  0  0  0
   -0.9347    3.8377   -3.3050 H   0  0  0  0  0  0  0  0  0  0  0  0
    0.4931    4.8570   -3.6687 H   0  0  0  0  0  0  0  0  0  0  0  0
    0.2244    3.3617   -4.5758 H   0  0  0  0  0  0  0  0  0  0  0  0
    0.4827    1.5238   -2.7627 C   0  0  0  0  0  0  0  0  0  0  0  0
    0.4534    1.2863   -3.8412 H   0  0  0  0  0  0  0  0  0  0  0  0
    1.1338    0.7890   -2.2831 H   0  0  0  0  0  0  0  0  0  0  0  0
   -0.5341    1.3970   -2.3547 H   0  0  0  0  0  0  0  0  0  0  0  0
    0.9310    1.2916    2.9327 C   0  0  0  0  0  0  0  0  0  0  0  0
   -0.1507    1.1872    2.7332 H   0  0  0  0  0  0  0  0  0  0  0  0
    1.4819    0.5995    2.2905 H   0  0  0  0  0  0  0  0  0  0  0  0
    1.1092    0.9761    3.9767 H   0  0  0  0  0  0  0  0  0  0  0  0
    2.4523    3.0981   -2.9837 C   0  0  0  0  0  0  0  0  0  0  0  0
    3.1100    2.5747   -2.2784 H   0  0  0  0  0  0  0  0  0  0  0  0
    2.6069    2.6785   -3.9957 H   0  0  0  0  0  0  0  0  0  0  0  0
    2.7625    4.1591   -2.9997 H   0  0  0  0  0  0  0  0  0  0  0  0
  1  2  4  0  0  0  0
  2  3  2  0  0  0  0
  2 49  1  0  0  0  0
  4  5  1  0  0  0  0
  4 64  1  0  0  0  0
  5  6  1  0  0  0  0
  5 19  1  0  0  0  0
  5 34  1  0  0  0  0
  6  7  4  0  0  0  0
  6 15  4  0  0  0  0
  7  8  1  0  0  0  0
  7  9  4  0  0  0  0
  9 10  1  0  0  0  0
  9 11  4  0  0  0  0
 11 12  1  0  0  0  0
 11 13  4  0  0  0  0
 13 14  1  0  0  0  0
 13 15  4  0  0  0  0
 15 16  1  0  0  0  0
 16 17  2  0  0  0  0
 16 18  2  0  0  0  0
 16 64  1  0  0  0  0
 19 20  4  0  0  0  0
 19 27  4  0  0  0  0
 20 21  4  0  0  0  0
 20 29  1  0  0  0  0
 21 22  1  0  0  0  0
 21 23  4  0  0  0  0
 23 24  1  0  0  0  0
 23 25  4  0  0  0  0
 25 26  1  0  0  0  0
 25 27  4  0  0  0  0
 27 28  1  0  0  0  0
 29 30  1  0  0  0  0
 30 31  1  0  0  0  0
 30 32  1  0  0  0  0
 30 33  1  0  0  0  0
 34 35  4  0  0  0  0
 34 42  4  0  0  0  0
 35 36  4  0  0  0  0
 35 44  1  0  0  0  0
 36 37  1  0  0  0  0
 36 38  4  0  0  0  0
 38 39  1  0  0  0  0
 38 40  4  0  0  0  0
 40 41  1  0  0  0  0
 40 42  4  0  0  0  0
 42 43  1  0  0  0  0
 44 45  1  0  0  0  0
 45 46  1  0  0  0  0
 45 47  1  0  0  0  0
 45 48  1  0  0  0  0
 49 50  4  0  0  0  0
 49 51  4  0  0  0  0
 50 52  4  0  0  0  0
 50 53  1  0  0  0  0
 51 54  4  0  0  0  0
 51 55  1  0  0  0  0
 52 56  4  0  0  0  0
 52 57  1  0  0  0  0
 54 56  4  0  0  0  0
 54 58  1  0  0  0  0
 56 59  1  0  0  0  0
 59 60  1  0  0  0  0
 60 61  1  0  0  0  0
 60 62  1  0  0  0  0
 60 63  1  0  0  0  0
 64 65  1  0  0  0  0
 65 66  4  0  0  0  0
 65 67  4  0  0  0  0
 66 68  4  0  0  0  0
 66 75  1  0  0  0  0
 67 69  4  0  0  0  0
 67 74  1  0  0  0  0
 68 70  4  0  0  0  0
 68 71  1  0  0  0  0
 69 70  4  0  0  0  0
 69 72  1  0  0  0  0
 70 73  1  0  0  0  0
 74 84  1  0  0  0  0
 74 88  1  0  0  0  0
 74 96  1  0  0  0  0
 75 76  1  0  0  0  0
 75 80  1  0  0  0  0
 75 92  1  0  0  0  0
 76 77  1  0  0  0  0
 76 78  1  0  0  0  0
 76 79  1  0  0  0  0
 80 81  1  0  0  0  0
 80 82  1  0  0  0  0
 80 83  1  0  0  0  0
 84 85  1  0  0  0  0
 84 86  1  0  0  0  0
 84 87  1  0  0  0  0
 88 89  1  0  0  0  0
 88 90  1  0  0  0  0
 88 91  1  0  0  0  0
 92 93  1  0  0  0  0
 92 94  1  0  0  0  0
 92 95  1  0  0  0  0
 96 97  1  0  0  0  0
 96 98  1  0  0  0  0
 96 99  1  0  0  0  0
M  END
