# Supplementary material for: Factors Governing the Catalytic Insertion of CO2 into Arenes – A DFT Case Study for Pd and Pt Phosphane Sulfonamido Complexes
Source: Chemistry. 2022 Mar 21;28(23):e202104375. doi: 10.1002/chem.202104375 (PMC9310616; doi:10.1002/chem.202104375)
Supplement: Supplementary file 2 — Supporting Information [file CHEM-28-0-s002.zip › Structures_related_to_TableS1/L5_dimer_cis.mol]

freq77_L5_mh_001_dimer_eins_alternativ_003 def2-TZVP

Created by GaussView 6.0.16
170177  0  0  0  0  0  0  0  0  0    0
   -2.0514   -0.6060    0.0426 Pd  0  0  0  0  0  0  0  0  0  0  0  0
   -2.8954   -1.4626    1.9431 P   0  0  0  0  0  0  0  0  0  0  0  0
   -4.7226   -1.6687    2.0183 C   0  0  0  0  0  0  0  0  0  0  0  0
   -5.3937   -1.5563    3.2533 C   0  0  0  0  0  0  0  0  0  0  0  0
   -4.8305   -1.2953    4.1537 H   0  0  0  0  0  0  0  0  0  0  0  0
   -6.7726   -1.7757    3.3444 C   0  0  0  0  0  0  0  0  0  0  0  0
   -7.2717   -1.6844    4.3158 H   0  0  0  0  0  0  0  0  0  0  0  0
   -7.5080   -2.1084    2.1966 C   0  0  0  0  0  0  0  0  0  0  0  0
   -8.5887   -2.2801    2.2600 H   0  0  0  0  0  0  0  0  0  0  0  0
   -6.8591   -2.2210    0.9619 C   0  0  0  0  0  0  0  0  0  0  0  0
   -7.4141   -2.4708    0.0534 H   0  0  0  0  0  0  0  0  0  0  0  0
   -5.4762   -1.9992    0.8748 C   0  0  0  0  0  0  0  0  0  0  0  0
   -4.7101   -2.3080   -0.7393 S   0  0  0  0  0  0  0  0  0  0  0  0
   -5.7995   -2.4166   -1.7356 O   0  0  0  0  0  0  0  0  0  0  0  0
   -3.8515   -3.4848   -0.4731 O   0  0  0  0  0  0  0  0  0  0  0  0
   -2.2998   -3.1436    2.4139 C   0  0  0  0  0  0  0  0  0  0  0  0
   -1.5751   -4.0056    1.5472 C   0  0  0  0  0  0  0  0  0  0  0  0
   -1.3568   -5.3471    1.9456 C   0  0  0  0  0  0  0  0  0  0  0  0
   -0.8403   -6.0360    1.2733 H   0  0  0  0  0  0  0  0  0  0  0  0
   -1.7779   -5.8001    3.1994 C   0  0  0  0  0  0  0  0  0  0  0  0
   -1.5840   -6.8411    3.4850 H   0  0  0  0  0  0  0  0  0  0  0  0
   -2.4365   -4.9338    4.0857 C   0  0  0  0  0  0  0  0  0  0  0  0
   -2.7588   -5.2779    5.0745 H   0  0  0  0  0  0  0  0  0  0  0  0
   -2.7016   -3.6224    3.6797 C   0  0  0  0  0  0  0  0  0  0  0  0
   -3.2366   -2.9553    4.3619 H   0  0  0  0  0  0  0  0  0  0  0  0
   -1.0935   -3.5068    0.3950 O   0  0  0  0  0  0  0  0  0  0  0  0
   -0.6956   -4.4113   -0.6376 C   0  0  0  0  0  0  0  0  0  0  0  0
    0.1617   -5.0328   -0.3278 H   0  0  0  0  0  0  0  0  0  0  0  0
   -0.3999   -3.7899   -1.4855 H   0  0  0  0  0  0  0  0  0  0  0  0
   -1.5430   -5.0566   -0.9293 H   0  0  0  0  0  0  0  0  0  0  0  0
   -2.4060   -0.4267    3.3714 C   0  0  0  0  0  0  0  0  0  0  0  0
   -3.1159    0.7513    3.7403 C   0  0  0  0  0  0  0  0  0  0  0  0
   -2.6595    1.5337    4.8202 C   0  0  0  0  0  0  0  0  0  0  0  0
   -3.2085    2.4305    5.1169 H   0  0  0  0  0  0  0  0  0  0  0  0
   -1.4748    1.1915    5.4814 C   0  0  0  0  0  0  0  0  0  0  0  0
   -1.1164    1.8273    6.2997 H   0  0  0  0  0  0  0  0  0  0  0  0
   -0.7405    0.0607    5.0945 C   0  0  0  0  0  0  0  0  0  0  0  0
    0.1974   -0.1973    5.5934 H   0  0  0  0  0  0  0  0  0  0  0  0
   -1.2115   -0.7421    4.0507 C   0  0  0  0  0  0  0  0  0  0  0  0
   -0.6370   -1.6226    3.7497 H   0  0  0  0  0  0  0  0  0  0  0  0
   -4.2086    1.0545    3.0136 O   0  0  0  0  0  0  0  0  0  0  0  0
   -5.0817    2.0979    3.4355 C   0  0  0  0  0  0  0  0  0  0  0  0
   -5.4675    1.9025    4.4540 H   0  0  0  0  0  0  0  0  0  0  0  0
   -5.9137    2.1003    2.7186 H   0  0  0  0  0  0  0  0  0  0  0  0
   -4.5772    3.0806    3.4133 H   0  0  0  0  0  0  0  0  0  0  0  0
   -0.7743    0.2842   -1.5792 O   0  0  0  0  0  0  0  0  0  0  0  0
    0.0247    1.2560   -1.3756 C   0  0  0  0  0  0  0  0  0  0  0  0
    1.2674    1.1521   -1.1244 O   0  0  0  0  0  0  0  0  0  0  0  0
    2.7087    0.2431    0.2727 Pd  0  0  0  0  0  0  0  0  0  0  0  0
    4.1491   -0.4815    1.8178 P   0  0  0  0  0  0  0  0  0  0  0  0
    5.2133   -1.8555    1.2102 C   0  0  0  0  0  0  0  0  0  0  0  0
    5.4862   -2.9737    2.0211 C   0  0  0  0  0  0  0  0  0  0  0  0
    5.0698   -3.0232    3.0321 H   0  0  0  0  0  0  0  0  0  0  0  0
    6.2921   -4.0198    1.5509 C   0  0  0  0  0  0  0  0  0  0  0  0
    6.4958   -4.8791    2.2000 H   0  0  0  0  0  0  0  0  0  0  0  0
    6.8345   -3.9644    0.2587 C   0  0  0  0  0  0  0  0  0  0  0  0
    7.4632   -4.7811   -0.1146 H   0  0  0  0  0  0  0  0  0  0  0  0
    6.5753   -2.8578   -0.5615 C   0  0  0  0  0  0  0  0  0  0  0  0
    6.9867   -2.7936   -1.5730 H   0  0  0  0  0  0  0  0  0  0  0  0
    5.7686   -1.8160   -0.0862 C   0  0  0  0  0  0  0  0  0  0  0  0
    5.6021   -0.3504   -1.1365 S   0  0  0  0  0  0  0  0  0  0  0  0
    6.2114   -0.6452   -2.4534 O   0  0  0  0  0  0  0  0  0  0  0  0
    6.1867    0.7168   -0.2906 O   0  0  0  0  0  0  0  0  0  0  0  0
    5.3253    0.7418    2.5117 C   0  0  0  0  0  0  0  0  0  0  0  0
    5.0383    2.1336    2.5008 C   0  0  0  0  0  0  0  0  0  0  0  0
    5.9937    3.0416    3.0043 C   0  0  0  0  0  0  0  0  0  0  0  0
    5.7928    4.1161    2.9860 H   0  0  0  0  0  0  0  0  0  0  0  0
    7.2049    2.5694    3.5279 C   0  0  0  0  0  0  0  0  0  0  0  0
    7.9361    3.2896    3.9149 H   0  0  0  0  0  0  0  0  0  0  0  0
    7.4868    1.1956    3.5563 C   0  0  0  0  0  0  0  0  0  0  0  0
    8.4347    0.8275    3.9643 H   0  0  0  0  0  0  0  0  0  0  0  0
    6.5481    0.2922    3.0405 C   0  0  0  0  0  0  0  0  0  0  0  0
    6.7743   -0.7791    3.0382 H   0  0  0  0  0  0  0  0  0  0  0  0
    3.8413    2.5040    2.0055 O   0  0  0  0  0  0  0  0  0  0  0  0
    3.5240    3.8799    1.8303 C   0  0  0  0  0  0  0  0  0  0  0  0
    3.5007    4.4156    2.7987 H   0  0  0  0  0  0  0  0  0  0  0  0
    2.5198    3.9009    1.3829 H   0  0  0  0  0  0  0  0  0  0  0  0
    4.2413    4.3728    1.1482 H   0  0  0  0  0  0  0  0  0  0  0  0
    3.2684   -1.1659    3.2630 C   0  0  0  0  0  0  0  0  0  0  0  0
    2.4928   -2.3444    3.0899 C   0  0  0  0  0  0  0  0  0  0  0  0
    1.8563   -2.9341    4.1985 C   0  0  0  0  0  0  0  0  0  0  0  0
    1.2652   -3.8458    4.0744 H   0  0  0  0  0  0  0  0  0  0  0  0
    1.9700   -2.3344    5.4615 C   0  0  0  0  0  0  0  0  0  0  0  0
    1.4624   -2.7948    6.3174 H   0  0  0  0  0  0  0  0  0  0  0  0
    2.7102   -1.1542    5.6347 C   0  0  0  0  0  0  0  0  0  0  0  0
    2.7903   -0.6894    6.6235 H   0  0  0  0  0  0  0  0  0  0  0  0
    3.3532   -0.5710    4.5333 C   0  0  0  0  0  0  0  0  0  0  0  0
    3.9460    0.3405    4.6621 H   0  0  0  0  0  0  0  0  0  0  0  0
    2.4455   -2.8385    1.8346 O   0  0  0  0  0  0  0  0  0  0  0  0
    2.1636   -4.2222    1.6331 C   0  0  0  0  0  0  0  0  0  0  0  0
    2.8320   -4.8504    2.2516 H   0  0  0  0  0  0  0  0  0  0  0  0
    2.3550   -4.4156    0.5689 H   0  0  0  0  0  0  0  0  0  0  0  0
    1.1148   -4.4593    1.8738 H   0  0  0  0  0  0  0  0  0  0  0  0
    1.4418    0.8534    1.8475 O   0  0  0  0  0  0  0  0  0  0  0  0
    0.1834    0.7882    1.6274 C   0  0  0  0  0  0  0  0  0  0  0  0
   -0.3079   -0.2673    1.1066 O   0  0  0  0  0  0  0  0  0  0  0  0
   -0.5064    2.6574   -1.4494 C   0  0  0  0  0  0  0  0  0  0  0  0
    0.2089    3.7244   -0.8747 C   0  0  0  0  0  0  0  0  0  0  0  0
   -1.7773    2.9161   -1.9978 C   0  0  0  0  0  0  0  0  0  0  0  0
   -0.3400    5.0085   -0.8000 C   0  0  0  0  0  0  0  0  0  0  0  0
    1.1980    3.5275   -0.4550 H   0  0  0  0  0  0  0  0  0  0  0  0
   -2.3291    4.1934   -1.9604 C   0  0  0  0  0  0  0  0  0  0  0  0
   -2.3307    2.0864   -2.4367 H   0  0  0  0  0  0  0  0  0  0  0  0
   -1.6264    5.2483   -1.3334 C   0  0  0  0  0  0  0  0  0  0  0  0
    0.2249    5.8071   -0.3116 H   0  0  0  0  0  0  0  0  0  0  0  0
   -3.3210    4.3975   -2.3752 H   0  0  0  0  0  0  0  0  0  0  0  0
   -0.5922    2.0101    1.9815 C   0  0  0  0  0  0  0  0  0  0  0  0
   -0.0029    2.9648    2.8356 C   0  0  0  0  0  0  0  0  0  0  0  0
   -1.8390    2.3182    1.3996 C   0  0  0  0  0  0  0  0  0  0  0  0
   -0.6332    4.1812    3.1140 C   0  0  0  0  0  0  0  0  0  0  0  0
    0.9680    2.7414    3.2864 H   0  0  0  0  0  0  0  0  0  0  0  0
   -2.4680    3.5334    1.6421 C   0  0  0  0  0  0  0  0  0  0  0  0
   -2.3163    1.6044    0.7212 H   0  0  0  0  0  0  0  0  0  0  0  0
   -1.8716    4.4796    2.5029 C   0  0  0  0  0  0  0  0  0  0  0  0
   -0.1521    4.8913    3.7917 H   0  0  0  0  0  0  0  0  0  0  0  0
   -3.4195    3.7739    1.1608 H   0  0  0  0  0  0  0  0  0  0  0  0
   -2.2657    6.4430   -1.2855 O   0  0  0  0  0  0  0  0  0  0  0  0
   -2.5531    5.6395    2.6769 O   0  0  0  0  0  0  0  0  0  0  0  0
   -1.6636    7.5203   -0.5732 C   0  0  0  0  0  0  0  0  0  0  0  0
   -2.3669    8.3660   -0.6423 H   0  0  0  0  0  0  0  0  0  0  0  0
   -1.5120    7.2604    0.4915 H   0  0  0  0  0  0  0  0  0  0  0  0
   -0.6955    7.8182   -1.0208 H   0  0  0  0  0  0  0  0  0  0  0  0
   -2.0145    6.6354    3.5435 C   0  0  0  0  0  0  0  0  0  0  0  0
   -1.0236    6.9855    3.1965 H   0  0  0  0  0  0  0  0  0  0  0  0
   -2.7238    7.4781    3.5211 H   0  0  0  0  0  0  0  0  0  0  0  0
   -1.9251    6.2615    4.5819 H   0  0  0  0  0  0  0  0  0  0  0  0
   -3.7774   -0.9822   -1.0935 N   0  0  0  0  0  0  0  0  0  0  0  0
    3.9683   -0.1397   -1.3354 N   0  0  0  0  0  0  0  0  0  0  0  0
   -3.9862   -0.2214   -2.2545 C   0  0  0  0  0  0  0  0  0  0  0  0
   -4.7515    0.9952   -2.2769 C   0  0  0  0  0  0  0  0  0  0  0  0
   -3.3535   -0.5099   -3.5122 C   0  0  0  0  0  0  0  0  0  0  0  0
   -4.8210    1.8503   -3.3828 C   0  0  0  0  0  0  0  0  0  0  0  0
   -3.3989    0.3524   -4.6135 C   0  0  0  0  0  0  0  0  0  0  0  0
   -4.1209    1.5423   -4.5462 C   0  0  0  0  0  0  0  0  0  0  0  0
   -5.4034    2.7710   -3.3400 H   0  0  0  0  0  0  0  0  0  0  0  0
   -2.8679    0.1075   -5.5336 H   0  0  0  0  0  0  0  0  0  0  0  0
   -4.1445    2.2236   -5.4023 H   0  0  0  0  0  0  0  0  0  0  0  0
    3.4036    0.0711   -2.6026 C   0  0  0  0  0  0  0  0  0  0  0  0
    3.3284    1.3472   -3.2568 C   0  0  0  0  0  0  0  0  0  0  0  0
    2.6962   -0.9658   -3.2904 C   0  0  0  0  0  0  0  0  0  0  0  0
    2.5896    1.5638   -4.4245 C   0  0  0  0  0  0  0  0  0  0  0  0
    1.9865   -0.7676   -4.4786 C   0  0  0  0  0  0  0  0  0  0  0  0
    1.9159    0.5074   -5.0354 C   0  0  0  0  0  0  0  0  0  0  0  0
    2.5256    2.5582   -4.8669 H   0  0  0  0  0  0  0  0  0  0  0  0
    1.4637   -1.5909   -4.9643 H   0  0  0  0  0  0  0  0  0  0  0  0
    1.3343    0.6781   -5.9468 H   0  0  0  0  0  0  0  0  0  0  0  0
    4.1795    2.8956   -2.6487 S   0  0  0  0  0  0  0  0  0  0  0  0
    2.6014   -2.7179   -2.6743 S   0  0  0  0  0  0  0  0  0  0  0  0
   -2.4232   -2.0875   -3.8785 S   0  0  0  0  0  0  0  0  0  0  0  0
   -5.7941    1.5801   -0.8551 S   0  0  0  0  0  0  0  0  0  0  0  0
    2.7862    3.7706   -2.7297 F   0  0  0  0  0  0  0  0  0  0  0  0
    3.8978    2.5992   -1.0736 F   0  0  0  0  0  0  0  0  0  0  0  0
    4.5419    3.3711   -4.1867 F   0  0  0  0  0  0  0  0  0  0  0  0
    4.9271    4.2843   -2.1540 F   0  0  0  0  0  0  0  0  0  0  0  0
    5.6341    2.1656   -2.5751 F   0  0  0  0  0  0  0  0  0  0  0  0
    2.1523   -2.2888   -1.1630 F   0  0  0  0  0  0  0  0  0  0  0  0
    2.4991   -4.2940   -2.1711 F   0  0  0  0  0  0  0  0  0  0  0  0
    4.1716   -2.7770   -2.2455 F   0  0  0  0  0  0  0  0  0  0  0  0
    3.0139   -3.3129   -4.1548 F   0  0  0  0  0  0  0  0  0  0  0  0
    1.0158   -2.8434   -3.0868 F   0  0  0  0  0  0  0  0  0  0  0  0
   -3.0586   -2.1675   -5.3994 F   0  0  0  0  0  0  0  0  0  0  0  0
   -3.6431   -3.0362   -3.3625 F   0  0  0  0  0  0  0  0  0  0  0  0
   -1.7133   -2.1587   -2.4276 F   0  0  0  0  0  0  0  0  0  0  0  0
   -1.6017   -3.4658   -4.2623 F   0  0  0  0  0  0  0  0  0  0  0  0
   -1.1390   -1.2472   -4.4788 F   0  0  0  0  0  0  0  0  0  0  0  0
   -6.5194    0.1322   -0.6877 F   0  0  0  0  0  0  0  0  0  0  0  0
   -4.6819    1.2062    0.2710 F   0  0  0  0  0  0  0  0  0  0  0  0
   -6.7488    2.1183    0.3814 F   0  0  0  0  0  0  0  0  0  0  0  0
   -7.0154    2.0395   -1.8595 F   0  0  0  0  0  0  0  0  0  0  0  0
   -5.1778    3.1076   -0.9314 F   0  0  0  0  0  0  0  0  0  0  0  0
  1  2  1  0  0  0  0
  2  3  1  0  0  0  0
  2 16  1  0  0  0  0
  2 31  1  0  0  0  0
  3  4  4  0  0  0  0
  3 12  4  0  0  0  0
  4  5  1  0  0  0  0
  4  6  4  0  0  0  0
  6  7  1  0  0  0  0
  6  8  4  0  0  0  0
  8  9  1  0  0  0  0
  8 10  4  0  0  0  0
 10 11  1  0  0  0  0
 10 12  4  0  0  0  0
 12 13  1  0  0  0  0
 13 14  2  0  0  0  0
 13 15  2  0  0  0  0
 13127  1  0  0  0  0
 16 17  4  0  0  0  0
 16 24  4  0  0  0  0
 17 18  4  0  0  0  0
 17 26  1  0  0  0  0
 18 19  1  0  0  0  0
 18 20  4  0  0  0  0
 20 21  1  0  0  0  0
 20 22  4  0  0  0  0
 22 23  1  0  0  0  0
 22 24  4  0  0  0  0
 24 25  1  0  0  0  0
 26 27  1  0  0  0  0
 27 28  1  0  0  0  0
 27 29  1  0  0  0  0
 27 30  1  0  0  0  0
 31 32  4  0  0  0  0
 31 39  4  0  0  0  0
 32 33  4  0  0  0  0
 32 41  1  0  0  0  0
 33 34  1  0  0  0  0
 33 35  4  0  0  0  0
 35 36  1  0  0  0  0
 35 37  4  0  0  0  0
 37 38  1  0  0  0  0
 37 39  4  0  0  0  0
 39 40  1  0  0  0  0
 41 42  1  0  0  0  0
 42 43  1  0  0  0  0
 42 44  1  0  0  0  0
 42 45  1  0  0  0  0
 46 47  2  0  0  0  0
 47 48  2  0  0  0  0
 47 97  1  0  0  0  0
 49 50  1  0  0  0  0
 49128  1  0  0  0  0
 50 51  1  0  0  0  0
 50 64  1  0  0  0  0
 50 79  1  0  0  0  0
 51 52  4  0  0  0  0
 51 60  4  0  0  0  0
 52 53  1  0  0  0  0
 52 54  4  0  0  0  0
 54 55  1  0  0  0  0
 54 56  4  0  0  0  0
 56 57  1  0  0  0  0
 56 58  4  0  0  0  0
 58 59  1  0  0  0  0
 58 60  4  0  0  0  0
 60 61  1  0  0  0  0
 61 62  2  0  0  0  0
 61 63  2  0  0  0  0
 61128  1  0  0  0  0
 64 65  4  0  0  0  0
 64 72  4  0  0  0  0
 65 66  4  0  0  0  0
 65 74  1  0  0  0  0
 66 67  1  0  0  0  0
 66 68  4  0  0  0  0
 68 69  1  0  0  0  0
 68 70  4  0  0  0  0
 70 71  1  0  0  0  0
 70 72  4  0  0  0  0
 72 73  1  0  0  0  0
 74 75  1  0  0  0  0
 75 76  1  0  0  0  0
 75 77  1  0  0  0  0
 75 78  1  0  0  0  0
 79 80  4  0  0  0  0
 79 87  4  0  0  0  0
 80 81  4  0  0  0  0
 80 89  1  0  0  0  0
 81 82  1  0  0  0  0
 81 83  4  0  0  0  0
 83 84  1  0  0  0  0
 83 85  4  0  0  0  0
 85 86  1  0  0  0  0
 85 87  4  0  0  0  0
 87 88  1  0  0  0  0
 89 90  1  0  0  0  0
 90 91  1  0  0  0  0
 90 92  1  0  0  0  0
 90 93  1  0  0  0  0
 94 95  2  0  0  0  0
 95 96  2  0  0  0  0
 95107  1  0  0  0  0
 97 98  4  0  0  0  0
 97 99  4  0  0  0  0
 98100  4  0  0  0  0
 98101  1  0  0  0  0
 99102  4  0  0  0  0
 99103  1  0  0  0  0
100104  4  0  0  0  0
100105  1  0  0  0  0
102104  4  0  0  0  0
102106  1  0  0  0  0
104117  1  0  0  0  0
107108  4  0  0  0  0
107109  4  0  0  0  0
108110  4  0  0  0  0
108111  1  0  0  0  0
109112  4  0  0  0  0
109113  1  0  0  0  0
110114  4  0  0  0  0
110115  1  0  0  0  0
112114  4  0  0  0  0
112116  1  0  0  0  0
114118  1  0  0  0  0
117119  1  0  0  0  0
118123  1  0  0  0  0
119120  1  0  0  0  0
119121  1  0  0  0  0
119122  1  0  0  0  0
123124  1  0  0  0  0
123125  1  0  0  0  0
123126  1  0  0  0  0
127129  1  0  0  0  0
128138  1  0  0  0  0
129130  4  0  0  0  0
129131  4  0  0  0  0
130132  4  0  0  0  0
130150  1  0  0  0  0
131133  4  0  0  0  0
131149  1  0  0  0  0
132134  4  0  0  0  0
132135  1  0  0  0  0
133134  4  0  0  0  0
133136  1  0  0  0  0
134137  1  0  0  0  0
138139  4  0  0  0  0
138140  4  0  0  0  0
139141  4  0  0  0  0
139147  1  0  0  0  0
140142  4  0  0  0  0
140148  1  0  0  0  0
141143  4  0  0  0  0
141144  1  0  0  0  0
142143  4  0  0  0  0
142145  1  0  0  0  0
143146  1  0  0  0  0
147151  1  0  0  0  0
147152  1  0  0  0  0
147153  1  0  0  0  0
147154  1  0  0  0  0
147155  1  0  0  0  0
148156  1  0  0  0  0
148157  1  0  0  0  0
148158  1  0  0  0  0
148159  1  0  0  0  0
148160  1  0  0  0  0
149161  1  0  0  0  0
149162  1  0  0  0  0
149163  1  0  0  0  0
149164  1  0  0  0  0
149165  1  0  0  0  0
150166  1  0  0  0  0
150167  1  0  0  0  0
150168  1  0  0  0  0
150169  1  0  0  0  0
150170  1  0  0  0  0
M  END
