# Supplementary material for: Factors Governing the Catalytic Insertion of CO2 into Arenes – A DFT Case Study for Pd and Pt Phosphane Sulfonamido Complexes
Source: Chemistry. 2022 Mar 21;28(23):e202104375. doi: 10.1002/chem.202104375 (PMC9310616; doi:10.1002/chem.202104375)
Supplement: Supplementary file 2 — Supporting Information [file CHEM-28-0-s002.zip › Structures_related_to_TableS1/L5_dimer_trans.mol]

mh_001_dimer_sf5_calcall def2-SVP

Created by GaussView 6.0.16
170177  0  0  0  0  0  0  0  0  0    0
    2.4595   -0.0022    0.2006 Pd  0  0  0  0  0  0  0  0  0  0  0  0
    4.0079   -0.4266    1.7657 P   0  0  0  0  0  0  0  0  0  0  0  0
    4.9414   -1.9761    1.4573 C   0  0  0  0  0  0  0  0  0  0  0  0
    5.2457   -2.8327    2.5336 C   0  0  0  0  0  0  0  0  0  0  0  0
    4.9450   -2.5518    3.5475 H   0  0  0  0  0  0  0  0  0  0  0  0
    5.9340   -4.0348    2.3222 C   0  0  0  0  0  0  0  0  0  0  0  0
    6.1627   -4.6845    3.1747 H   0  0  0  0  0  0  0  0  0  0  0  0
    6.3264   -4.3993    1.0267 C   0  0  0  0  0  0  0  0  0  0  0  0
    6.8621   -5.3397    0.8527 H   0  0  0  0  0  0  0  0  0  0  0  0
    6.0336   -3.5581   -0.0550 C   0  0  0  0  0  0  0  0  0  0  0  0
    6.3288   -3.8254   -1.0734 H   0  0  0  0  0  0  0  0  0  0  0  0
    5.3437   -2.3572    0.1586 C   0  0  0  0  0  0  0  0  0  0  0  0
    5.1431   -1.2759   -1.2866 S   0  0  0  0  0  0  0  0  0  0  0  0
    5.5249   -2.0635   -2.4810 O   0  0  0  0  0  0  0  0  0  0  0  0
    5.9385   -0.0773   -0.9331 O   0  0  0  0  0  0  0  0  0  0  0  0
    5.2637    0.8970    1.9078 C   0  0  0  0  0  0  0  0  0  0  0  0
    4.8238    2.2297    2.1385 C   0  0  0  0  0  0  0  0  0  0  0  0
    5.7684    3.2572    2.3262 C   0  0  0  0  0  0  0  0  0  0  0  0
    5.4366    4.2821    2.5140 H   0  0  0  0  0  0  0  0  0  0  0  0
    7.1379    2.9591    2.2668 C   0  0  0  0  0  0  0  0  0  0  0  0
    7.8666    3.7667    2.4071 H   0  0  0  0  0  0  0  0  0  0  0  0
    7.5791    1.6472    2.0352 C   0  0  0  0  0  0  0  0  0  0  0  0
    8.6501    1.4199    1.9941 H   0  0  0  0  0  0  0  0  0  0  0  0
    6.6403    0.6221    1.8560 C   0  0  0  0  0  0  0  0  0  0  0  0
    6.9789   -0.4021    1.6760 H   0  0  0  0  0  0  0  0  0  0  0  0
    3.4865    2.4066    2.1871 O   0  0  0  0  0  0  0  0  0  0  0  0
    2.9341    3.5961    2.7409 C   0  0  0  0  0  0  0  0  0  0  0  0
    3.2743    3.7360    3.7850 H   0  0  0  0  0  0  0  0  0  0  0  0
    1.8435    3.4569    2.7218 H   0  0  0  0  0  0  0  0  0  0  0  0
    3.1933    4.4865    2.1411 H   0  0  0  0  0  0  0  0  0  0  0  0
    3.3523   -0.6005    3.4677 C   0  0  0  0  0  0  0  0  0  0  0  0
    2.3823   -1.6046    3.7418 C   0  0  0  0  0  0  0  0  0  0  0  0
    1.8902   -1.7651    5.0526 C   0  0  0  0  0  0  0  0  0  0  0  0
    1.1424   -2.5314    5.2705 H   0  0  0  0  0  0  0  0  0  0  0  0
    2.3480   -0.9272    6.0780 C   0  0  0  0  0  0  0  0  0  0  0  0
    1.9476   -1.0559    7.0905 H   0  0  0  0  0  0  0  0  0  0  0  0
    3.3030    0.0664    5.8181 C   0  0  0  0  0  0  0  0  0  0  0  0
    3.6666    0.7156    6.6223 H   0  0  0  0  0  0  0  0  0  0  0  0
    3.8011    0.2212    4.5168 C   0  0  0  0  0  0  0  0  0  0  0  0
    4.5626    0.9807    4.3211 H   0  0  0  0  0  0  0  0  0  0  0  0
    2.0055   -2.3627    2.6947 O   0  0  0  0  0  0  0  0  0  0  0  0
    1.1106   -3.4574    2.8950 C   0  0  0  0  0  0  0  0  0  0  0  0
    1.5900   -4.2413    3.5122 H   0  0  0  0  0  0  0  0  0  0  0  0
    0.8901   -3.8534    1.8960 H   0  0  0  0  0  0  0  0  0  0  0  0
    0.1777   -3.1273    3.3753 H   0  0  0  0  0  0  0  0  0  0  0  0
    1.2592    0.6010    1.7627 O   0  0  0  0  0  0  0  0  0  0  0  0
    0.0541    0.1418    1.8133 C   0  0  0  0  0  0  0  0  0  0  0  0
   -0.4572   -0.5675    0.9010 O   0  0  0  0  0  0  0  0  0  0  0  0
   -2.2265    0.3353   -0.1338 Pd  0  0  0  0  0  0  0  0  0  0  0  0
   -3.8584    1.8516   -0.6076 P   0  0  0  0  0  0  0  0  0  0  0  0
   -5.2894    1.1001   -1.4709 C   0  0  0  0  0  0  0  0  0  0  0  0
   -5.8467    1.7184   -2.6039 C   0  0  0  0  0  0  0  0  0  0  0  0
   -5.4411    2.6743   -2.9508 H   0  0  0  0  0  0  0  0  0  0  0  0
   -6.9143    1.1196   -3.2900 C   0  0  0  0  0  0  0  0  0  0  0  0
   -7.3374    1.6161   -4.1707 H   0  0  0  0  0  0  0  0  0  0  0  0
   -7.4326   -0.1070   -2.8532 C   0  0  0  0  0  0  0  0  0  0  0  0
   -8.2635   -0.5797   -3.3895 H   0  0  0  0  0  0  0  0  0  0  0  0
   -6.8827   -0.7417   -1.7292 C   0  0  0  0  0  0  0  0  0  0  0  0
   -7.2616   -1.7070   -1.3819 H   0  0  0  0  0  0  0  0  0  0  0  0
   -5.8215   -0.1386   -1.0453 C   0  0  0  0  0  0  0  0  0  0  0  0
   -5.1298   -1.0224    0.3770 S   0  0  0  0  0  0  0  0  0  0  0  0
   -5.8900   -2.2892    0.4852 O   0  0  0  0  0  0  0  0  0  0  0  0
   -5.1598   -0.0572    1.4969 O   0  0  0  0  0  0  0  0  0  0  0  0
   -4.6170    2.6724    0.8513 C   0  0  0  0  0  0  0  0  0  0  0  0
   -3.7794    3.2787    1.8254 C   0  0  0  0  0  0  0  0  0  0  0  0
   -4.3508    3.9367    2.9334 C   0  0  0  0  0  0  0  0  0  0  0  0
   -3.7095    4.3966    3.6900 H   0  0  0  0  0  0  0  0  0  0  0  0
   -5.7453    3.9924    3.0648 C   0  0  0  0  0  0  0  0  0  0  0  0
   -6.1806    4.5029    3.9326 H   0  0  0  0  0  0  0  0  0  0  0  0
   -6.5804    3.4064    2.1009 C   0  0  0  0  0  0  0  0  0  0  0  0
   -7.6701    3.4566    2.2032 H   0  0  0  0  0  0  0  0  0  0  0  0
   -6.0120    2.7468    1.0031 C   0  0  0  0  0  0  0  0  0  0  0  0
   -6.6626    2.2815    0.2570 H   0  0  0  0  0  0  0  0  0  0  0  0
   -2.4587    3.1872    1.5945 O   0  0  0  0  0  0  0  0  0  0  0  0
   -1.5180    3.7914    2.4729 C   0  0  0  0  0  0  0  0  0  0  0  0
   -1.6237    4.8934    2.4671 H   0  0  0  0  0  0  0  0  0  0  0  0
   -0.5294    3.5145    2.0825 H   0  0  0  0  0  0  0  0  0  0  0  0
   -1.6271    3.4103    3.5030 H   0  0  0  0  0  0  0  0  0  0  0  0
   -3.3174    3.2599   -1.6458 C   0  0  0  0  0  0  0  0  0  0  0  0
   -2.4698    3.0562   -2.7704 C   0  0  0  0  0  0  0  0  0  0  0  0
   -2.0278    4.1670   -3.5195 C   0  0  0  0  0  0  0  0  0  0  0  0
   -1.3673    4.0224   -4.3780 H   0  0  0  0  0  0  0  0  0  0  0  0
   -2.4299    5.4606   -3.1651 C   0  0  0  0  0  0  0  0  0  0  0  0
   -2.0739    6.3117   -3.7579 H   0  0  0  0  0  0  0  0  0  0  0  0
   -3.2738    5.6709   -2.0648 C   0  0  0  0  0  0  0  0  0  0  0  0
   -3.5899    6.6825   -1.7874 H   0  0  0  0  0  0  0  0  0  0  0  0
   -3.7080    4.5717   -1.3126 C   0  0  0  0  0  0  0  0  0  0  0  0
   -4.3601    4.7332   -0.4494 H   0  0  0  0  0  0  0  0  0  0  0  0
   -2.1307    1.7845   -3.0575 O   0  0  0  0  0  0  0  0  0  0  0  0
   -1.0592    1.5352   -3.9705 C   0  0  0  0  0  0  0  0  0  0  0  0
   -1.3764    1.7192   -5.0145 H   0  0  0  0  0  0  0  0  0  0  0  0
   -0.7966    0.4809   -3.8434 H   0  0  0  0  0  0  0  0  0  0  0  0
   -0.1815    2.1583   -3.7320 H   0  0  0  0  0  0  0  0  0  0  0  0
   -0.9625    1.9382   -0.3222 O   0  0  0  0  0  0  0  0  0  0  0  0
    0.2594    1.9386   -0.7228 C   0  0  0  0  0  0  0  0  0  0  0  0
    0.9010    0.9382   -1.1492 O   0  0  0  0  0  0  0  0  0  0  0  0
   -0.6864    0.5172    3.0587 C   0  0  0  0  0  0  0  0  0  0  0  0
   -2.0823    0.3690    3.1534 C   0  0  0  0  0  0  0  0  0  0  0  0
    0.0103    1.0397    4.1735 C   0  0  0  0  0  0  0  0  0  0  0  0
   -2.7799    0.7382    4.3063 C   0  0  0  0  0  0  0  0  0  0  0  0
   -2.6498   -0.0196    2.3057 H   0  0  0  0  0  0  0  0  0  0  0  0
   -0.6671    1.3964    5.3373 C   0  0  0  0  0  0  0  0  0  0  0  0
    1.0960    1.1517    4.1162 H   0  0  0  0  0  0  0  0  0  0  0  0
   -2.0742    1.2584    5.4129 C   0  0  0  0  0  0  0  0  0  0  0  0
   -3.8656    0.6185    4.3265 H   0  0  0  0  0  0  0  0  0  0  0  0
   -0.1289    1.7892    6.2072 H   0  0  0  0  0  0  0  0  0  0  0  0
    0.8849    3.3020   -0.6579 C   0  0  0  0  0  0  0  0  0  0  0  0
    2.2819    3.4465   -0.6320 C   0  0  0  0  0  0  0  0  0  0  0  0
    0.0849    4.4677   -0.6088 C   0  0  0  0  0  0  0  0  0  0  0  0
    2.8861    4.7075   -0.5859 C   0  0  0  0  0  0  0  0  0  0  0  0
    2.9051    2.5525   -0.6110 H   0  0  0  0  0  0  0  0  0  0  0  0
    0.6698    5.7313   -0.5684 C   0  0  0  0  0  0  0  0  0  0  0  0
   -1.0025    4.3654   -0.6082 H   0  0  0  0  0  0  0  0  0  0  0  0
    2.0794    5.8654   -0.5588 C   0  0  0  0  0  0  0  0  0  0  0  0
    3.9769    4.7739   -0.5609 H   0  0  0  0  0  0  0  0  0  0  0  0
    0.0548    6.6379   -0.5456 H   0  0  0  0  0  0  0  0  0  0  0  0
   -2.6534    1.6509    6.5735 O   0  0  0  0  0  0  0  0  0  0  0  0
    2.5596    7.1323   -0.5124 O   0  0  0  0  0  0  0  0  0  0  0  0
   -4.0683    1.5307    6.7113 C   0  0  0  0  0  0  0  0  0  0  0  0
   -4.3113    1.9034    7.7193 H   0  0  0  0  0  0  0  0  0  0  0  0
   -4.6027    2.1405    5.9579 H   0  0  0  0  0  0  0  0  0  0  0  0
   -4.3963    0.4771    6.6237 H   0  0  0  0  0  0  0  0  0  0  0  0
    3.9707    7.3337   -0.5050 C   0  0  0  0  0  0  0  0  0  0  0  0
    4.4449    6.9254   -1.4183 H   0  0  0  0  0  0  0  0  0  0  0  0
    4.1259    8.4241   -0.4727 H   0  0  0  0  0  0  0  0  0  0  0  0
    4.4436    6.8735    0.3846 H   0  0  0  0  0  0  0  0  0  0  0  0
    3.5385   -0.8961   -1.3664 N   0  0  0  0  0  0  0  0  0  0  0  0
   -3.5256   -1.3415   -0.0089 N   0  0  0  0  0  0  0  0  0  0  0  0
    2.7854   -1.1346   -2.5229 C   0  0  0  0  0  0  0  0  0  0  0  0
    1.9084   -2.2617   -2.6535 C   0  0  0  0  0  0  0  0  0  0  0  0
    2.7057   -0.2172   -3.6268 C   0  0  0  0  0  0  0  0  0  0  0  0
    1.0174   -2.4273   -3.7155 C   0  0  0  0  0  0  0  0  0  0  0  0
    1.7910   -0.3626   -4.6757 C   0  0  0  0  0  0  0  0  0  0  0  0
    0.9386   -1.4638   -4.7165 C   0  0  0  0  0  0  0  0  0  0  0  0
    0.3643   -3.2950   -3.7601 H   0  0  0  0  0  0  0  0  0  0  0  0
    1.7259    0.3844   -5.4667 H   0  0  0  0  0  0  0  0  0  0  0  0
    0.2072   -1.5694   -5.5229 H   0  0  0  0  0  0  0  0  0  0  0  0
   -3.2951   -2.6763   -0.3927 C   0  0  0  0  0  0  0  0  0  0  0  0
   -3.3042   -3.7399    0.5782 C   0  0  0  0  0  0  0  0  0  0  0  0
   -3.2120   -3.1617   -1.7454 C   0  0  0  0  0  0  0  0  0  0  0  0
   -3.4258   -5.0931    0.2467 C   0  0  0  0  0  0  0  0  0  0  0  0
   -3.3147   -4.5169   -2.0822 C   0  0  0  0  0  0  0  0  0  0  0  0
   -3.4666   -5.4820   -1.0896 C   0  0  0  0  0  0  0  0  0  0  0  0
   -3.4753   -5.8555    1.0249 H   0  0  0  0  0  0  0  0  0  0  0  0
   -3.2901   -4.8330   -3.1252 H   0  0  0  0  0  0  0  0  0  0  0  0
   -3.5760   -6.5374   -1.3574 H   0  0  0  0  0  0  0  0  0  0  0  0
    3.8200    1.2700   -3.8400 S   0  0  0  0  0  0  0  0  0  0  0  0
    3.9245    1.5946   -2.2575 F   0  0  0  0  0  0  0  0  0  0  0  0
    5.1772    0.3706   -3.7747 F   0  0  0  0  0  0  0  0  0  0  0  0
    4.7796    2.5906   -4.0787 F   0  0  0  0  0  0  0  0  0  0  0  0
    3.8321    1.1037   -5.4807 F   0  0  0  0  0  0  0  0  0  0  0  0
    2.5269    2.2884   -3.9653 F   0  0  0  0  0  0  0  0  0  0  0  0
    1.8666   -3.6899   -1.4552 S   0  0  0  0  0  0  0  0  0  0  0  0
    3.4856   -3.8978   -1.5287 F   0  0  0  0  0  0  0  0  0  0  0  0
    2.0075   -2.7613   -0.1290 F   0  0  0  0  0  0  0  0  0  0  0  0
    0.2255   -3.6136   -1.3134 F   0  0  0  0  0  0  0  0  0  0  0  0
    1.7021   -4.7847   -2.6758 F   0  0  0  0  0  0  0  0  0  0  0  0
    1.8178   -4.9888   -0.4310 F   0  0  0  0  0  0  0  0  0  0  0  0
   -2.9289   -2.0865   -3.2328 S   0  0  0  0  0  0  0  0  0  0  0  0
   -2.9744   -3.4874    2.4010 S   0  0  0  0  0  0  0  0  0  0  0  0
   -1.7941   -2.4214    2.0881 F   0  0  0  0  0  0  0  0  0  0  0  0
   -4.0488   -2.2899    2.6271 F   0  0  0  0  0  0  0  0  0  0  0  0
   -2.6051   -3.3303    4.0072 F   0  0  0  0  0  0  0  0  0  0  0  0
   -4.1283   -4.5714    2.8510 F   0  0  0  0  0  0  0  0  0  0  0  0
   -1.8580   -4.7095    2.3801 F   0  0  0  0  0  0  0  0  0  0  0  0
   -3.8899   -0.8873   -2.7233 F   0  0  0  0  0  0  0  0  0  0  0  0
   -1.6216   -1.3791   -2.5391 F   0  0  0  0  0  0  0  0  0  0  0  0
   -2.6407   -1.1675   -4.5745 F   0  0  0  0  0  0  0  0  0  0  0  0
   -4.2033   -2.7391   -4.0445 F   0  0  0  0  0  0  0  0  0  0  0  0
   -1.9357   -3.2066   -3.9301 F   0  0  0  0  0  0  0  0  0  0  0  0
  1  2  1  0  0  0  0
  2  3  1  0  0  0  0
  2 16  1  0  0  0  0
  2 31  1  0  0  0  0
  3  4  4  0  0  0  0
  3 12  4  0  0  0  0
  4  5  1  0  0  0  0
  4  6  4  0  0  0  0
  6  7  1  0  0  0  0
  6  8  4  0  0  0  0
  8  9  1  0  0  0  0
  8 10  4  0  0  0  0
 10 11  1  0  0  0  0
 10 12  4  0  0  0  0
 12 13  1  0  0  0  0
 13 14  2  0  0  0  0
 13 15  2  0  0  0  0
 13127  1  0  0  0  0
 16 17  4  0  0  0  0
 16 24  4  0  0  0  0
 17 18  4  0  0  0  0
 17 26  1  0  0  0  0
 18 19  1  0  0  0  0
 18 20  4  0  0  0  0
 20 21  1  0  0  0  0
 20 22  4  0  0  0  0
 22 23  1  0  0  0  0
 22 24  4  0  0  0  0
 24 25  1  0  0  0  0
 26 27  1  0  0  0  0
 27 28  1  0  0  0  0
 27 29  1  0  0  0  0
 27 30  1  0  0  0  0
 31 32  4  0  0  0  0
 31 39  4  0  0  0  0
 32 33  4  0  0  0  0
 32 41  1  0  0  0  0
 33 34  1  0  0  0  0
 33 35  4  0  0  0  0
 35 36  1  0  0  0  0
 35 37  4  0  0  0  0
 37 38  1  0  0  0  0
 37 39  4  0  0  0  0
 39 40  1  0  0  0  0
 41 42  1  0  0  0  0
 42 43  1  0  0  0  0
 42 44  1  0  0  0  0
 42 45  1  0  0  0  0
 46 47  4  0  0  0  0
 47 48  2  0  0  0  0
 47 97  1  0  0  0  0
 49 50  1  0  0  0  0
 49 94  1  0  0  0  0
 50 51  1  0  0  0  0
 50 64  1  0  0  0  0
 50 79  1  0  0  0  0
 51 52  4  0  0  0  0
 51 60  4  0  0  0  0
 52 53  1  0  0  0  0
 52 54  4  0  0  0  0
 54 55  1  0  0  0  0
 54 56  4  0  0  0  0
 56 57  1  0  0  0  0
 56 58  4  0  0  0  0
 58 59  1  0  0  0  0
 58 60  4  0  0  0  0
 60 61  1  0  0  0  0
 61 62  2  0  0  0  0
 61 63  2  0  0  0  0
 61128  1  0  0  0  0
 64 65  4  0  0  0  0
 64 72  4  0  0  0  0
 65 66  4  0  0  0  0
 65 74  4  0  0  0  0
 66 67  1  0  0  0  0
 66 68  4  0  0  0  0
 68 69  1  0  0  0  0
 68 70  4  0  0  0  0
 70 71  1  0  0  0  0
 70 72  4  0  0  0  0
 72 73  1  0  0  0  0
 74 75  1  0  0  0  0
 75 76  1  0  0  0  0
 75 77  1  0  0  0  0
 75 78  1  0  0  0  0
 79 80  4  0  0  0  0
 79 87  4  0  0  0  0
 80 81  4  0  0  0  0
 80 89  1  0  0  0  0
 81 82  1  0  0  0  0
 81 83  4  0  0  0  0
 83 84  1  0  0  0  0
 83 85  4  0  0  0  0
 85 86  1  0  0  0  0
 85 87  4  0  0  0  0
 87 88  1  0  0  0  0
 89 90  1  0  0  0  0
 90 91  1  0  0  0  0
 90 92  1  0  0  0  0
 90 93  1  0  0  0  0
 94 95  2  0  0  0  0
 95 96  2  0  0  0  0
 95107  1  0  0  0  0
 97 98  4  0  0  0  0
 97 99  4  0  0  0  0
 98100  4  0  0  0  0
 98101  1  0  0  0  0
 99102  4  0  0  0  0
 99103  1  0  0  0  0
100104  4  0  0  0  0
100105  1  0  0  0  0
102104  4  0  0  0  0
102106  1  0  0  0  0
104117  1  0  0  0  0
107108  4  0  0  0  0
107109  4  0  0  0  0
108110  4  0  0  0  0
108111  1  0  0  0  0
109112  4  0  0  0  0
109113  1  0  0  0  0
110114  4  0  0  0  0
110115  1  0  0  0  0
112114  4  0  0  0  0
112116  1  0  0  0  0
114118  1  0  0  0  0
117119  1  0  0  0  0
118123  1  0  0  0  0
119120  1  0  0  0  0
119121  1  0  0  0  0
119122  1  0  0  0  0
123124  1  0  0  0  0
123125  1  0  0  0  0
123126  1  0  0  0  0
127129  1  0  0  0  0
128138  1  0  0  0  0
129130  4  0  0  0  0
129131  4  0  0  0  0
130132  4  0  0  0  0
130153  1  0  0  0  0
131133  4  0  0  0  0
131147  1  0  0  0  0
132134  4  0  0  0  0
132135  1  0  0  0  0
133134  4  0  0  0  0
133136  1  0  0  0  0
134137  1  0  0  0  0
138139  4  0  0  0  0
138140  4  0  0  0  0
139141  4  0  0  0  0
139160  1  0  0  0  0
140142  4  0  0  0  0
140159  1  0  0  0  0
141143  4  0  0  0  0
141144  1  0  0  0  0
142143  4  0  0  0  0
142145  1  0  0  0  0
143146  1  0  0  0  0
147148  1  0  0  0  0
147149  1  0  0  0  0
147150  1  0  0  0  0
147151  1  0  0  0  0
147152  1  0  0  0  0
153154  1  0  0  0  0
153155  1  0  0  0  0
153156  1  0  0  0  0
153157  1  0  0  0  0
153158  1  0  0  0  0
159166  1  0  0  0  0
159167  1  0  0  0  0
159168  1  0  0  0  0
159169  1  0  0  0  0
159170  1  0  0  0  0
160161  1  0  0  0  0
160162  1  0  0  0  0
160163  1  0  0  0  0
160164  1  0  0  0  0
160165  1  0  0  0  0
M  END
