# Supplementary material for: Factors Governing the Catalytic Insertion of CO2 into Arenes – A DFT Case Study for Pd and Pt Phosphane Sulfonamido Complexes
Source: Chemistry. 2022 Mar 21;28(23):e202104375. doi: 10.1002/chem.202104375 (PMC9310616; doi:10.1002/chem.202104375)
Supplement: Supplementary file 2 — Supporting Information [file CHEM-28-0-s002.zip › Structures_related_to_TableS1/L5_monomer.mol]

mh_001_monomer_sf5 def2-SVP

Created by GaussView 6.0.16
 85 89  0  0  0  0  0  0  0  0  0    0
    2.1050    1.1369    0.3350 O   0  0  0  0  0  0  0  0  0  0  0  0
    2.7617    0.0241    0.2990 C   0  0  0  0  0  0  0  0  0  0  0  0
    2.1133   -1.0725    0.2933 O   0  0  0  0  0  0  0  0  0  0  0  0
    0.1818    0.2190    0.2381 Pd  0  0  0  0  0  0  0  0  0  0  0  0
   -1.0577    2.0499   -0.0116 P   0  0  0  0  0  0  0  0  0  0  0  0
   -2.3857    1.7674   -1.2393 C   0  0  0  0  0  0  0  0  0  0  0  0
   -2.6025    2.6965   -2.2730 C   0  0  0  0  0  0  0  0  0  0  0  0
   -1.9748    3.5920   -2.3318 H   0  0  0  0  0  0  0  0  0  0  0  0
   -3.6194    2.4878   -3.2166 C   0  0  0  0  0  0  0  0  0  0  0  0
   -3.7780    3.2229   -4.0138 H   0  0  0  0  0  0  0  0  0  0  0  0
   -4.4288    1.3462   -3.1358 C   0  0  0  0  0  0  0  0  0  0  0  0
   -5.2269    1.1808   -3.8685 H   0  0  0  0  0  0  0  0  0  0  0  0
   -4.2156    0.4027   -2.1192 C   0  0  0  0  0  0  0  0  0  0  0  0
   -4.8271   -0.5018   -2.0527 H   0  0  0  0  0  0  0  0  0  0  0  0
   -3.1946    0.6073   -1.1851 C   0  0  0  0  0  0  0  0  0  0  0  0
   -2.9986   -0.6305    0.1301 S   0  0  0  0  0  0  0  0  0  0  0  0
   -3.8656   -1.7916   -0.1646 O   0  0  0  0  0  0  0  0  0  0  0  0
   -3.2316    0.1373    1.3736 O   0  0  0  0  0  0  0  0  0  0  0  0
   -1.8777    2.7210    1.4703 C   0  0  0  0  0  0  0  0  0  0  0  0
   -1.2216    2.6179    2.7254 C   0  0  0  0  0  0  0  0  0  0  0  0
   -1.8726    3.0722    3.8891 C   0  0  0  0  0  0  0  0  0  0  0  0
   -1.3871    2.9836    4.8649 H   0  0  0  0  0  0  0  0  0  0  0  0
   -3.1495    3.6445    3.7918 C   0  0  0  0  0  0  0  0  0  0  0  0
   -3.6463    3.9963    4.7040 H   0  0  0  0  0  0  0  0  0  0  0  0
   -3.7926    3.7695    2.5503 C   0  0  0  0  0  0  0  0  0  0  0  0
   -4.7901    4.2176    2.4826 H   0  0  0  0  0  0  0  0  0  0  0  0
   -3.1566    3.2975    1.3944 C   0  0  0  0  0  0  0  0  0  0  0  0
   -3.6633    3.3603    0.4257 H   0  0  0  0  0  0  0  0  0  0  0  0
    0.0197    2.0854    2.7039 O   0  0  0  0  0  0  0  0  0  0  0  0
    0.6596    1.6928    3.9162 C   0  0  0  0  0  0  0  0  0  0  0  0
    0.9142    2.5705    4.5401 H   0  0  0  0  0  0  0  0  0  0  0  0
    1.5849    1.1798    3.6114 H   0  0  0  0  0  0  0  0  0  0  0  0
    0.0246    0.9953    4.4928 H   0  0  0  0  0  0  0  0  0  0  0  0
    0.0156    3.3875   -0.6231 C   0  0  0  0  0  0  0  0  0  0  0  0
    0.8772    3.1390   -1.7295 C   0  0  0  0  0  0  0  0  0  0  0  0
    1.8198    4.1134   -2.1117 C   0  0  0  0  0  0  0  0  0  0  0  0
    2.4942    3.9288   -2.9523 H   0  0  0  0  0  0  0  0  0  0  0  0
    1.8897    5.3270   -1.4129 C   0  0  0  0  0  0  0  0  0  0  0  0
    2.6258    6.0784   -1.7229 H   0  0  0  0  0  0  0  0  0  0  0  0
    1.0344    5.5865   -0.3305 C   0  0  0  0  0  0  0  0  0  0  0  0
    1.0927    6.5377    0.2099 H   0  0  0  0  0  0  0  0  0  0  0  0
    0.1074    4.6129    0.0641 C   0  0  0  0  0  0  0  0  0  0  0  0
   -0.5506    4.7993    0.9190 H   0  0  0  0  0  0  0  0  0  0  0  0
    0.7166    1.9547   -2.3534 O   0  0  0  0  0  0  0  0  0  0  0  0
    1.7183    1.4849   -3.2555 C   0  0  0  0  0  0  0  0  0  0  0  0
    1.7535    2.1015   -4.1731 H   0  0  0  0  0  0  0  0  0  0  0  0
    1.4301    0.4577   -3.5190 H   0  0  0  0  0  0  0  0  0  0  0  0
    2.7116    1.4786   -2.7705 H   0  0  0  0  0  0  0  0  0  0  0  0
    4.2420    0.0578    0.2523 C   0  0  0  0  0  0  0  0  0  0  0  0
    4.9816   -1.1409    0.2794 C   0  0  0  0  0  0  0  0  0  0  0  0
    4.9369    1.2875    0.1669 C   0  0  0  0  0  0  0  0  0  0  0  0
    6.3795   -1.1300    0.2257 C   0  0  0  0  0  0  0  0  0  0  0  0
    4.4463   -2.0944    0.3438 H   0  0  0  0  0  0  0  0  0  0  0  0
    6.3275    1.3125    0.1104 C   0  0  0  0  0  0  0  0  0  0  0  0
    4.3686    2.2233    0.1405 H   0  0  0  0  0  0  0  0  0  0  0  0
    7.0647    0.1034    0.1400 C   0  0  0  0  0  0  0  0  0  0  0  0
    6.9259   -2.0766    0.2511 H   0  0  0  0  0  0  0  0  0  0  0  0
    6.8764    2.2582    0.0419 H   0  0  0  0  0  0  0  0  0  0  0  0
    8.4099    0.2287    0.0807 O   0  0  0  0  0  0  0  0  0  0  0  0
    9.2215   -0.9447    0.0998 C   0  0  0  0  0  0  0  0  0  0  0  0
   10.2649   -0.5962    0.0417 H   0  0  0  0  0  0  0  0  0  0  0  0
    9.0814   -1.5193    1.0354 H   0  0  0  0  0  0  0  0  0  0  0  0
    9.0078   -1.5993   -0.7670 H   0  0  0  0  0  0  0  0  0  0  0  0
   -1.4113   -1.0805    0.0228 N   0  0  0  0  0  0  0  0  0  0  0  0
   -0.9388   -2.3882   -0.1156 C   0  0  0  0  0  0  0  0  0  0  0  0
   -0.5840   -3.2060    1.0104 C   0  0  0  0  0  0  0  0  0  0  0  0
   -0.5637   -2.9557   -1.3793 C   0  0  0  0  0  0  0  0  0  0  0  0
    0.0997   -4.4203    0.8931 C   0  0  0  0  0  0  0  0  0  0  0  0
    0.1254   -4.1663   -1.5045 C   0  0  0  0  0  0  0  0  0  0  0  0
    0.4653   -4.8953   -0.3656 C   0  0  0  0  0  0  0  0  0  0  0  0
    0.3639   -5.0009    1.7778 H   0  0  0  0  0  0  0  0  0  0  0  0
    0.4103   -4.5492   -2.4851 H   0  0  0  0  0  0  0  0  0  0  0  0
    1.0141   -5.8377   -0.4597 H   0  0  0  0  0  0  0  0  0  0  0  0
   -0.9866   -2.7582    2.7772 S   0  0  0  0  0  0  0  0  0  0  0  0
   -0.9526   -2.1581   -3.0174 S   0  0  0  0  0  0  0  0  0  0  0  0
   -2.5345   -2.3997    2.4197 F   0  0  0  0  0  0  0  0  0  0  0  0
   -0.5390   -1.1935    2.6260 F   0  0  0  0  0  0  0  0  0  0  0  0
   -1.3377   -2.4117    4.3487 F   0  0  0  0  0  0  0  0  0  0  0  0
    0.5434   -3.1156    3.2769 F   0  0  0  0  0  0  0  0  0  0  0  0
   -1.4459   -4.3036    3.1120 F   0  0  0  0  0  0  0  0  0  0  0  0
   -1.3214   -3.6106   -3.6977 F   0  0  0  0  0  0  0  0  0  0  0  0
   -2.5254   -1.9663   -2.6349 F   0  0  0  0  0  0  0  0  0  0  0  0
   -1.2917   -1.4953   -4.4864 F   0  0  0  0  0  0  0  0  0  0  0  0
   -0.6046   -0.6478   -2.5178 F   0  0  0  0  0  0  0  0  0  0  0  0
    0.6075   -2.3223   -3.5332 F   0  0  0  0  0  0  0  0  0  0  0  0
  1  2  4  0  0  0  0
  2  3  2  0  0  0  0
  2 49  1  0  0  0  0
  4  5  1  0  0  0  0
  4 64  1  0  0  0  0
  5  6  1  0  0  0  0
  5 19  1  0  0  0  0
  5 34  1  0  0  0  0
  6  7  4  0  0  0  0
  6 15  4  0  0  0  0
  7  8  1  0  0  0  0
  7  9  4  0  0  0  0
  9 10  1  0  0  0  0
  9 11  4  0  0  0  0
 11 12  1  0  0  0  0
 11 13  4  0  0  0  0
 13 14  1  0  0  0  0
 13 15  4  0  0  0  0
 15 16  1  0  0  0  0
 16 17  2  0  0  0  0
 16 18  2  0  0  0  0
 16 64  1  0  0  0  0
 19 20  4  0  0  0  0
 19 27  4  0  0  0  0
 20 21  4  0  0  0  0
 20 29  1  0  0  0  0
 21 22  1  0  0  0  0
 21 23  4  0  0  0  0
 23 24  1  0  0  0  0
 23 25  4  0  0  0  0
 25 26  1  0  0  0  0
 25 27  4  0  0  0  0
 27 28  1  0  0  0  0
 29 30  1  0  0  0  0
 30 31  1  0  0  0  0
 30 32  1  0  0  0  0
 30 33  1  0  0  0  0
 34 35  4  0  0  0  0
 34 42  4  0  0  0  0
 35 36  4  0  0  0  0
 35 44  1  0  0  0  0
 36 37  1  0  0  0  0
 36 38  4  0  0  0  0
 38 39  1  0  0  0  0
 38 40  4  0  0  0  0
 40 41  1  0  0  0  0
 40 42  4  0  0  0  0
 42 43  1  0  0  0  0
 44 45  1  0  0  0  0
 45 46  1  0  0  0  0
 45 47  1  0  0  0  0
 45 48  1  0  0  0  0
 49 50  4  0  0  0  0
 49 51  4  0  0  0  0
 50 52  4  0  0  0  0
 50 53  1  0  0  0  0
 51 54  4  0  0  0  0
 51 55  1  0  0  0  0
 52 56  4  0  0  0  0
 52 57  1  0  0  0  0
 54 56  4  0  0  0  0
 54 58  1  0  0  0  0
 56 59  1  0  0  0  0
 59 60  1  0  0  0  0
 60 61  1  0  0  0  0
 60 62  1  0  0  0  0
 60 63  1  0  0  0  0
 64 65  1  0  0  0  0
 65 66  4  0  0  0  0
 65 67  4  0  0  0  0
 66 68  4  0  0  0  0
 66 74  1  0  0  0  0
 67 69  4  0  0  0  0
 67 75  1  0  0  0  0
 68 70  4  0  0  0  0
 68 71  1  0  0  0  0
 69 70  4  0  0  0  0
 69 72  1  0  0  0  0
 70 73  1  0  0  0  0
 74 76  1  0  0  0  0
 74 77  1  0  0  0  0
 74 78  1  0  0  0  0
 74 79  1  0  0  0  0
 74 80  1  0  0  0  0
 75 81  1  0  0  0  0
 75 82  1  0  0  0  0
 75 83  1  0  0  0  0
 75 84  1  0  0  0  0
 75 85  1  0  0  0  0
M  END
