# Supplementary material for: Factors Governing the Catalytic Insertion of CO2 into Arenes – A DFT Case Study for Pd and Pt Phosphane Sulfonamido Complexes
Source: Chemistry. 2022 Mar 21;28(23):e202104375. doi: 10.1002/chem.202104375 (PMC9310616; doi:10.1002/chem.202104375)
Supplement: Supplementary file 2 — Supporting Information [file CHEM-28-0-s002.zip › Structures_related_to_TableS1/L6_dimer_trans.mol]

mh_001_o_001_dimersvp def2-SVP

Created by GaussView 6.0.16
128134  0  0  0  0  0  0  0  0  0    0
   -1.3767   -1.1508    0.4589 Pd  0  0  0  0  0  0  0  0  0  0  0  0
   -3.1819   -1.0623   -0.8715 P   0  0  0  0  0  0  0  0  0  0  0  0
   -2.8782   -1.8665   -2.4909 C   0  0  0  0  0  0  0  0  0  0  0  0
   -3.3251   -1.2624   -3.6809 C   0  0  0  0  0  0  0  0  0  0  0  0
   -3.8507   -0.3031   -3.6339 H   0  0  0  0  0  0  0  0  0  0  0  0
   -3.1110   -1.8825   -4.9199 C   0  0  0  0  0  0  0  0  0  0  0  0
   -3.4646   -1.3970   -5.8367 H   0  0  0  0  0  0  0  0  0  0  0  0
   -2.4516   -3.1185   -4.9824 C   0  0  0  0  0  0  0  0  0  0  0  0
   -2.2831   -3.6082   -5.9484 H   0  0  0  0  0  0  0  0  0  0  0  0
   -2.0008   -3.7329   -3.8051 C   0  0  0  0  0  0  0  0  0  0  0  0
   -1.4702   -4.6892   -3.8346 H   0  0  0  0  0  0  0  0  0  0  0  0
   -2.2071   -3.1083   -2.5680 C   0  0  0  0  0  0  0  0  0  0  0  0
   -1.5592   -3.9487   -1.0898 S   0  0  0  0  0  0  0  0  0  0  0  0
   -0.6814   -5.0422   -1.5655 O   0  0  0  0  0  0  0  0  0  0  0  0
   -2.7190   -4.3114   -0.2423 O   0  0  0  0  0  0  0  0  0  0  0  0
   -4.6637   -1.9311   -0.2322 C   0  0  0  0  0  0  0  0  0  0  0  0
   -4.9627   -1.9164    1.1572 C   0  0  0  0  0  0  0  0  0  0  0  0
   -6.1159   -2.5743    1.6303 C   0  0  0  0  0  0  0  0  0  0  0  0
   -6.3524   -2.5724    2.6977 H   0  0  0  0  0  0  0  0  0  0  0  0
   -6.9605   -3.2368    0.7284 C   0  0  0  0  0  0  0  0  0  0  0  0
   -7.8533   -3.7467    1.1100 H   0  0  0  0  0  0  0  0  0  0  0  0
   -6.6731   -3.2547   -0.6446 C   0  0  0  0  0  0  0  0  0  0  0  0
   -7.3343   -3.7750   -1.3464 H   0  0  0  0  0  0  0  0  0  0  0  0
   -5.5240   -2.6056   -1.1162 C   0  0  0  0  0  0  0  0  0  0  0  0
   -5.2907   -2.6287   -2.1853 H   0  0  0  0  0  0  0  0  0  0  0  0
   -4.0971   -1.2455    1.9429 O   0  0  0  0  0  0  0  0  0  0  0  0
   -4.2689   -1.2071    3.3556 C   0  0  0  0  0  0  0  0  0  0  0  0
   -5.2061   -0.6878    3.6326 H   0  0  0  0  0  0  0  0  0  0  0  0
   -3.4075   -0.6434    3.7447 H   0  0  0  0  0  0  0  0  0  0  0  0
   -4.2661   -2.2260    3.7868 H   0  0  0  0  0  0  0  0  0  0  0  0
   -3.7173    0.6468   -1.1834 C   0  0  0  0  0  0  0  0  0  0  0  0
   -2.8213    1.5425   -1.8299 C   0  0  0  0  0  0  0  0  0  0  0  0
   -3.1784    2.8964   -1.9782 C   0  0  0  0  0  0  0  0  0  0  0  0
   -2.4973    3.5986   -2.4654 H   0  0  0  0  0  0  0  0  0  0  0  0
   -4.4030    3.3529   -1.4694 C   0  0  0  0  0  0  0  0  0  0  0  0
   -4.6601    4.4135   -1.5766 H   0  0  0  0  0  0  0  0  0  0  0  0
   -5.2908    2.4758   -0.8286 C   0  0  0  0  0  0  0  0  0  0  0  0
   -6.2459    2.8396   -0.4342 H   0  0  0  0  0  0  0  0  0  0  0  0
   -4.9419    1.1263   -0.6863 C   0  0  0  0  0  0  0  0  0  0  0  0
   -5.6253    0.4353   -0.1828 H   0  0  0  0  0  0  0  0  0  0  0  0
   -1.6610    1.0059   -2.2677 O   0  0  0  0  0  0  0  0  0  0  0  0
   -0.7988    1.7848   -3.0993 C   0  0  0  0  0  0  0  0  0  0  0  0
   -1.2816    1.9904   -4.0737 H   0  0  0  0  0  0  0  0  0  0  0  0
    0.1068    1.1818   -3.2465 H   0  0  0  0  0  0  0  0  0  0  0  0
   -0.5251    2.7281   -2.6076 H   0  0  0  0  0  0  0  0  0  0  0  0
   -2.0455    0.6113    1.2627 O   0  0  0  0  0  0  0  0  0  0  0  0
   -1.3590    1.5104    1.8614 C   0  0  0  0  0  0  0  0  0  0  0  0
   -0.1030    1.5433    1.9944 O   0  0  0  0  0  0  0  0  0  0  0  0
   -0.6514   -2.8724   -0.4129 O   0  0  0  0  0  0  0  0  0  0  0  0
    1.3768    1.1516    0.4591 Pd  0  0  0  0  0  0  0  0  0  0  0  0
    3.1823    1.0623   -0.8710 P   0  0  0  0  0  0  0  0  0  0  0  0
    2.8786    1.8655   -2.4909 C   0  0  0  0  0  0  0  0  0  0  0  0
    3.3254    1.2606   -3.6805 C   0  0  0  0  0  0  0  0  0  0  0  0
    3.8510    0.3014   -3.6329 H   0  0  0  0  0  0  0  0  0  0  0  0
    3.1114    1.8799   -4.9199 C   0  0  0  0  0  0  0  0  0  0  0  0
    3.4649    1.3938   -5.8364 H   0  0  0  0  0  0  0  0  0  0  0  0
    2.4520    3.1160   -4.9832 C   0  0  0  0  0  0  0  0  0  0  0  0
    2.2835    3.6050   -5.9496 H   0  0  0  0  0  0  0  0  0  0  0  0
    2.0013    3.7312   -3.8063 C   0  0  0  0  0  0  0  0  0  0  0  0
    1.4708    4.6874   -3.8364 H   0  0  0  0  0  0  0  0  0  0  0  0
    2.2075    3.1073   -2.5687 C   0  0  0  0  0  0  0  0  0  0  0  0
    1.5597    3.9486   -1.0911 S   0  0  0  0  0  0  0  0  0  0  0  0
    0.6820    5.0419   -1.5675 O   0  0  0  0  0  0  0  0  0  0  0  0
    2.7195    4.3118   -0.2438 O   0  0  0  0  0  0  0  0  0  0  0  0
    4.6642    1.9312   -0.2321 C   0  0  0  0  0  0  0  0  0  0  0  0
    4.9633    1.9168    1.1573 C   0  0  0  0  0  0  0  0  0  0  0  0
    6.1165    2.5749    1.6301 C   0  0  0  0  0  0  0  0  0  0  0  0
    6.3531    2.5733    2.6975 H   0  0  0  0  0  0  0  0  0  0  0  0
    6.9611    3.2370    0.7278 C   0  0  0  0  0  0  0  0  0  0  0  0
    7.8539    3.7471    1.1092 H   0  0  0  0  0  0  0  0  0  0  0  0
    6.6736    3.2545   -0.6452 C   0  0  0  0  0  0  0  0  0  0  0  0
    7.3347    3.7746   -1.3471 H   0  0  0  0  0  0  0  0  0  0  0  0
    5.5243    2.6054   -1.1164 C   0  0  0  0  0  0  0  0  0  0  0  0
    5.2909    2.6281   -2.1855 H   0  0  0  0  0  0  0  0  0  0  0  0
    4.0977    1.2462    1.9432 O   0  0  0  0  0  0  0  0  0  0  0  0
    4.2695    1.2084    3.3559 C   0  0  0  0  0  0  0  0  0  0  0  0
    5.2066    0.6892    3.6332 H   0  0  0  0  0  0  0  0  0  0  0  0
    3.4080    0.6450    3.7452 H   0  0  0  0  0  0  0  0  0  0  0  0
    4.2667    2.2275    3.7867 H   0  0  0  0  0  0  0  0  0  0  0  0
    3.7174   -0.6471   -1.1819 C   0  0  0  0  0  0  0  0  0  0  0  0
    2.8213   -1.5429   -1.8279 C   0  0  0  0  0  0  0  0  0  0  0  0
    3.1781   -2.8970   -1.9756 C   0  0  0  0  0  0  0  0  0  0  0  0
    2.4969   -3.5994   -2.4624 H   0  0  0  0  0  0  0  0  0  0  0  0
    4.4027   -3.3534   -1.4666 C   0  0  0  0  0  0  0  0  0  0  0  0
    4.6596   -4.4141   -1.5733 H   0  0  0  0  0  0  0  0  0  0  0  0
    5.2906   -2.4762   -0.8263 C   0  0  0  0  0  0  0  0  0  0  0  0
    6.2457   -2.8399   -0.4318 H   0  0  0  0  0  0  0  0  0  0  0  0
    4.9419   -1.1266   -0.6846 C   0  0  0  0  0  0  0  0  0  0  0  0
    5.6255   -0.4354   -0.1816 H   0  0  0  0  0  0  0  0  0  0  0  0
    1.6609   -1.0064   -2.2658 O   0  0  0  0  0  0  0  0  0  0  0  0
    0.7992   -1.7851   -3.0980 C   0  0  0  0  0  0  0  0  0  0  0  0
    1.2825   -1.9904   -4.0722 H   0  0  0  0  0  0  0  0  0  0  0  0
   -0.1064   -1.1821   -3.2455 H   0  0  0  0  0  0  0  0  0  0  0  0
    0.5252   -2.7285   -2.6067 H   0  0  0  0  0  0  0  0  0  0  0  0
    2.0454   -0.6101    1.2639 O   0  0  0  0  0  0  0  0  0  0  0  0
    1.3586   -1.5093    1.8622 C   0  0  0  0  0  0  0  0  0  0  0  0
    0.1025   -1.5420    1.9949 O   0  0  0  0  0  0  0  0  0  0  0  0
    0.6518    2.8728   -0.4137 O   0  0  0  0  0  0  0  0  0  0  0  0
    2.1688   -2.6210    2.4496 C   0  0  0  0  0  0  0  0  0  0  0  0
    3.5746   -2.5458    2.4914 C   0  0  0  0  0  0  0  0  0  0  0  0
    1.5340   -3.7882    2.9304 C   0  0  0  0  0  0  0  0  0  0  0  0
    4.3412   -3.5999    3.0001 C   0  0  0  0  0  0  0  0  0  0  0  0
    4.0657   -1.6477    2.1066 H   0  0  0  0  0  0  0  0  0  0  0  0
    2.2849   -4.8462    3.4376 C   0  0  0  0  0  0  0  0  0  0  0  0
    0.4422   -3.8563    2.8866 H   0  0  0  0  0  0  0  0  0  0  0  0
    3.6975   -4.7640    3.4772 C   0  0  0  0  0  0  0  0  0  0  0  0
    5.4309   -3.5121    3.0147 H   0  0  0  0  0  0  0  0  0  0  0  0
    1.8030   -5.7591    3.8052 H   0  0  0  0  0  0  0  0  0  0  0  0
   -2.1695    2.6217    2.4491 C   0  0  0  0  0  0  0  0  0  0  0  0
   -3.5753    2.5466    2.4900 C   0  0  0  0  0  0  0  0  0  0  0  0
   -1.5350    3.7885    2.9313 C   0  0  0  0  0  0  0  0  0  0  0  0
   -4.3422    3.6003    2.9991 C   0  0  0  0  0  0  0  0  0  0  0  0
   -4.0662    1.6488    2.1043 H   0  0  0  0  0  0  0  0  0  0  0  0
   -2.2861    4.8461    3.4390 C   0  0  0  0  0  0  0  0  0  0  0  0
   -0.4431    3.8566    2.8882 H   0  0  0  0  0  0  0  0  0  0  0  0
   -3.6988    4.7639    3.4776 C   0  0  0  0  0  0  0  0  0  0  0  0
   -5.4319    3.5124    3.0131 H   0  0  0  0  0  0  0  0  0  0  0  0
   -1.8044    5.7586    3.8076 H   0  0  0  0  0  0  0  0  0  0  0  0
    4.3420   -5.8430    3.9823 O   0  0  0  0  0  0  0  0  0  0  0  0
   -4.3436    5.8426    3.9833 O   0  0  0  0  0  0  0  0  0  0  0  0
    5.7665   -5.8390    4.0340 C   0  0  0  0  0  0  0  0  0  0  0  0
    6.0611   -6.8087    4.4663 H   0  0  0  0  0  0  0  0  0  0  0  0
    6.2093   -5.7420    3.0236 H   0  0  0  0  0  0  0  0  0  0  0  0
    6.1479   -5.0234    4.6786 H   0  0  0  0  0  0  0  0  0  0  0  0
   -5.7680    5.8385    4.0341 C   0  0  0  0  0  0  0  0  0  0  0  0
   -6.2103    5.7424    3.0234 H   0  0  0  0  0  0  0  0  0  0  0  0
   -6.1498    5.0224    4.6779 H   0  0  0  0  0  0  0  0  0  0  0  0
   -6.0629    6.8078    4.4671 H   0  0  0  0  0  0  0  0  0  0  0  0
  1  2  1  0  0  0  0
  1 46  1  0  0  0  0
  2  3  1  0  0  0  0
  2 16  1  0  0  0  0
  2 31  1  0  0  0  0
  3  4  4  0  0  0  0
  3 12  4  0  0  0  0
  4  5  1  0  0  0  0
  4  6  4  0  0  0  0
  6  7  1  0  0  0  0
  6  8  4  0  0  0  0
  8  9  1  0  0  0  0
  8 10  4  0  0  0  0
 10 11  1  0  0  0  0
 10 12  4  0  0  0  0
 12 13  1  0  0  0  0
 13 14  2  0  0  0  0
 13 15  2  0  0  0  0
 13 49  4  0  0  0  0
 16 17  4  0  0  0  0
 16 24  4  0  0  0  0
 17 18  4  0  0  0  0
 17 26  1  0  0  0  0
 18 19  1  0  0  0  0
 18 20  4  0  0  0  0
 20 21  1  0  0  0  0
 20 22  4  0  0  0  0
 22 23  1  0  0  0  0
 22 24  4  0  0  0  0
 24 25  1  0  0  0  0
 26 27  1  0  0  0  0
 27 28  1  0  0  0  0
 27 29  1  0  0  0  0
 27 30  1  0  0  0  0
 31 32  4  0  0  0  0
 31 39  4  0  0  0  0
 32 33  4  0  0  0  0
 32 41  1  0  0  0  0
 33 34  1  0  0  0  0
 33 35  4  0  0  0  0
 35 36  1  0  0  0  0
 35 37  4  0  0  0  0
 37 38  1  0  0  0  0
 37 39  4  0  0  0  0
 39 40  1  0  0  0  0
 41 42  1  0  0  0  0
 42 43  1  0  0  0  0
 42 44  1  0  0  0  0
 42 45  1  0  0  0  0
 46 47  2  0  0  0  0
 47 48  2  0  0  0  0
 47109  1  0  0  0  0
 50 51  1  0  0  0  0
 50 95  1  0  0  0  0
 51 52  1  0  0  0  0
 51 65  1  0  0  0  0
 51 80  1  0  0  0  0
 52 53  4  0  0  0  0
 52 61  4  0  0  0  0
 53 54  1  0  0  0  0
 53 55  4  0  0  0  0
 55 56  1  0  0  0  0
 55 57  4  0  0  0  0
 57 58  1  0  0  0  0
 57 59  4  0  0  0  0
 59 60  1  0  0  0  0
 59 61  4  0  0  0  0
 61 62  1  0  0  0  0
 62 63  2  0  0  0  0
 62 64  2  0  0  0  0
 62 98  4  0  0  0  0
 65 66  4  0  0  0  0
 65 73  4  0  0  0  0
 66 67  4  0  0  0  0
 66 75  1  0  0  0  0
 67 68  1  0  0  0  0
 67 69  4  0  0  0  0
 69 70  1  0  0  0  0
 69 71  4  0  0  0  0
 71 72  1  0  0  0  0
 71 73  4  0  0  0  0
 73 74  1  0  0  0  0
 75 76  1  0  0  0  0
 76 77  1  0  0  0  0
 76 78  1  0  0  0  0
 76 79  1  0  0  0  0
 80 81  4  0  0  0  0
 80 88  4  0  0  0  0
 81 82  4  0  0  0  0
 81 90  1  0  0  0  0
 82 83  1  0  0  0  0
 82 84  4  0  0  0  0
 84 85  1  0  0  0  0
 84 86  4  0  0  0  0
 86 87  1  0  0  0  0
 86 88  4  0  0  0  0
 88 89  1  0  0  0  0
 90 91  1  0  0  0  0
 91 92  1  0  0  0  0
 91 93  1  0  0  0  0
 91 94  1  0  0  0  0
 95 96  2  0  0  0  0
 96 97  2  0  0  0  0
 96 99  1  0  0  0  0
 99100  4  0  0  0  0
 99101  4  0  0  0  0
100102  4  0  0  0  0
100103  1  0  0  0  0
101104  4  0  0  0  0
101105  1  0  0  0  0
102106  4  0  0  0  0
102107  1  0  0  0  0
104106  4  0  0  0  0
104108  1  0  0  0  0
106119  1  0  0  0  0
109110  4  0  0  0  0
109111  4  0  0  0  0
110112  4  0  0  0  0
110113  1  0  0  0  0
111114  4  0  0  0  0
111115  1  0  0  0  0
112116  4  0  0  0  0
112117  1  0  0  0  0
114116  4  0  0  0  0
114118  1  0  0  0  0
116120  1  0  0  0  0
119121  1  0  0  0  0
120125  1  0  0  0  0
121122  1  0  0  0  0
121123  1  0  0  0  0
121124  1  0  0  0  0
125126  1  0  0  0  0
125127  1  0  0  0  0
125128  1  0  0  0  0
M  END
