# Supplementary material for: Factors Governing the Catalytic Insertion of CO2 into Arenes – A DFT Case Study for Pd and Pt Phosphane Sulfonamido Complexes
Source: Chemistry. 2022 Mar 21;28(23):e202104375. doi: 10.1002/chem.202104375 (PMC9310616; doi:10.1002/chem.202104375)
Supplement: Supplementary file 2 — Supporting Information [file CHEM-28-0-s002.zip › Structures_related_to_TableS1/L6_monomer.mol]

mh_001_o_001 def2-TZVP

Created by GaussView 6.0.16
 64 67  0  0  0  0  0  0  0  0  0    0
    0.0560   -0.9517   -0.6414 Pd  0  0  0  0  0  0  0  0  0  0  0  0
    1.5326    0.4136    0.2631 P   0  0  0  0  0  0  0  0  0  0  0  0
    2.8874   -0.5352    1.0259 C   0  0  0  0  0  0  0  0  0  0  0  0
    3.3641   -0.1517    2.2854 C   0  0  0  0  0  0  0  0  0  0  0  0
    2.9161    0.6990    2.7894 H   0  0  0  0  0  0  0  0  0  0  0  0
    4.4067   -0.8497    2.8944 C   0  0  0  0  0  0  0  0  0  0  0  0
    4.7652   -0.5355    3.8709 H   0  0  0  0  0  0  0  0  0  0  0  0
    4.9812   -1.9439    2.2506 C   0  0  0  0  0  0  0  0  0  0  0  0
    5.7917   -2.4944    2.7207 H   0  0  0  0  0  0  0  0  0  0  0  0
    4.5113   -2.3437    0.9983 C   0  0  0  0  0  0  0  0  0  0  0  0
    4.9446   -3.2003    0.4935 H   0  0  0  0  0  0  0  0  0  0  0  0
    3.4700   -1.6481    0.3860 C   0  0  0  0  0  0  0  0  0  0  0  0
    2.9324   -2.1968   -1.2434 S   0  0  0  0  0  0  0  0  0  0  0  0
    3.5582   -3.4830   -1.5006 O   0  0  0  0  0  0  0  0  0  0  0  0
    3.2351   -1.1144   -2.1686 O   0  0  0  0  0  0  0  0  0  0  0  0
    2.3262    1.6093   -0.8388 C   0  0  0  0  0  0  0  0  0  0  0  0
    1.5321    2.3671   -1.7319 C   0  0  0  0  0  0  0  0  0  0  0  0
    2.1411    3.2858   -2.5955 C   0  0  0  0  0  0  0  0  0  0  0  0
    1.5426    3.8686   -3.2864 H   0  0  0  0  0  0  0  0  0  0  0  0
    3.5265    3.4478   -2.5665 C   0  0  0  0  0  0  0  0  0  0  0  0
    3.9883    4.1617   -3.2442 H   0  0  0  0  0  0  0  0  0  0  0  0
    4.3172    2.7073   -1.6864 C   0  0  0  0  0  0  0  0  0  0  0  0
    5.3954    2.8371   -1.6699 H   0  0  0  0  0  0  0  0  0  0  0  0
    3.7141    1.7881   -0.8313 C   0  0  0  0  0  0  0  0  0  0  0  0
    4.3248    1.1976   -0.1566 H   0  0  0  0  0  0  0  0  0  0  0  0
    0.2007    2.1441   -1.6681 O   0  0  0  0  0  0  0  0  0  0  0  0
   -0.6762    2.8467   -2.5591 C   0  0  0  0  0  0  0  0  0  0  0  0
   -0.6286    3.9282   -2.3831 H   0  0  0  0  0  0  0  0  0  0  0  0
   -1.6765    2.4774   -2.3275 H   0  0  0  0  0  0  0  0  0  0  0  0
   -0.4311    2.6248   -3.6043 H   0  0  0  0  0  0  0  0  0  0  0  0
    0.7291    1.3690    1.5714 C   0  0  0  0  0  0  0  0  0  0  0  0
   -0.0676    0.6953    2.5291 C   0  0  0  0  0  0  0  0  0  0  0  0
   -0.7995    1.4319    3.4679 C   0  0  0  0  0  0  0  0  0  0  0  0
   -1.4220    0.9254    4.1970 H   0  0  0  0  0  0  0  0  0  0  0  0
   -0.7195    2.8243    3.4691 C   0  0  0  0  0  0  0  0  0  0  0  0
   -1.2892    3.3853    4.2059 H   0  0  0  0  0  0  0  0  0  0  0  0
    0.0813    3.4975    2.5442 C   0  0  0  0  0  0  0  0  0  0  0  0
    0.1444    4.5818    2.5546 H   0  0  0  0  0  0  0  0  0  0  0  0
    0.7956    2.7676    1.5970 C   0  0  0  0  0  0  0  0  0  0  0  0
    1.4085    3.2849    0.8660 H   0  0  0  0  0  0  0  0  0  0  0  0
   -0.0493   -0.6560    2.4727 O   0  0  0  0  0  0  0  0  0  0  0  0
   -1.0705   -1.3971    3.1601 C   0  0  0  0  0  0  0  0  0  0  0  0
   -0.9369   -1.3359    4.2465 H   0  0  0  0  0  0  0  0  0  0  0  0
   -0.9472   -2.4305    2.8312 H   0  0  0  0  0  0  0  0  0  0  0  0
   -2.0652   -1.0333    2.8795 H   0  0  0  0  0  0  0  0  0  0  0  0
   -1.6463    0.1202   -0.1980 O   0  0  0  0  0  0  0  0  0  0  0  0
   -2.4815   -0.7814   -0.6139 C   0  0  0  0  0  0  0  0  0  0  0  0
   -2.0155   -1.8407   -1.1378 O   0  0  0  0  0  0  0  0  0  0  0  0
   -3.9259   -0.5400   -0.4539 C   0  0  0  0  0  0  0  0  0  0  0  0
   -4.3962    0.6183    0.1936 C   0  0  0  0  0  0  0  0  0  0  0  0
   -3.6842    1.3430    0.5768 H   0  0  0  0  0  0  0  0  0  0  0  0
   -5.7544    0.8378    0.3476 C   0  0  0  0  0  0  0  0  0  0  0  0
   -6.1242    1.7288    0.8477 H   0  0  0  0  0  0  0  0  0  0  0  0
   -6.6822   -0.0990   -0.1460 C   0  0  0  0  0  0  0  0  0  0  0  0
   -6.2246   -1.2585   -0.7938 C   0  0  0  0  0  0  0  0  0  0  0  0
   -6.9214   -1.9923   -1.1822 H   0  0  0  0  0  0  0  0  0  0  0  0
   -4.8567   -1.4677   -0.9401 C   0  0  0  0  0  0  0  0  0  0  0  0
   -4.5017   -2.3638   -1.4404 H   0  0  0  0  0  0  0  0  0  0  0  0
   -7.9887    0.2040    0.0511 O   0  0  0  0  0  0  0  0  0  0  0  0
   -8.9829   -0.7142   -0.4328 C   0  0  0  0  0  0  0  0  0  0  0  0
   -8.8818   -1.6936    0.0501 H   0  0  0  0  0  0  0  0  0  0  0  0
   -9.9442   -0.2705   -0.1664 H   0  0  0  0  0  0  0  0  0  0  0  0
   -8.9173   -0.8268   -1.5218 H   0  0  0  0  0  0  0  0  0  0  0  0
    1.4295   -2.4150   -1.0855 O   0  0  0  0  0  0  0  0  0  0  0  0
  1  2  1  0  0  0  0
  1 64  1  0  0  0  0
  2  3  1  0  0  0  0
  2 16  1  0  0  0  0
  2 31  1  0  0  0  0
  3  4  4  0  0  0  0
  3 12  4  0  0  0  0
  4  5  1  0  0  0  0
  4  6  4  0  0  0  0
  6  7  1  0  0  0  0
  6  8  4  0  0  0  0
  8  9  1  0  0  0  0
  8 10  4  0  0  0  0
 10 11  1  0  0  0  0
 10 12  4  0  0  0  0
 12 13  1  0  0  0  0
 13 14  2  0  0  0  0
 13 15  2  0  0  0  0
 13 64  4  0  0  0  0
 16 17  4  0  0  0  0
 16 24  4  0  0  0  0
 17 18  4  0  0  0  0
 17 26  1  0  0  0  0
 18 19  1  0  0  0  0
 18 20  4  0  0  0  0
 20 21  1  0  0  0  0
 20 22  4  0  0  0  0
 22 23  1  0  0  0  0
 22 24  4  0  0  0  0
 24 25  1  0  0  0  0
 26 27  1  0  0  0  0
 27 28  1  0  0  0  0
 27 29  1  0  0  0  0
 27 30  1  0  0  0  0
 31 32  4  0  0  0  0
 31 39  4  0  0  0  0
 32 33  4  0  0  0  0
 32 41  1  0  0  0  0
 33 34  1  0  0  0  0
 33 35  4  0  0  0  0
 35 36  1  0  0  0  0
 35 37  4  0  0  0  0
 37 38  1  0  0  0  0
 37 39  4  0  0  0  0
 39 40  1  0  0  0  0
 41 42  1  0  0  0  0
 42 43  1  0  0  0  0
 42 44  1  0  0  0  0
 42 45  1  0  0  0  0
 46 47  4  0  0  0  0
 47 48  2  0  0  0  0
 47 49  1  0  0  0  0
 49 50  4  0  0  0  0
 49 57  4  0  0  0  0
 50 51  1  0  0  0  0
 50 52  2  0  0  0  0
 52 53  1  0  0  0  0
 52 54  4  0  0  0  0
 54 55  4  0  0  0  0
 54 59  1  0  0  0  0
 55 56  1  0  0  0  0
 55 57  4  0  0  0  0
 57 58  1  0  0  0  0
 59 60  1  0  0  0  0
 60 61  1  0  0  0  0
 60 62  1  0  0  0  0
 60 63  1  0  0  0  0
M  END
