# Supplementary material for: Factors Governing the Catalytic Insertion of CO2 into Arenes – A DFT Case Study for Pd and Pt Phosphane Sulfonamido Complexes
Source: Chemistry. 2022 Mar 21;28(23):e202104375. doi: 10.1002/chem.202104375 (PMC9310616; doi:10.1002/chem.202104375)
Supplement: Supplementary file 2 — Supporting Information [file CHEM-28-0-s002.zip › Structures_related_to_TableS2/I-L13.mol]

mh_n_001 def2-TZVP

Created by GaussView 6.0.16
 93 96  0  0  0  0  0  0  0  0  0    0
    0.0260   -0.1333    0.0831 Pd  0  0  0  0  0  0  0  0  0  0  0  0
    2.8096   -0.8771   -1.0255 C   0  0  0  0  0  0  0  0  0  0  0  0
    3.3629   -1.6384   -2.0548 C   0  0  0  0  0  0  0  0  0  0  0  0
    3.0468   -2.6673   -2.1826 H   0  0  0  0  0  0  0  0  0  0  0  0
    4.3247   -1.1033   -2.9091 C   0  0  0  0  0  0  0  0  0  0  0  0
    4.7355   -1.7209   -3.7032 H   0  0  0  0  0  0  0  0  0  0  0  0
    4.7603    0.2075   -2.7314 C   0  0  0  0  0  0  0  0  0  0  0  0
    5.5113    0.6372   -3.3885 H   0  0  0  0  0  0  0  0  0  0  0  0
    4.2246    0.9726   -1.6980 C   0  0  0  0  0  0  0  0  0  0  0  0
    4.5464    1.9967   -1.5471 H   0  0  0  0  0  0  0  0  0  0  0  0
    3.2540    0.4457   -0.8417 C   0  0  0  0  0  0  0  0  0  0  0  0
    2.6265    1.5590    0.4192 S   0  0  0  0  0  0  0  0  0  0  0  0
    1.0666    1.5771    0.0319 N   0  0  0  0  0  0  0  0  0  0  0  0
    0.3111    2.7793    0.0503 C   0  0  0  0  0  0  0  0  0  0  0  0
   -0.2157    3.2811    1.2643 C   0  0  0  0  0  0  0  0  0  0  0  0
   -0.9427    4.4754    1.2283 C   0  0  0  0  0  0  0  0  0  0  0  0
   -1.3447    4.8837    2.1520 H   0  0  0  0  0  0  0  0  0  0  0  0
   -1.1611    5.1479    0.0272 C   0  0  0  0  0  0  0  0  0  0  0  0
   -1.7235    6.0793    0.0202 H   0  0  0  0  0  0  0  0  0  0  0  0
   -0.6712    4.6212   -1.1672 C   0  0  0  0  0  0  0  0  0  0  0  0
   -0.8584    5.1460   -2.1004 H   0  0  0  0  0  0  0  0  0  0  0  0
    0.0583    3.4284   -1.1822 C   0  0  0  0  0  0  0  0  0  0  0  0
   -0.0143    2.5527    2.5811 C   0  0  0  0  0  0  0  0  0  0  0  0
    0.4573    1.5936    2.3538 H   0  0  0  0  0  0  0  0  0  0  0  0
    0.9368    3.3292    3.5050 C   0  0  0  0  0  0  0  0  0  0  0  0
    1.8950    3.5198    3.0112 H   0  0  0  0  0  0  0  0  0  0  0  0
    1.1328    2.7555    4.4194 H   0  0  0  0  0  0  0  0  0  0  0  0
    0.5033    4.2943    3.7951 H   0  0  0  0  0  0  0  0  0  0  0  0
   -1.3504    2.2547    3.2782 C   0  0  0  0  0  0  0  0  0  0  0  0
   -1.8673    3.1761    3.5715 H   0  0  0  0  0  0  0  0  0  0  0  0
   -1.1783    1.6670    4.1878 H   0  0  0  0  0  0  0  0  0  0  0  0
   -2.0130    1.6849    2.6188 H   0  0  0  0  0  0  0  0  0  0  0  0
    0.5851    2.8650   -2.4895 C   0  0  0  0  0  0  0  0  0  0  0  0
    0.9440    1.8542   -2.2767 H   0  0  0  0  0  0  0  0  0  0  0  0
   -0.5119    2.7636   -3.5586 C   0  0  0  0  0  0  0  0  0  0  0  0
   -1.3654    2.1812   -3.1938 H   0  0  0  0  0  0  0  0  0  0  0  0
   -0.1182    2.2734   -4.4572 H   0  0  0  0  0  0  0  0  0  0  0  0
   -0.8788    3.7524   -3.8578 H   0  0  0  0  0  0  0  0  0  0  0  0
    1.7810    3.6855   -3.0005 C   0  0  0  0  0  0  0  0  0  0  0  0
    1.4713    4.7052   -3.2621 H   0  0  0  0  0  0  0  0  0  0  0  0
    2.2098    3.2199   -3.8968 H   0  0  0  0  0  0  0  0  0  0  0  0
    2.5617    3.7506   -2.2372 H   0  0  0  0  0  0  0  0  0  0  0  0
    3.2006    2.8777    0.1808 O   0  0  0  0  0  0  0  0  0  0  0  0
    2.9133    0.9607    1.7148 O   0  0  0  0  0  0  0  0  0  0  0  0
    2.4823   -1.7972    1.1939 C   0  0  0  0  0  0  0  0  0  0  0  0
    1.7240   -1.8605    2.3828 C   0  0  0  0  0  0  0  0  0  0  0  0
    2.3678   -2.1412    3.5935 C   0  0  0  0  0  0  0  0  0  0  0  0
    1.7925   -2.1746    4.5115 H   0  0  0  0  0  0  0  0  0  0  0  0
    3.7408   -2.3809    3.6264 C   0  0  0  0  0  0  0  0  0  0  0  0
    4.2218   -2.5950    4.5775 H   0  0  0  0  0  0  0  0  0  0  0  0
    4.4846   -2.3503    2.4496 C   0  0  0  0  0  0  0  0  0  0  0  0
    5.5531   -2.5451    2.4609 H   0  0  0  0  0  0  0  0  0  0  0  0
    3.8481   -2.0617    1.2431 C   0  0  0  0  0  0  0  0  0  0  0  0
    4.4299   -2.0329    0.3296 H   0  0  0  0  0  0  0  0  0  0  0  0
    0.3926   -1.6542    2.2764 O   0  0  0  0  0  0  0  0  0  0  0  0
   -0.3956   -1.5165    3.4659 C   0  0  0  0  0  0  0  0  0  0  0  0
   -0.4404   -2.4640    4.0161 H   0  0  0  0  0  0  0  0  0  0  0  0
   -1.3931   -1.2442    3.1188 H   0  0  0  0  0  0  0  0  0  0  0  0
    0.0052   -0.7273    4.1112 H   0  0  0  0  0  0  0  0  0  0  0  0
    1.1640   -2.6836   -0.6733 C   0  0  0  0  0  0  0  0  0  0  0  0
    0.4215   -2.5749   -1.8778 C   0  0  0  0  0  0  0  0  0  0  0  0
   -0.2520   -3.6958   -2.3733 C   0  0  0  0  0  0  0  0  0  0  0  0
   -0.8289   -3.6131   -3.2870 H   0  0  0  0  0  0  0  0  0  0  0  0
   -0.1962   -4.9152   -1.6995 C   0  0  0  0  0  0  0  0  0  0  0  0
   -0.7307   -5.7720   -2.1019 H   0  0  0  0  0  0  0  0  0  0  0  0
    0.5410   -5.0288   -0.5246 C   0  0  0  0  0  0  0  0  0  0  0  0
    0.5992   -5.9739    0.0075 H   0  0  0  0  0  0  0  0  0  0  0  0
    1.2187   -3.9163   -0.0251 C   0  0  0  0  0  0  0  0  0  0  0  0
    1.7978   -4.0143    0.8844 H   0  0  0  0  0  0  0  0  0  0  0  0
    0.4135   -1.3685   -2.4935 O   0  0  0  0  0  0  0  0  0  0  0  0
   -0.5131   -1.1471   -3.5662 C   0  0  0  0  0  0  0  0  0  0  0  0
   -0.2709   -1.7741   -4.4325 H   0  0  0  0  0  0  0  0  0  0  0  0
   -0.3992   -0.0965   -3.8314 H   0  0  0  0  0  0  0  0  0  0  0  0
   -1.5409   -1.3384   -3.2370 H   0  0  0  0  0  0  0  0  0  0  0  0
   -1.6798   -1.5015    0.0167 O   0  0  0  0  0  0  0  0  0  0  0  0
   -2.4652   -0.4959    0.0462 C   0  0  0  0  0  0  0  0  0  0  0  0
   -1.9248    0.6742    0.0986 O   0  0  0  0  0  0  0  0  0  0  0  0
   -3.9276   -0.6484    0.0217 C   0  0  0  0  0  0  0  0  0  0  0  0
   -4.5075   -1.9286   -0.0532 C   0  0  0  0  0  0  0  0  0  0  0  0
   -3.8648   -2.8032   -0.0915 H   0  0  0  0  0  0  0  0  0  0  0  0
   -5.8833   -2.0789   -0.0786 C   0  0  0  0  0  0  0  0  0  0  0  0
   -6.3376   -3.0643   -0.1366 H   0  0  0  0  0  0  0  0  0  0  0  0
   -6.7188   -0.9469   -0.0297 C   0  0  0  0  0  0  0  0  0  0  0  0
   -6.1515    0.3362    0.0446 C   0  0  0  0  0  0  0  0  0  0  0  0
   -6.7763    1.2212    0.0819 H   0  0  0  0  0  0  0  0  0  0  0  0
   -4.7668    0.4734    0.0697 C   0  0  0  0  0  0  0  0  0  0  0  0
   -4.3278    1.4651    0.1276 H   0  0  0  0  0  0  0  0  0  0  0  0
   -8.0512   -1.1960   -0.0593 O   0  0  0  0  0  0  0  0  0  0  0  0
   -8.9560   -0.0809   -0.0142 C   0  0  0  0  0  0  0  0  0  0  0  0
   -8.8115    0.5776   -0.8792 H   0  0  0  0  0  0  0  0  0  0  0  0
   -9.9569   -0.5158   -0.0465 H   0  0  0  0  0  0  0  0  0  0  0  0
   -8.8309    0.4898    0.9138 H   0  0  0  0  0  0  0  0  0  0  0  0
    1.8346   -1.4976   -0.1053 N   0  0  0  0  0  0  0  0  0  0  0  0
  1 13  1  0  0  0  0
  2  3  4  0  0  0  0
  2 11  4  0  0  0  0
  2 93  1  0  0  0  0
  3  4  1  0  0  0  0
  3  5  4  0  0  0  0
  5  6  1  0  0  0  0
  5  7  4  0  0  0  0
  7  8  1  0  0  0  0
  7  9  4  0  0  0  0
  9 10  1  0  0  0  0
  9 11  4  0  0  0  0
 11 12  1  0  0  0  0
 12 13  4  0  0  0  0
 12 43  2  0  0  0  0
 12 44  2  0  0  0  0
 13 14  1  0  0  0  0
 14 15  4  0  0  0  0
 14 22  4  0  0  0  0
 15 16  4  0  0  0  0
 15 23  1  0  0  0  0
 16 17  1  0  0  0  0
 16 18  4  0  0  0  0
 18 19  1  0  0  0  0
 18 20  4  0  0  0  0
 20 21  1  0  0  0  0
 20 22  4  0  0  0  0
 22 33  1  0  0  0  0
 23 24  1  0  0  0  0
 23 25  1  0  0  0  0
 23 29  1  0  0  0  0
 25 26  1  0  0  0  0
 25 27  1  0  0  0  0
 25 28  1  0  0  0  0
 29 30  1  0  0  0  0
 29 31  1  0  0  0  0
 29 32  1  0  0  0  0
 33 34  1  0  0  0  0
 33 35  1  0  0  0  0
 33 39  1  0  0  0  0
 35 36  1  0  0  0  0
 35 37  1  0  0  0  0
 35 38  1  0  0  0  0
 39 40  1  0  0  0  0
 39 41  1  0  0  0  0
 39 42  1  0  0  0  0
 45 46  4  0  0  0  0
 45 53  4  0  0  0  0
 45 93  1  0  0  0  0
 46 47  4  0  0  0  0
 46 55  1  0  0  0  0
 47 48  1  0  0  0  0
 47 49  4  0  0  0  0
 49 50  1  0  0  0  0
 49 51  4  0  0  0  0
 51 52  1  0  0  0  0
 51 53  4  0  0  0  0
 53 54  1  0  0  0  0
 55 56  1  0  0  0  0
 56 57  1  0  0  0  0
 56 58  1  0  0  0  0
 56 59  1  0  0  0  0
 60 61  4  0  0  0  0
 60 68  4  0  0  0  0
 60 93  1  0  0  0  0
 61 62  4  0  0  0  0
 61 70  1  0  0  0  0
 62 63  1  0  0  0  0
 62 64  4  0  0  0  0
 64 65  1  0  0  0  0
 64 66  4  0  0  0  0
 66 67  1  0  0  0  0
 66 68  4  0  0  0  0
 68 69  1  0  0  0  0
 70 71  1  0  0  0  0
 71 72  1  0  0  0  0
 71 73  1  0  0  0  0
 71 74  1  0  0  0  0
 75 76  2  0  0  0  0
 76 77  4  0  0  0  0
 76 78  1  0  0  0  0
 78 79  4  0  0  0  0
 78 86  4  0  0  0  0
 79 80  1  0  0  0  0
 79 81  2  0  0  0  0
 81 82  1  0  0  0  0
 81 83  4  0  0  0  0
 83 84  4  0  0  0  0
 83 88  1  0  0  0  0
 84 85  1  0  0  0  0
 84 86  4  0  0  0  0
 86 87  1  0  0  0  0
 88 89  1  0  0  0  0
 89 90  1  0  0  0  0
 89 91  1  0  0  0  0
 89 92  1  0  0  0  0
M  END
