# Supplementary material for: Factors Governing the Catalytic Insertion of CO2 into Arenes – A DFT Case Study for Pd and Pt Phosphane Sulfonamido Complexes
Source: Chemistry. 2022 Mar 21;28(23):e202104375. doi: 10.1002/chem.202104375 (PMC9310616; doi:10.1002/chem.202104375)
Supplement: Supplementary file 2 — Supporting Information [file CHEM-28-0-s002.zip › Structures_related_to_TableS2/I-L16-S1.mol]

mhpre_001_001 def2-TZVP

Created by GaussView 6.0.16
105109  0  0  0  0  0  0  0  0  0    0
    0.0587   -0.4643   -0.1199 Pd  0  0  0  0  0  0  0  0  0  0  0  0
    1.6253    0.9841    0.4302 P   0  0  0  0  0  0  0  0  0  0  0  0
    2.6542    0.3122    1.7757 C   0  0  0  0  0  0  0  0  0  0  0  0
    2.9314    1.0965    2.9010 C   0  0  0  0  0  0  0  0  0  0  0  0
    2.5504    2.1122    2.9471 H   0  0  0  0  0  0  0  0  0  0  0  0
    3.6863    0.5871    3.9582 C   0  0  0  0  0  0  0  0  0  0  0  0
    3.8931    1.2124    4.8227 H   0  0  0  0  0  0  0  0  0  0  0  0
    4.1688   -0.7195    3.9016 C   0  0  0  0  0  0  0  0  0  0  0  0
    4.7547   -1.1249    4.7224 H   0  0  0  0  0  0  0  0  0  0  0  0
    3.8968   -1.5178    2.7891 C   0  0  0  0  0  0  0  0  0  0  0  0
    4.2608   -2.5380    2.7386 H   0  0  0  0  0  0  0  0  0  0  0  0
    3.1436   -1.0103    1.7314 C   0  0  0  0  0  0  0  0  0  0  0  0
    2.8357   -2.0883    0.3269 S   0  0  0  0  0  0  0  0  0  0  0  0
    1.2358   -2.0794    0.2074 N   0  0  0  0  0  0  0  0  0  0  0  0
    0.4863   -3.2837    0.1080 C   0  0  0  0  0  0  0  0  0  0  0  0
    0.2534   -3.8559   -1.1656 C   0  0  0  0  0  0  0  0  0  0  0  0
   -0.5091   -5.0261   -1.2372 C   0  0  0  0  0  0  0  0  0  0  0  0
   -0.6944   -5.4840   -2.2057 H   0  0  0  0  0  0  0  0  0  0  0  0
   -1.0338   -5.6120   -0.0863 C   0  0  0  0  0  0  0  0  0  0  0  0
   -1.6191   -6.5262   -0.1603 H   0  0  0  0  0  0  0  0  0  0  0  0
   -0.8197   -5.0220    1.1590 C   0  0  0  0  0  0  0  0  0  0  0  0
   -1.2435   -5.4806    2.0488 H   0  0  0  0  0  0  0  0  0  0  0  0
   -0.0710   -3.8472    1.2803 C   0  0  0  0  0  0  0  0  0  0  0  0
    0.7960   -3.2172   -2.4323 C   0  0  0  0  0  0  0  0  0  0  0  0
    1.3276   -2.3099   -2.1359 H   0  0  0  0  0  0  0  0  0  0  0  0
    1.8054   -4.1338   -3.1395 C   0  0  0  0  0  0  0  0  0  0  0  0
    2.6263   -4.4062   -2.4671 H   0  0  0  0  0  0  0  0  0  0  0  0
    2.2336   -3.6252   -4.0121 H   0  0  0  0  0  0  0  0  0  0  0  0
    1.3289   -5.0586   -3.4874 H   0  0  0  0  0  0  0  0  0  0  0  0
   -0.3387   -2.7944   -3.3787 C   0  0  0  0  0  0  0  0  0  0  0  0
   -0.9015   -3.6620   -3.7440 H   0  0  0  0  0  0  0  0  0  0  0  0
    0.0724   -2.2682   -4.2492 H   0  0  0  0  0  0  0  0  0  0  0  0
   -1.0391   -2.1231   -2.8701 H   0  0  0  0  0  0  0  0  0  0  0  0
    0.1458   -3.2066    2.6390 C   0  0  0  0  0  0  0  0  0  0  0  0
    0.5910   -2.2236    2.4604 H   0  0  0  0  0  0  0  0  0  0  0  0
   -1.1743   -2.9925    3.3928 C   0  0  0  0  0  0  0  0  0  0  0  0
   -1.8822   -2.4136    2.7894 H   0  0  0  0  0  0  0  0  0  0  0  0
   -0.9904   -2.4483    4.3269 H   0  0  0  0  0  0  0  0  0  0  0  0
   -1.6502   -3.9453    3.6531 H   0  0  0  0  0  0  0  0  0  0  0  0
    1.1389   -4.0234    3.4819 C   0  0  0  0  0  0  0  0  0  0  0  0
    0.7259   -5.0112    3.7220 H   0  0  0  0  0  0  0  0  0  0  0  0
    1.3563   -3.5069    4.4251 H   0  0  0  0  0  0  0  0  0  0  0  0
    2.0793   -4.1682    2.9421 H   0  0  0  0  0  0  0  0  0  0  0  0
    3.2966   -3.4266    0.6745 O   0  0  0  0  0  0  0  0  0  0  0  0
    3.4834   -1.4397   -0.8065 O   0  0  0  0  0  0  0  0  0  0  0  0
    2.7747    1.5032   -0.8594 C   0  0  0  0  0  0  0  0  0  0  0  0
    2.3233    1.7006   -2.1885 C   0  0  0  0  0  0  0  0  0  0  0  0
    3.2227    2.0614   -3.1887 C   0  0  0  0  0  0  0  0  0  0  0  0
    2.8997    2.2114   -4.2123 H   0  0  0  0  0  0  0  0  0  0  0  0
    4.5810    2.2416   -2.8798 C   0  0  0  0  0  0  0  0  0  0  0  0
    5.0410    2.0609   -1.5676 C   0  0  0  0  0  0  0  0  0  0  0  0
    6.0851    2.1914   -1.3108 H   0  0  0  0  0  0  0  0  0  0  0  0
    4.1308    1.6885   -0.5820 C   0  0  0  0  0  0  0  0  0  0  0  0
    4.4926    1.5257    0.4284 H   0  0  0  0  0  0  0  0  0  0  0  0
    0.9969    1.5267   -2.3952 O   0  0  0  0  0  0  0  0  0  0  0  0
    0.4774    1.5922   -3.7290 C   0  0  0  0  0  0  0  0  0  0  0  0
    0.6090    2.5946   -4.1546 H   0  0  0  0  0  0  0  0  0  0  0  0
   -0.5865    1.3676   -3.6346 H   0  0  0  0  0  0  0  0  0  0  0  0
    0.9584    0.8455   -4.3720 H   0  0  0  0  0  0  0  0  0  0  0  0
    0.8310    2.4875    1.0284 C   0  0  0  0  0  0  0  0  0  0  0  0
   -0.1889    2.4183    2.0146 C   0  0  0  0  0  0  0  0  0  0  0  0
   -0.9098    3.5564    2.3622 C   0  0  0  0  0  0  0  0  0  0  0  0
   -1.6957    3.5217    3.1075 H   0  0  0  0  0  0  0  0  0  0  0  0
   -0.6269    4.7847    1.7426 C   0  0  0  0  0  0  0  0  0  0  0  0
    0.3857    4.8755    0.7764 C   0  0  0  0  0  0  0  0  0  0  0  0
    0.6210    5.8139    0.2894 H   0  0  0  0  0  0  0  0  0  0  0  0
    1.0918    3.7258    0.4325 C   0  0  0  0  0  0  0  0  0  0  0  0
    1.8633    3.7934   -0.3279 H   0  0  0  0  0  0  0  0  0  0  0  0
   -0.3885    1.2042    2.5780 O   0  0  0  0  0  0  0  0  0  0  0  0
   -1.5685    0.9939    3.3669 C   0  0  0  0  0  0  0  0  0  0  0  0
   -1.5378    1.5865    4.2890 H   0  0  0  0  0  0  0  0  0  0  0  0
   -1.5664   -0.0681    3.6126 H   0  0  0  0  0  0  0  0  0  0  0  0
   -2.4672    1.2414    2.7903 H   0  0  0  0  0  0  0  0  0  0  0  0
   -1.5223    0.9129   -0.3960 O   0  0  0  0  0  0  0  0  0  0  0  0
   -2.4491    0.0258   -0.5192 C   0  0  0  0  0  0  0  0  0  0  0  0
   -2.1406   -1.2052   -0.5174 O   0  0  0  0  0  0  0  0  0  0  0  0
   -3.8564    0.4760   -0.6487 C   0  0  0  0  0  0  0  0  0  0  0  0
   -4.1936    1.8279   -0.5176 C   0  0  0  0  0  0  0  0  0  0  0  0
   -3.4193    2.5622   -0.3208 H   0  0  0  0  0  0  0  0  0  0  0  0
   -5.5266    2.2159   -0.6148 C   0  0  0  0  0  0  0  0  0  0  0  0
   -5.8148    3.2574   -0.4974 H   0  0  0  0  0  0  0  0  0  0  0  0
   -6.5380    1.2832   -0.8586 C   0  0  0  0  0  0  0  0  0  0  0  0
   -6.1953   -0.0843   -1.0291 C   0  0  0  0  0  0  0  0  0  0  0  0
   -4.8612   -0.4710   -0.9012 C   0  0  0  0  0  0  0  0  0  0  0  0
   -4.5743   -1.5091   -1.0169 H   0  0  0  0  0  0  0  0  0  0  0  0
   -7.8107    1.7628   -0.9877 O   0  0  0  0  0  0  0  0  0  0  0  0
   -8.8666    1.1136   -0.2449 C   0  0  0  0  0  0  0  0  0  0  0  0
   -8.5052    0.7918    0.7388 H   0  0  0  0  0  0  0  0  0  0  0  0
   -9.6440    1.8722   -0.1169 H   0  0  0  0  0  0  0  0  0  0  0  0
   -9.2692    0.2558   -0.7898 H   0  0  0  0  0  0  0  0  0  0  0  0
   -7.2114   -0.9365   -1.3390 O   0  0  0  0  0  0  0  0  0  0  0  0
   -6.8967   -2.3260   -1.5022 C   0  0  0  0  0  0  0  0  0  0  0  0
   -6.4799   -2.7487   -0.5796 H   0  0  0  0  0  0  0  0  0  0  0  0
   -7.8454   -2.8146   -1.7345 H   0  0  0  0  0  0  0  0  0  0  0  0
   -6.1916   -2.4773   -2.3290 H   0  0  0  0  0  0  0  0  0  0  0  0
    5.3705    2.5935   -3.9271 O   0  0  0  0  0  0  0  0  0  0  0  0
   -1.3916    5.8282    2.1522 O   0  0  0  0  0  0  0  0  0  0  0  0
    6.7727    2.7875   -3.6841 C   0  0  0  0  0  0  0  0  0  0  0  0
    7.2405    1.8649   -3.3200 H   0  0  0  0  0  0  0  0  0  0  0  0
    7.2016    3.0597   -4.6507 H   0  0  0  0  0  0  0  0  0  0  0  0
    6.9395    3.5990   -2.9651 H   0  0  0  0  0  0  0  0  0  0  0  0
   -1.1627    7.1148    1.5551 C   0  0  0  0  0  0  0  0  0  0  0  0
   -1.3442    7.0842    0.4740 H   0  0  0  0  0  0  0  0  0  0  0  0
   -1.8797    7.7880    2.0291 H   0  0  0  0  0  0  0  0  0  0  0  0
   -0.1421    7.4646    1.7523 H   0  0  0  0  0  0  0  0  0  0  0  0
  1  2  1  0  0  0  0
  1 14  1  0  0  0  0
  2  3  1  0  0  0  0
  2 46  1  0  0  0  0
  2 60  1  0  0  0  0
  3  4  4  0  0  0  0
  3 12  4  0  0  0  0
  4  5  1  0  0  0  0
  4  6  4  0  0  0  0
  6  7  1  0  0  0  0
  6  8  4  0  0  0  0
  8  9  1  0  0  0  0
  8 10  4  0  0  0  0
 10 11  1  0  0  0  0
 10 12  4  0  0  0  0
 12 13  1  0  0  0  0
 13 14  4  0  0  0  0
 13 44  2  0  0  0  0
 13 45  2  0  0  0  0
 14 15  1  0  0  0  0
 15 16  4  0  0  0  0
 15 23  4  0  0  0  0
 16 17  4  0  0  0  0
 16 24  1  0  0  0  0
 17 18  1  0  0  0  0
 17 19  4  0  0  0  0
 19 20  1  0  0  0  0
 19 21  4  0  0  0  0
 21 22  1  0  0  0  0
 21 23  4  0  0  0  0
 23 34  1  0  0  0  0
 24 25  1  0  0  0  0
 24 26  1  0  0  0  0
 24 30  1  0  0  0  0
 26 27  1  0  0  0  0
 26 28  1  0  0  0  0
 26 29  1  0  0  0  0
 30 31  1  0  0  0  0
 30 32  1  0  0  0  0
 30 33  1  0  0  0  0
 34 35  1  0  0  0  0
 34 36  1  0  0  0  0
 34 40  1  0  0  0  0
 36 37  1  0  0  0  0
 36 38  1  0  0  0  0
 36 39  1  0  0  0  0
 40 41  1  0  0  0  0
 40 42  1  0  0  0  0
 40 43  1  0  0  0  0
 46 47  4  0  0  0  0
 46 53  4  0  0  0  0
 47 48  4  0  0  0  0
 47 55  1  0  0  0  0
 48 49  1  0  0  0  0
 48 50  4  0  0  0  0
 50 51  4  0  0  0  0
 50 96  1  0  0  0  0
 51 52  1  0  0  0  0
 51 53  4  0  0  0  0
 53 54  1  0  0  0  0
 55 56  1  0  0  0  0
 56 57  1  0  0  0  0
 56 58  1  0  0  0  0
 56 59  1  0  0  0  0
 60 61  4  0  0  0  0
 60 67  4  0  0  0  0
 61 62  4  0  0  0  0
 61 69  1  0  0  0  0
 62 63  1  0  0  0  0
 62 64  4  0  0  0  0
 64 65  4  0  0  0  0
 64 97  1  0  0  0  0
 65 66  1  0  0  0  0
 65 67  4  0  0  0  0
 67 68  1  0  0  0  0
 69 70  1  0  0  0  0
 70 71  1  0  0  0  0
 70 72  1  0  0  0  0
 70 73  1  0  0  0  0
 74 75  4  0  0  0  0
 75 76  2  0  0  0  0
 75 77  1  0  0  0  0
 77 78  4  0  0  0  0
 77 84  4  0  0  0  0
 78 79  1  0  0  0  0
 78 80  4  0  0  0  0
 80 81  1  0  0  0  0
 80 82  4  0  0  0  0
 82 83  4  0  0  0  0
 82 86  1  0  0  0  0
 83 84  4  0  0  0  0
 83 91  1  0  0  0  0
 84 85  1  0  0  0  0
 86 87  1  0  0  0  0
 87 88  1  0  0  0  0
 87 89  1  0  0  0  0
 87 90  1  0  0  0  0
 91 92  1  0  0  0  0
 92 93  1  0  0  0  0
 92 94  1  0  0  0  0
 92 95  1  0  0  0  0
 96 98  1  0  0  0  0
 97102  1  0  0  0  0
 98 99  1  0  0  0  0
 98100  1  0  0  0  0
 98101  1  0  0  0  0
102103  1  0  0  0  0
102104  1  0  0  0  0
102105  1  0  0  0  0
M  END
