# Supplementary material for: Factors Governing the Catalytic Insertion of CO2 into Arenes – A DFT Case Study for Pd and Pt Phosphane Sulfonamido Complexes
Source: Chemistry. 2022 Mar 21;28(23):e202104375. doi: 10.1002/chem.202104375 (PMC9310616; doi:10.1002/chem.202104375)
Supplement: Supplementary file 2 — Supporting Information [file CHEM-28-0-s002.zip › Structures_related_to_TableS2/I-L17-S1.mol]

mhpre_001_004 def2-TZVP

Created by GaussView 6.0.16
108112  0  0  0  0  0  0  0  0  0    0
    0.1834   -0.0843   -0.1101 Pd  0  0  0  0  0  0  0  0  0  0  0  0
    2.2694    0.3896    0.4201 P   0  0  0  0  0  0  0  0  0  0  0  0
    2.8348   -0.6910    1.7738 C   0  0  0  0  0  0  0  0  0  0  0  0
    3.4782   -0.1358    2.8856 C   0  0  0  0  0  0  0  0  0  0  0  0
    3.6602    0.9342    2.9142 H   0  0  0  0  0  0  0  0  0  0  0  0
    3.8834   -0.9398    3.9515 C   0  0  0  0  0  0  0  0  0  0  0  0
    4.3828   -0.4898    4.8054 H   0  0  0  0  0  0  0  0  0  0  0  0
    3.6438   -2.3125    3.9175 C   0  0  0  0  0  0  0  0  0  0  0  0
    3.9524   -2.9449    4.7458 H   0  0  0  0  0  0  0  0  0  0  0  0
    2.9998   -2.8828    2.8178 C   0  0  0  0  0  0  0  0  0  0  0  0
    2.8023   -3.9485    2.7845 H   0  0  0  0  0  0  0  0  0  0  0  0
    2.5951   -2.0813    1.7515 C   0  0  0  0  0  0  0  0  0  0  0  0
    1.7813   -2.8816    0.3637 S   0  0  0  0  0  0  0  0  0  0  0  0
    0.4009   -2.0729    0.2312 N   0  0  0  0  0  0  0  0  0  0  0  0
   -0.8515   -2.7377    0.1731 C   0  0  0  0  0  0  0  0  0  0  0  0
   -1.3681   -3.1360   -1.0835 C   0  0  0  0  0  0  0  0  0  0  0  0
   -2.6185   -3.7533   -1.1233 C   0  0  0  0  0  0  0  0  0  0  0  0
   -3.0302   -4.0687   -2.0771 H   0  0  0  0  0  0  0  0  0  0  0  0
   -3.3428   -3.9702    0.0504 C   0  0  0  0  0  0  0  0  0  0  0  0
   -2.8386   -3.5490    1.2810 C   0  0  0  0  0  0  0  0  0  0  0  0
   -3.4173   -3.7094    2.1843 H   0  0  0  0  0  0  0  0  0  0  0  0
   -1.5945   -2.9202    1.3622 C   0  0  0  0  0  0  0  0  0  0  0  0
   -0.6004   -2.8933   -2.3705 C   0  0  0  0  0  0  0  0  0  0  0  0
    0.3113   -2.3534   -2.1040 H   0  0  0  0  0  0  0  0  0  0  0  0
   -0.1808   -4.2162   -3.0285 C   0  0  0  0  0  0  0  0  0  0  0  0
    0.4117   -4.8272   -2.3389 H   0  0  0  0  0  0  0  0  0  0  0  0
    0.4276   -4.0191   -3.9195 H   0  0  0  0  0  0  0  0  0  0  0  0
   -1.0553   -4.8017   -3.3377 H   0  0  0  0  0  0  0  0  0  0  0  0
   -1.3937   -2.0053   -3.3414 C   0  0  0  0  0  0  0  0  0  0  0  0
   -2.3104   -2.5004   -3.6833 H   0  0  0  0  0  0  0  0  0  0  0  0
   -0.7843   -1.7782   -4.2247 H   0  0  0  0  0  0  0  0  0  0  0  0
   -1.6732   -1.0602   -2.8634 H   0  0  0  0  0  0  0  0  0  0  0  0
   -1.0625   -2.4551    2.7045 C   0  0  0  0  0  0  0  0  0  0  0  0
   -0.1761   -1.8480    2.5010 H   0  0  0  0  0  0  0  0  0  0  0  0
   -2.0754   -1.5724    3.4471 C   0  0  0  0  0  0  0  0  0  0  0  0
   -2.3861   -0.7241    2.8275 H   0  0  0  0  0  0  0  0  0  0  0  0
   -1.6280   -1.1830    4.3691 H   0  0  0  0  0  0  0  0  0  0  0  0
   -2.9734   -2.1354    3.7274 H   0  0  0  0  0  0  0  0  0  0  0  0
   -0.6267   -3.6495    3.5687 C   0  0  0  0  0  0  0  0  0  0  0  0
   -1.4885   -4.2752    3.8325 H   0  0  0  0  0  0  0  0  0  0  0  0
   -0.1642   -3.2973    4.4989 H   0  0  0  0  0  0  0  0  0  0  0  0
    0.0979   -4.2718    3.0358 H   0  0  0  0  0  0  0  0  0  0  0  0
    1.5050   -4.2632    0.7353 O   0  0  0  0  0  0  0  0  0  0  0  0
    2.6591   -2.6629   -0.7782 O   0  0  0  0  0  0  0  0  0  0  0  0
    3.5040    0.2435   -0.8854 C   0  0  0  0  0  0  0  0  0  0  0  0
    3.1880    0.6137   -2.2169 C   0  0  0  0  0  0  0  0  0  0  0  0
    4.1284    0.4547   -3.2314 C   0  0  0  0  0  0  0  0  0  0  0  0
    3.9043    0.7245   -4.2568 H   0  0  0  0  0  0  0  0  0  0  0  0
    5.3988   -0.0663   -2.9354 C   0  0  0  0  0  0  0  0  0  0  0  0
    5.7311   -0.4244   -1.6207 C   0  0  0  0  0  0  0  0  0  0  0  0
    6.7046   -0.8297   -1.3736 H   0  0  0  0  0  0  0  0  0  0  0  0
    4.7757   -0.2694   -0.6200 C   0  0  0  0  0  0  0  0  0  0  0  0
    5.0265   -0.5697    0.3925 H   0  0  0  0  0  0  0  0  0  0  0  0
    1.9490    1.1231   -2.4115 O   0  0  0  0  0  0  0  0  0  0  0  0
    1.5038    1.4024   -3.7448 C   0  0  0  0  0  0  0  0  0  0  0  0
    2.1062    2.1960   -4.2034 H   0  0  0  0  0  0  0  0  0  0  0  0
    0.4707    1.7377   -3.6384 H   0  0  0  0  0  0  0  0  0  0  0  0
    1.5386    0.4987   -4.3647 H   0  0  0  0  0  0  0  0  0  0  0  0
    2.3357    2.0967    0.9906 C   0  0  0  0  0  0  0  0  0  0  0  0
    1.4323    2.5609    1.9838 C   0  0  0  0  0  0  0  0  0  0  0  0
    1.3799    3.9125    2.3093 C   0  0  0  0  0  0  0  0  0  0  0  0
    0.6931    4.2871    3.0591 H   0  0  0  0  0  0  0  0  0  0  0  0
    2.2259    4.8263    1.6595 C   0  0  0  0  0  0  0  0  0  0  0  0
    3.1315    4.3849    0.6834 C   0  0  0  0  0  0  0  0  0  0  0  0
    3.7942    5.0733    0.1734 H   0  0  0  0  0  0  0  0  0  0  0  0
    3.1660    3.0310    0.3620 C   0  0  0  0  0  0  0  0  0  0  0  0
    3.8550    2.6920   -0.4049 H   0  0  0  0  0  0  0  0  0  0  0  0
    0.6631    1.6175    2.5751 O   0  0  0  0  0  0  0  0  0  0  0  0
   -0.4464    2.0393    3.3818 C   0  0  0  0  0  0  0  0  0  0  0  0
   -0.1033    2.5588    4.2843 H   0  0  0  0  0  0  0  0  0  0  0  0
   -0.9661    1.1230    3.6613 H   0  0  0  0  0  0  0  0  0  0  0  0
   -1.1168    2.6874    2.8056 H   0  0  0  0  0  0  0  0  0  0  0  0
   -0.5231    1.8951   -0.3880 O   0  0  0  0  0  0  0  0  0  0  0  0
   -1.7622    1.5652   -0.5193 C   0  0  0  0  0  0  0  0  0  0  0  0
   -2.0827    0.3359   -0.5203 O   0  0  0  0  0  0  0  0  0  0  0  0
   -2.7818    2.6323   -0.6528 C   0  0  0  0  0  0  0  0  0  0  0  0
   -2.4324    3.9822   -0.5335 C   0  0  0  0  0  0  0  0  0  0  0  0
   -1.4008    4.2603   -0.3440 H   0  0  0  0  0  0  0  0  0  0  0  0
   -3.4199    4.9577   -0.6329 C   0  0  0  0  0  0  0  0  0  0  0  0
   -3.1764    6.0115   -0.5249 H   0  0  0  0  0  0  0  0  0  0  0  0
   -4.7556    4.6183   -0.8650 C   0  0  0  0  0  0  0  0  0  0  0  0
   -5.1077    3.2513   -1.0224 C   0  0  0  0  0  0  0  0  0  0  0  0
   -4.1181    2.2770   -0.8951 C   0  0  0  0  0  0  0  0  0  0  0  0
   -4.3615    1.2270   -1.0016 H   0  0  0  0  0  0  0  0  0  0  0  0
   -5.6454    5.6461   -0.9945 O   0  0  0  0  0  0  0  0  0  0  0  0
   -6.8836    5.5820   -0.2519 C   0  0  0  0  0  0  0  0  0  0  0  0
   -6.7221    5.1229    0.7302 H   0  0  0  0  0  0  0  0  0  0  0  0
   -7.2002    6.6206   -0.1210 H   0  0  0  0  0  0  0  0  0  0  0  0
   -7.6489    5.0254   -0.7991 H   0  0  0  0  0  0  0  0  0  0  0  0
   -6.4094    2.9828   -1.3187 O   0  0  0  0  0  0  0  0  0  0  0  0
   -6.7978    1.6088   -1.4544 C   0  0  0  0  0  0  0  0  0  0  0  0
   -6.6179    1.0531   -0.5256 H   0  0  0  0  0  0  0  0  0  0  0  0
   -7.8681    1.6282   -1.6702 H   0  0  0  0  0  0  0  0  0  0  0  0
   -6.2634    1.1265   -2.2824 H   0  0  0  0  0  0  0  0  0  0  0  0
    6.2371   -0.1835   -3.9967 O   0  0  0  0  0  0  0  0  0  0  0  0
    2.0895    6.1180    2.0508 O   0  0  0  0  0  0  0  0  0  0  0  0
    7.5443   -0.7351   -3.7716 C   0  0  0  0  0  0  0  0  0  0  0  0
    7.4774   -1.7578   -3.3817 H   0  0  0  0  0  0  0  0  0  0  0  0
    8.0288   -0.7457   -4.7500 H   0  0  0  0  0  0  0  0  0  0  0  0
    8.1230   -0.1097   -3.0809 H   0  0  0  0  0  0  0  0  0  0  0  0
    2.9145    7.1110    1.4198 C   0  0  0  0  0  0  0  0  0  0  0  0
    2.7237    7.1520    0.3407 H   0  0  0  0  0  0  0  0  0  0  0  0
    2.6317    8.0600    1.8796 H   0  0  0  0  0  0  0  0  0  0  0  0
    3.9776    6.9144    1.6039 H   0  0  0  0  0  0  0  0  0  0  0  0
   -4.7068   -4.5942   -0.0363 C   0  0  0  0  0  0  0  0  0  0  0  0
   -5.6665   -3.6831   -0.4016 F   0  0  0  0  0  0  0  0  0  0  0  0
   -4.7706   -5.5922   -0.9631 F   0  0  0  0  0  0  0  0  0  0  0  0
   -5.1262   -5.1305    1.1407 F   0  0  0  0  0  0  0  0  0  0  0  0
  1  2  1  0  0  0  0
  1 14  1  0  0  0  0
  2  3  1  0  0  0  0
  2 45  1  0  0  0  0
  2 59  1  0  0  0  0
  3  4  4  0  0  0  0
  3 12  4  0  0  0  0
  4  5  1  0  0  0  0
  4  6  4  0  0  0  0
  6  7  1  0  0  0  0
  6  8  4  0  0  0  0
  8  9  1  0  0  0  0
  8 10  4  0  0  0  0
 10 11  1  0  0  0  0
 10 12  4  0  0  0  0
 12 13  1  0  0  0  0
 13 14  4  0  0  0  0
 13 43  2  0  0  0  0
 13 44  2  0  0  0  0
 14 15  1  0  0  0  0
 15 16  4  0  0  0  0
 15 22  4  0  0  0  0
 16 17  4  0  0  0  0
 16 23  1  0  0  0  0
 17 18  1  0  0  0  0
 17 19  4  0  0  0  0
 19 20  4  0  0  0  0
 19105  1  0  0  0  0
 20 21  1  0  0  0  0
 20 22  4  0  0  0  0
 22 33  1  0  0  0  0
 23 24  1  0  0  0  0
 23 25  1  0  0  0  0
 23 29  1  0  0  0  0
 25 26  1  0  0  0  0
 25 27  1  0  0  0  0
 25 28  1  0  0  0  0
 29 30  1  0  0  0  0
 29 31  1  0  0  0  0
 29 32  1  0  0  0  0
 33 34  1  0  0  0  0
 33 35  1  0  0  0  0
 33 39  1  0  0  0  0
 35 36  1  0  0  0  0
 35 37  1  0  0  0  0
 35 38  1  0  0  0  0
 39 40  1  0  0  0  0
 39 41  1  0  0  0  0
 39 42  1  0  0  0  0
 45 46  4  0  0  0  0
 45 52  4  0  0  0  0
 46 47  4  0  0  0  0
 46 54  1  0  0  0  0
 47 48  1  0  0  0  0
 47 49  4  0  0  0  0
 49 50  4  0  0  0  0
 49 95  1  0  0  0  0
 50 51  1  0  0  0  0
 50 52  4  0  0  0  0
 52 53  1  0  0  0  0
 54 55  1  0  0  0  0
 55 56  1  0  0  0  0
 55 57  1  0  0  0  0
 55 58  1  0  0  0  0
 59 60  4  0  0  0  0
 59 66  4  0  0  0  0
 60 61  4  0  0  0  0
 60 68  1  0  0  0  0
 61 62  1  0  0  0  0
 61 63  4  0  0  0  0
 63 64  4  0  0  0  0
 63 96  1  0  0  0  0
 64 65  1  0  0  0  0
 64 66  4  0  0  0  0
 66 67  1  0  0  0  0
 68 69  1  0  0  0  0
 69 70  1  0  0  0  0
 69 71  1  0  0  0  0
 69 72  1  0  0  0  0
 73 74  4  0  0  0  0
 74 75  2  0  0  0  0
 74 76  1  0  0  0  0
 76 77  4  0  0  0  0
 76 83  4  0  0  0  0
 77 78  1  0  0  0  0
 77 79  4  0  0  0  0
 79 80  1  0  0  0  0
 79 81  4  0  0  0  0
 81 82  4  0  0  0  0
 81 85  1  0  0  0  0
 82 83  4  0  0  0  0
 82 90  1  0  0  0  0
 83 84  1  0  0  0  0
 85 86  1  0  0  0  0
 86 87  1  0  0  0  0
 86 88  1  0  0  0  0
 86 89  1  0  0  0  0
 90 91  1  0  0  0  0
 91 92  1  0  0  0  0
 91 93  1  0  0  0  0
 91 94  1  0  0  0  0
 95 97  1  0  0  0  0
 96101  1  0  0  0  0
 97 98  1  0  0  0  0
 97 99  1  0  0  0  0
 97100  1  0  0  0  0
101102  1  0  0  0  0
101103  1  0  0  0  0
101104  1  0  0  0  0
105106  1  0  0  0  0
105107  1  0  0  0  0
105108  1  0  0  0  0
M  END
