# Supplementary material for: Factors Governing the Catalytic Insertion of CO2 into Arenes – A DFT Case Study for Pd and Pt Phosphane Sulfonamido Complexes
Source: Chemistry. 2022 Mar 21;28(23):e202104375. doi: 10.1002/chem.202104375 (PMC9310616; doi:10.1002/chem.202104375)
Supplement: Supplementary file 2 — Supporting Information [file CHEM-28-0-s002.zip › Structures_related_to_TableS2/I-L18-S1.mol]

mhpre_001_006 def2-TZVP

Created by GaussView 6.0.16
109113  0  0  0  0  0  0  0  0  0    0
   -0.0876    0.2511   -0.0948 Pd  0  0  0  0  0  0  0  0  0  0  0  0
   -1.8787   -0.9316    0.4053 P   0  0  0  0  0  0  0  0  0  0  0  0
   -2.7716   -0.1541    1.7911 C   0  0  0  0  0  0  0  0  0  0  0  0
   -3.1809   -0.9272    2.8834 C   0  0  0  0  0  0  0  0  0  0  0  0
   -2.9894   -1.9959    2.8792 H   0  0  0  0  0  0  0  0  0  0  0  0
   -3.8272   -0.3409    3.9722 C   0  0  0  0  0  0  0  0  0  0  0  0
   -4.1386   -0.9589    4.8102 H   0  0  0  0  0  0  0  0  0  0  0  0
   -4.0675    1.0322    3.9809 C   0  0  0  0  0  0  0  0  0  0  0  0
   -4.5670    1.4975    4.8266 H   0  0  0  0  0  0  0  0  0  0  0  0
   -3.6623    1.8193    2.9016 C   0  0  0  0  0  0  0  0  0  0  0  0
   -3.8388    2.8892    2.9011 H   0  0  0  0  0  0  0  0  0  0  0  0
   -3.0172    1.2352    1.8122 C   0  0  0  0  0  0  0  0  0  0  0  0
   -2.5303    2.3061    0.4536 S   0  0  0  0  0  0  0  0  0  0  0  0
   -0.9547    2.0288    0.3199 N   0  0  0  0  0  0  0  0  0  0  0  0
   -0.0085    3.0828    0.2588 C   0  0  0  0  0  0  0  0  0  0  0  0
    0.3050    3.6798   -0.9827 C   0  0  0  0  0  0  0  0  0  0  0  0
    1.2564    4.7040   -1.0265 C   0  0  0  0  0  0  0  0  0  0  0  0
    1.4933    5.1622   -1.9795 H   0  0  0  0  0  0  0  0  0  0  0  0
    1.8955    5.1270    0.1426 C   0  0  0  0  0  0  0  0  0  0  0  0
    1.6009    4.5082    1.3658 C   0  0  0  0  0  0  0  0  0  0  0  0
    2.1231    4.8496    2.2552 H   0  0  0  0  0  0  0  0  0  0  0  0
    0.6661    3.4814    1.4415 C   0  0  0  0  0  0  0  0  0  0  0  0
   -0.3498    3.2133   -2.2717 C   0  0  0  0  0  0  0  0  0  0  0  0
   -1.0404    2.4086   -2.0093 H   0  0  0  0  0  0  0  0  0  0  0  0
   -1.1712    4.3308   -2.9309 C   0  0  0  0  0  0  0  0  0  0  0  0
   -1.9230    4.7257   -2.2388 H   0  0  0  0  0  0  0  0  0  0  0  0
   -1.6915    3.9463   -3.8168 H   0  0  0  0  0  0  0  0  0  0  0  0
   -0.5317    5.1629   -3.2501 H   0  0  0  0  0  0  0  0  0  0  0  0
    0.6860    2.6274   -3.2444 C   0  0  0  0  0  0  0  0  0  0  0  0
    1.4034    3.3888   -3.5736 H   0  0  0  0  0  0  0  0  0  0  0  0
    0.1845    2.2286   -4.1348 H   0  0  0  0  0  0  0  0  0  0  0  0
    1.2459    1.8134   -2.7710 H   0  0  0  0  0  0  0  0  0  0  0  0
    0.3626    2.8174    2.7728 C   0  0  0  0  0  0  0  0  0  0  0  0
   -0.2388    1.9306    2.5520 H   0  0  0  0  0  0  0  0  0  0  0  0
    1.6348    2.3533    3.4950 C   0  0  0  0  0  0  0  0  0  0  0  0
    2.2350    1.6991    2.8532 H   0  0  0  0  0  0  0  0  0  0  0  0
    1.3702    1.7987    4.4033 H   0  0  0  0  0  0  0  0  0  0  0  0
    2.2619    3.2006    3.7966 H   0  0  0  0  0  0  0  0  0  0  0  0
   -0.4793    3.7405    3.6688 C   0  0  0  0  0  0  0  0  0  0  0  0
    0.0911    4.6339    3.9524 H   0  0  0  0  0  0  0  0  0  0  0  0
   -0.7738    3.2179    4.5875 H   0  0  0  0  0  0  0  0  0  0  0  0
   -1.3861    4.0646    3.1498 H   0  0  0  0  0  0  0  0  0  0  0  0
   -2.7561    3.6865    0.8638 O   0  0  0  0  0  0  0  0  0  0  0  0
   -3.2817    1.8293   -0.7015 O   0  0  0  0  0  0  0  0  0  0  0  0
   -3.1091   -1.1899   -0.8898 C   0  0  0  0  0  0  0  0  0  0  0  0
   -2.7089   -1.3736   -2.2371 C   0  0  0  0  0  0  0  0  0  0  0  0
   -3.6648   -1.5235   -3.2389 C   0  0  0  0  0  0  0  0  0  0  0  0
   -3.3803   -1.6569   -4.2761 H   0  0  0  0  0  0  0  0  0  0  0  0
   -5.0311   -1.5025   -2.9146 C   0  0  0  0  0  0  0  0  0  0  0  0
   -5.4429   -1.3369   -1.5845 C   0  0  0  0  0  0  0  0  0  0  0  0
   -6.4918   -1.3172   -1.3150 H   0  0  0  0  0  0  0  0  0  0  0  0
   -4.4743   -1.1770   -0.5966 C   0  0  0  0  0  0  0  0  0  0  0  0
   -4.7952   -1.0239    0.4290 H   0  0  0  0  0  0  0  0  0  0  0  0
   -1.3741   -1.3996   -2.4610 O   0  0  0  0  0  0  0  0  0  0  0  0
   -0.8867   -1.4611   -3.8067 C   0  0  0  0  0  0  0  0  0  0  0  0
   -1.1732   -2.4046   -4.2875 H   0  0  0  0  0  0  0  0  0  0  0  0
    0.2000   -1.4047   -3.7216 H   0  0  0  0  0  0  0  0  0  0  0  0
   -1.2571   -0.6132   -4.3953 H   0  0  0  0  0  0  0  0  0  0  0  0
   -1.3543   -2.5760    0.9289 C   0  0  0  0  0  0  0  0  0  0  0  0
   -0.3380   -2.7274    1.9097 C   0  0  0  0  0  0  0  0  0  0  0  0
    0.1785   -3.9864    2.2000 C   0  0  0  0  0  0  0  0  0  0  0  0
    0.9572   -4.1206    2.9417 H   0  0  0  0  0  0  0  0  0  0  0  0
   -0.3081   -5.1185    1.5261 C   0  0  0  0  0  0  0  0  0  0  0  0
   -1.3173   -4.9903    0.5609 C   0  0  0  0  0  0  0  0  0  0  0  0
   -1.7062   -5.8509    0.0305 H   0  0  0  0  0  0  0  0  0  0  0  0
   -1.8179   -3.7224    0.2757 C   0  0  0  0  0  0  0  0  0  0  0  0
   -2.5870   -3.6219   -0.4836 H   0  0  0  0  0  0  0  0  0  0  0  0
    0.0651   -1.5923    2.5267 O   0  0  0  0  0  0  0  0  0  0  0  0
    1.2649   -1.6217    3.3126 C   0  0  0  0  0  0  0  0  0  0  0  0
    1.1331   -2.2364    4.2111 H   0  0  0  0  0  0  0  0  0  0  0  0
    1.4480   -0.5862    3.5998 H   0  0  0  0  0  0  0  0  0  0  0  0
    2.1061   -1.9977    2.7192 H   0  0  0  0  0  0  0  0  0  0  0  0
    1.2333   -1.3684   -0.4533 O   0  0  0  0  0  0  0  0  0  0  0  0
    2.3010   -0.6521   -0.5281 C   0  0  0  0  0  0  0  0  0  0  0  0
    2.2145    0.6118   -0.4630 O   0  0  0  0  0  0  0  0  0  0  0  0
    3.6105   -1.3353   -0.6759 C   0  0  0  0  0  0  0  0  0  0  0  0
    3.7013   -2.7313   -0.6422 C   0  0  0  0  0  0  0  0  0  0  0  0
    2.8051   -3.3284   -0.5087 H   0  0  0  0  0  0  0  0  0  0  0  0
    4.9470   -3.3418   -0.7544 C   0  0  0  0  0  0  0  0  0  0  0  0
    5.0445   -4.4236   -0.7132 H   0  0  0  0  0  0  0  0  0  0  0  0
    6.1128   -2.5884   -0.9147 C   0  0  0  0  0  0  0  0  0  0  0  0
    6.0210   -1.1729   -0.9823 C   0  0  0  0  0  0  0  0  0  0  0  0
    4.7726   -0.5663   -0.8440 C   0  0  0  0  0  0  0  0  0  0  0  0
    4.6754    0.5118   -0.8844 H   0  0  0  0  0  0  0  0  0  0  0  0
    7.2836   -3.2763   -1.0665 O   0  0  0  0  0  0  0  0  0  0  0  0
    8.4201   -2.8822   -0.2658 C   0  0  0  0  0  0  0  0  0  0  0  0
    8.0983   -2.5676    0.7337 H   0  0  0  0  0  0  0  0  0  0  0  0
    9.0444   -3.7763   -0.1829 H   0  0  0  0  0  0  0  0  0  0  0  0
    8.9845   -2.0769   -0.7432 H   0  0  0  0  0  0  0  0  0  0  0  0
    7.1798   -0.4937   -1.2089 O   0  0  0  0  0  0  0  0  0  0  0  0
    7.1247    0.9389   -1.2378 C   0  0  0  0  0  0  0  0  0  0  0  0
    6.7609    1.3402   -0.2837 H   0  0  0  0  0  0  0  0  0  0  0  0
    8.1525    1.2669   -1.4070 H   0  0  0  0  0  0  0  0  0  0  0  0
    6.4852    1.2946   -2.0555 H   0  0  0  0  0  0  0  0  0  0  0  0
   -5.8774   -1.6526   -3.9663 O   0  0  0  0  0  0  0  0  0  0  0  0
    0.2649   -6.2955    1.8848 O   0  0  0  0  0  0  0  0  0  0  0  0
   -7.2899   -1.6203   -3.7096 C   0  0  0  0  0  0  0  0  0  0  0  0
   -7.5896   -0.6582   -3.2767 H   0  0  0  0  0  0  0  0  0  0  0  0
   -7.7668   -1.7493   -4.6833 H   0  0  0  0  0  0  0  0  0  0  0  0
   -7.5885   -2.4382   -3.0424 H   0  0  0  0  0  0  0  0  0  0  0  0
   -0.1847   -7.4954    1.2353 C   0  0  0  0  0  0  0  0  0  0  0  0
    0.0014   -7.4516    0.1554 H   0  0  0  0  0  0  0  0  0  0  0  0
    0.4021   -8.3035    1.6765 H   0  0  0  0  0  0  0  0  0  0  0  0
   -1.2512   -7.6691    1.4232 H   0  0  0  0  0  0  0  0  0  0  0  0
    2.8263    6.1253    0.1916 O   0  0  0  0  0  0  0  0  0  0  0  0
    3.1625    6.7914   -1.0312 C   0  0  0  0  0  0  0  0  0  0  0  0
    3.9061    7.5451   -0.7622 H   0  0  0  0  0  0  0  0  0  0  0  0
    3.5957    6.0928   -1.7587 H   0  0  0  0  0  0  0  0  0  0  0  0
    2.2848    7.2827   -1.4706 H   0  0  0  0  0  0  0  0  0  0  0  0
  1  2  1  0  0  0  0
  1 14  1  0  0  0  0
  2  3  1  0  0  0  0
  2 45  1  0  0  0  0
  2 59  1  0  0  0  0
  3  4  4  0  0  0  0
  3 12  4  0  0  0  0
  4  5  1  0  0  0  0
  4  6  4  0  0  0  0
  6  7  1  0  0  0  0
  6  8  4  0  0  0  0
  8  9  1  0  0  0  0
  8 10  4  0  0  0  0
 10 11  1  0  0  0  0
 10 12  4  0  0  0  0
 12 13  1  0  0  0  0
 13 14  4  0  0  0  0
 13 43  2  0  0  0  0
 13 44  2  0  0  0  0
 14 15  1  0  0  0  0
 15 16  4  0  0  0  0
 15 22  4  0  0  0  0
 16 17  4  0  0  0  0
 16 23  1  0  0  0  0
 17 18  1  0  0  0  0
 17 19  4  0  0  0  0
 19 20  4  0  0  0  0
 19105  1  0  0  0  0
 20 21  1  0  0  0  0
 20 22  4  0  0  0  0
 22 33  1  0  0  0  0
 23 24  1  0  0  0  0
 23 25  1  0  0  0  0
 23 29  1  0  0  0  0
 25 26  1  0  0  0  0
 25 27  1  0  0  0  0
 25 28  1  0  0  0  0
 29 30  1  0  0  0  0
 29 31  1  0  0  0  0
 29 32  1  0  0  0  0
 33 34  1  0  0  0  0
 33 35  1  0  0  0  0
 33 39  1  0  0  0  0
 35 36  1  0  0  0  0
 35 37  1  0  0  0  0
 35 38  1  0  0  0  0
 39 40  1  0  0  0  0
 39 41  1  0  0  0  0
 39 42  1  0  0  0  0
 45 46  4  0  0  0  0
 45 52  4  0  0  0  0
 46 47  4  0  0  0  0
 46 54  1  0  0  0  0
 47 48  1  0  0  0  0
 47 49  4  0  0  0  0
 49 50  4  0  0  0  0
 49 95  1  0  0  0  0
 50 51  1  0  0  0  0
 50 52  4  0  0  0  0
 52 53  1  0  0  0  0
 54 55  1  0  0  0  0
 55 56  1  0  0  0  0
 55 57  1  0  0  0  0
 55 58  1  0  0  0  0
 59 60  4  0  0  0  0
 59 66  4  0  0  0  0
 60 61  4  0  0  0  0
 60 68  1  0  0  0  0
 61 62  1  0  0  0  0
 61 63  4  0  0  0  0
 63 64  4  0  0  0  0
 63 96  1  0  0  0  0
 64 65  1  0  0  0  0
 64 66  4  0  0  0  0
 66 67  1  0  0  0  0
 68 69  1  0  0  0  0
 69 70  1  0  0  0  0
 69 71  1  0  0  0  0
 69 72  1  0  0  0  0
 73 74  4  0  0  0  0
 74 75  2  0  0  0  0
 74 76  1  0  0  0  0
 76 77  4  0  0  0  0
 76 83  4  0  0  0  0
 77 78  1  0  0  0  0
 77 79  4  0  0  0  0
 79 80  1  0  0  0  0
 79 81  4  0  0  0  0
 81 82  4  0  0  0  0
 81 85  1  0  0  0  0
 82 83  4  0  0  0  0
 82 90  1  0  0  0  0
 83 84  1  0  0  0  0
 85 86  1  0  0  0  0
 86 87  1  0  0  0  0
 86 88  1  0  0  0  0
 86 89  1  0  0  0  0
 90 91  1  0  0  0  0
 91 92  1  0  0  0  0
 91 93  1  0  0  0  0
 91 94  1  0  0  0  0
 95 97  1  0  0  0  0
 96101  1  0  0  0  0
 97 98  1  0  0  0  0
 97 99  1  0  0  0  0
 97100  1  0  0  0  0
101102  1  0  0  0  0
101103  1  0  0  0  0
101104  1  0  0  0  0
105106  1  0  0  0  0
106107  1  0  0  0  0
106108  1  0  0  0  0
106109  1  0  0  0  0
M  END
