# Supplementary material for: Factors Governing the Catalytic Insertion of CO2 into Arenes – A DFT Case Study for Pd and Pt Phosphane Sulfonamido Complexes
Source: Chemistry. 2022 Mar 21;28(23):e202104375. doi: 10.1002/chem.202104375 (PMC9310616; doi:10.1002/chem.202104375)
Supplement: Supplementary file 2 — Supporting Information [file CHEM-28-0-s002.zip › Structures_related_to_TableS2/I-L3-S1.mol]

mhpre_001_003 def2-TZVP

Created by GaussView 6.0.16
 97101  0  0  0  0  0  0  0  0  0    0
    0.2275    0.1198    0.2377 Pd  0  0  0  0  0  0  0  0  0  0  0  0
    1.7275   -1.4518   -0.1241 P   0  0  0  0  0  0  0  0  0  0  0  0
    2.9595   -0.8924   -1.3419 C   0  0  0  0  0  0  0  0  0  0  0  0
    3.3059   -1.7168   -2.4184 C   0  0  0  0  0  0  0  0  0  0  0  0
    2.8602   -2.7035   -2.4987 H   0  0  0  0  0  0  0  0  0  0  0  0
    4.2124   -1.2821   -3.3859 C   0  0  0  0  0  0  0  0  0  0  0  0
    4.4710   -1.9370   -4.2136 H   0  0  0  0  0  0  0  0  0  0  0  0
    4.7785   -0.0120   -3.2882 C   0  0  0  0  0  0  0  0  0  0  0  0
    5.4821    0.3351   -4.0403 H   0  0  0  0  0  0  0  0  0  0  0  0
    4.4409    0.8245   -2.2227 C   0  0  0  0  0  0  0  0  0  0  0  0
    4.8715    1.8163   -2.1403 H   0  0  0  0  0  0  0  0  0  0  0  0
    3.5373    0.3915   -1.2538 C   0  0  0  0  0  0  0  0  0  0  0  0
    3.1572    1.5066    0.1022 S   0  0  0  0  0  0  0  0  0  0  0  0
    1.5582    1.6305    0.0329 N   0  0  0  0  0  0  0  0  0  0  0  0
    0.9004    2.8908    0.0500 C   0  0  0  0  0  0  0  0  0  0  0  0
    0.5808    3.4941    1.2901 C   0  0  0  0  0  0  0  0  0  0  0  0
   -0.0947    4.7186    1.2761 C   0  0  0  0  0  0  0  0  0  0  0  0
   -0.3454    5.2009    2.2178 H   0  0  0  0  0  0  0  0  0  0  0  0
   -0.4492    5.3286    0.0740 C   0  0  0  0  0  0  0  0  0  0  0  0
   -0.9686    6.2845    0.0825 H   0  0  0  0  0  0  0  0  0  0  0  0
   -0.1502    4.7105   -1.1399 C   0  0  0  0  0  0  0  0  0  0  0  0
   -0.4407    5.1905   -2.0709 H   0  0  0  0  0  0  0  0  0  0  0  0
    0.5156    3.4815   -1.1771 C   0  0  0  0  0  0  0  0  0  0  0  0
    0.9373    2.8319    2.6094 C   0  0  0  0  0  0  0  0  0  0  0  0
    1.4266    1.8833    2.3754 H   0  0  0  0  0  0  0  0  0  0  0  0
    1.9336    3.6791    3.4147 C   0  0  0  0  0  0  0  0  0  0  0  0
    2.8386    3.8808    2.8313 H   0  0  0  0  0  0  0  0  0  0  0  0
    2.2283    3.1506    4.3297 H   0  0  0  0  0  0  0  0  0  0  0  0
    1.4949    4.6411    3.7062 H   0  0  0  0  0  0  0  0  0  0  0  0
   -0.3189    2.5063    3.4327 C   0  0  0  0  0  0  0  0  0  0  0  0
   -0.8499    3.4173    3.7336 H   0  0  0  0  0  0  0  0  0  0  0  0
   -0.0420    1.9608    4.3434 H   0  0  0  0  0  0  0  0  0  0  0  0
   -1.0110    1.8833    2.8557 H   0  0  0  0  0  0  0  0  0  0  0  0
    0.8266    2.8109   -2.5026 C   0  0  0  0  0  0  0  0  0  0  0  0
    1.1693    1.7976   -2.2739 H   0  0  0  0  0  0  0  0  0  0  0  0
   -0.4161    2.6954   -3.3962 C   0  0  0  0  0  0  0  0  0  0  0  0
   -1.2307    2.1829   -2.8727 H   0  0  0  0  0  0  0  0  0  0  0  0
   -0.1761    2.1273   -4.3030 H   0  0  0  0  0  0  0  0  0  0  0  0
   -0.7813    3.6802   -3.7102 H   0  0  0  0  0  0  0  0  0  0  0  0
    1.9686    3.5366   -3.2328 C   0  0  0  0  0  0  0  0  0  0  0  0
    1.6656    4.5518   -3.5183 H   0  0  0  0  0  0  0  0  0  0  0  0
    2.2452    2.9944   -4.1456 H   0  0  0  0  0  0  0  0  0  0  0  0
    2.8530    3.6113   -2.5936 H   0  0  0  0  0  0  0  0  0  0  0  0
    3.7639    2.7987   -0.1887 O   0  0  0  0  0  0  0  0  0  0  0  0
    3.6109    0.8149    1.3026 O   0  0  0  0  0  0  0  0  0  0  0  0
    2.6658   -2.0564    1.3042 C   0  0  0  0  0  0  0  0  0  0  0  0
    2.0181   -2.2215    2.5500 C   0  0  0  0  0  0  0  0  0  0  0  0
    2.7503   -2.6577    3.6614 C   0  0  0  0  0  0  0  0  0  0  0  0
    2.2661   -2.7784    4.6238 H   0  0  0  0  0  0  0  0  0  0  0  0
    4.1100   -2.9407    3.5268 C   0  0  0  0  0  0  0  0  0  0  0  0
    4.6676   -3.2777    4.3974 H   0  0  0  0  0  0  0  0  0  0  0  0
    4.7536   -2.7951    2.2972 C   0  0  0  0  0  0  0  0  0  0  0  0
    5.8126   -3.0159    2.1982 H   0  0  0  0  0  0  0  0  0  0  0  0
    4.0289   -2.3483    1.1943 C   0  0  0  0  0  0  0  0  0  0  0  0
    4.5277   -2.2097    0.2404 H   0  0  0  0  0  0  0  0  0  0  0  0
    0.6926   -1.9486    2.5704 O   0  0  0  0  0  0  0  0  0  0  0  0
   -0.0110   -1.9616    3.8193 C   0  0  0  0  0  0  0  0  0  0  0  0
   -0.0265   -2.9690    4.2524 H   0  0  0  0  0  0  0  0  0  0  0  0
   -1.0280   -1.6476    3.5786 H   0  0  0  0  0  0  0  0  0  0  0  0
    0.4378   -1.2546    4.5271 H   0  0  0  0  0  0  0  0  0  0  0  0
    0.8931   -2.9071   -0.8087 C   0  0  0  0  0  0  0  0  0  0  0  0
    0.0120   -2.7603   -1.9078 C   0  0  0  0  0  0  0  0  0  0  0  0
   -0.7434   -3.8545   -2.3461 C   0  0  0  0  0  0  0  0  0  0  0  0
   -1.4294   -3.7478   -3.1786 H   0  0  0  0  0  0  0  0  0  0  0  0
   -0.6125   -5.0883   -1.7087 C   0  0  0  0  0  0  0  0  0  0  0  0
   -1.2043   -5.9301   -2.0602 H   0  0  0  0  0  0  0  0  0  0  0  0
    0.2639   -5.2488   -0.6346 C   0  0  0  0  0  0  0  0  0  0  0  0
    0.3653   -6.2120   -0.1428 H   0  0  0  0  0  0  0  0  0  0  0  0
    1.0059   -4.1573   -0.1876 C   0  0  0  0  0  0  0  0  0  0  0  0
    1.6773   -4.2714    0.6573 H   0  0  0  0  0  0  0  0  0  0  0  0
   -0.0290   -1.5358   -2.4817 O   0  0  0  0  0  0  0  0  0  0  0  0
   -1.0939   -1.2369   -3.3968 C   0  0  0  0  0  0  0  0  0  0  0  0
   -0.9987   -1.8238   -4.3180 H   0  0  0  0  0  0  0  0  0  0  0  0
   -0.9891   -0.1762   -3.6249 H   0  0  0  0  0  0  0  0  0  0  0  0
   -2.0676   -1.4227   -2.9295 H   0  0  0  0  0  0  0  0  0  0  0  0
   -1.4718   -1.1288    0.3303 O   0  0  0  0  0  0  0  0  0  0  0  0
   -2.3398   -0.1752    0.3435 C   0  0  0  0  0  0  0  0  0  0  0  0
   -1.9419    1.0292    0.3844 O   0  0  0  0  0  0  0  0  0  0  0  0
   -3.7805   -0.5211    0.2950 C   0  0  0  0  0  0  0  0  0  0  0  0
   -4.1954   -1.8525    0.1771 C   0  0  0  0  0  0  0  0  0  0  0  0
   -3.4579   -2.6468    0.1258 H   0  0  0  0  0  0  0  0  0  0  0  0
   -5.5538   -2.1446    0.1015 C   0  0  0  0  0  0  0  0  0  0  0  0
   -5.8993   -3.1694   -0.0072 H   0  0  0  0  0  0  0  0  0  0  0  0
   -6.5175   -1.1342    0.1534 C   0  0  0  0  0  0  0  0  0  0  0  0
   -6.1016    0.2151    0.3077 C   0  0  0  0  0  0  0  0  0  0  0  0
   -4.7378    0.5037    0.3589 C   0  0  0  0  0  0  0  0  0  0  0  0
   -4.3945    1.5253    0.4675 H   0  0  0  0  0  0  0  0  0  0  0  0
   -7.8269   -1.5205    0.1184 O   0  0  0  0  0  0  0  0  0  0  0  0
   -8.7201   -0.8424   -0.7932 C   0  0  0  0  0  0  0  0  0  0  0  0
   -8.2007   -0.5850   -1.7235 H   0  0  0  0  0  0  0  0  0  0  0  0
   -9.5186   -1.5584   -1.0075 H   0  0  0  0  0  0  0  0  0  0  0  0
   -9.1405    0.0604   -0.3423 H   0  0  0  0  0  0  0  0  0  0  0  0
   -7.0854    1.1495    0.4235 O   0  0  0  0  0  0  0  0  0  0  0  0
   -6.6957    2.5242    0.5446 C   0  0  0  0  0  0  0  0  0  0  0  0
   -6.1219    2.8514   -0.3315 H   0  0  0  0  0  0  0  0  0  0  0  0
   -7.6292    3.0878    0.6040 H   0  0  0  0  0  0  0  0  0  0  0  0
   -6.1064    2.6899    1.4550 H   0  0  0  0  0  0  0  0  0  0  0  0
  1  2  1  0  0  0  0
  1 14  1  0  0  0  0
  2  3  1  0  0  0  0
  2 46  1  0  0  0  0
  2 61  1  0  0  0  0
  3  4  4  0  0  0  0
  3 12  4  0  0  0  0
  4  5  1  0  0  0  0
  4  6  4  0  0  0  0
  6  7  1  0  0  0  0
  6  8  4  0  0  0  0
  8  9  1  0  0  0  0
  8 10  4  0  0  0  0
 10 11  1  0  0  0  0
 10 12  4  0  0  0  0
 12 13  1  0  0  0  0
 13 14  4  0  0  0  0
 13 44  2  0  0  0  0
 13 45  2  0  0  0  0
 14 15  1  0  0  0  0
 15 16  4  0  0  0  0
 15 23  4  0  0  0  0
 16 17  4  0  0  0  0
 16 24  1  0  0  0  0
 17 18  1  0  0  0  0
 17 19  4  0  0  0  0
 19 20  1  0  0  0  0
 19 21  4  0  0  0  0
 21 22  1  0  0  0  0
 21 23  4  0  0  0  0
 23 34  1  0  0  0  0
 24 25  1  0  0  0  0
 24 26  1  0  0  0  0
 24 30  1  0  0  0  0
 26 27  1  0  0  0  0
 26 28  1  0  0  0  0
 26 29  1  0  0  0  0
 30 31  1  0  0  0  0
 30 32  1  0  0  0  0
 30 33  1  0  0  0  0
 34 35  1  0  0  0  0
 34 36  1  0  0  0  0
 34 40  1  0  0  0  0
 36 37  1  0  0  0  0
 36 38  1  0  0  0  0
 36 39  1  0  0  0  0
 40 41  1  0  0  0  0
 40 42  1  0  0  0  0
 40 43  1  0  0  0  0
 46 47  4  0  0  0  0
 46 54  4  0  0  0  0
 47 48  4  0  0  0  0
 47 56  1  0  0  0  0
 48 49  1  0  0  0  0
 48 50  4  0  0  0  0
 50 51  1  0  0  0  0
 50 52  4  0  0  0  0
 52 53  1  0  0  0  0
 52 54  4  0  0  0  0
 54 55  1  0  0  0  0
 56 57  1  0  0  0  0
 57 58  1  0  0  0  0
 57 59  1  0  0  0  0
 57 60  1  0  0  0  0
 61 62  4  0  0  0  0
 61 69  4  0  0  0  0
 62 63  4  0  0  0  0
 62 71  1  0  0  0  0
 63 64  1  0  0  0  0
 63 65  4  0  0  0  0
 65 66  1  0  0  0  0
 65 67  4  0  0  0  0
 67 68  1  0  0  0  0
 67 69  4  0  0  0  0
 69 70  1  0  0  0  0
 71 72  1  0  0  0  0
 72 73  1  0  0  0  0
 72 74  1  0  0  0  0
 72 75  1  0  0  0  0
 76 77  4  0  0  0  0
 77 78  2  0  0  0  0
 77 79  1  0  0  0  0
 79 80  4  0  0  0  0
 79 86  4  0  0  0  0
 80 81  1  0  0  0  0
 80 82  4  0  0  0  0
 82 83  1  0  0  0  0
 82 84  4  0  0  0  0
 84 85  4  0  0  0  0
 84 88  1  0  0  0  0
 85 86  4  0  0  0  0
 85 93  1  0  0  0  0
 86 87  1  0  0  0  0
 88 89  1  0  0  0  0
 89 90  1  0  0  0  0
 89 91  1  0  0  0  0
 89 92  1  0  0  0  0
 93 94  1  0  0  0  0
 94 95  1  0  0  0  0
 94 96  1  0  0  0  0
 94 97  1  0  0  0  0
M  END
