# Supplementary material for: Factors Governing the Catalytic Insertion of CO2 into Arenes – A DFT Case Study for Pd and Pt Phosphane Sulfonamido Complexes
Source: Chemistry. 2022 Mar 21;28(23):e202104375. doi: 10.1002/chem.202104375 (PMC9310616; doi:10.1002/chem.202104375)
Supplement: Supplementary file 2 — Supporting Information [file CHEM-28-0-s002.zip › Structures_related_to_TableS2/I-L7.mol]

mh_001_s_001 def2-TZVP

Created by GaussView 6.0.16
 64 67  0  0  0  0  0  0  0  0  0    0
   -0.1236   -0.9280   -0.2869 Pd  0  0  0  0  0  0  0  0  0  0  0  0
    1.5504    0.4756    0.1420 P   0  0  0  0  0  0  0  0  0  0  0  0
    3.0341   -0.2077    0.9608 C   0  0  0  0  0  0  0  0  0  0  0  0
    3.5685    0.4627    2.0676 C   0  0  0  0  0  0  0  0  0  0  0  0
    3.0946    1.3737    2.4181 H   0  0  0  0  0  0  0  0  0  0  0  0
    4.7004   -0.0223    2.7237 C   0  0  0  0  0  0  0  0  0  0  0  0
    5.0954    0.5175    3.5799 H   0  0  0  0  0  0  0  0  0  0  0  0
    5.3146   -1.1926    2.2841 C   0  0  0  0  0  0  0  0  0  0  0  0
    6.1929   -1.5795    2.7935 H   0  0  0  0  0  0  0  0  0  0  0  0
    4.7975   -1.8787    1.1842 C   0  0  0  0  0  0  0  0  0  0  0  0
    5.2613   -2.7944    0.8343 H   0  0  0  0  0  0  0  0  0  0  0  0
    3.6710   -1.3871    0.5271 C   0  0  0  0  0  0  0  0  0  0  0  0
    3.1035   -2.2988   -0.9189 S   0  0  0  0  0  0  0  0  0  0  0  0
    3.8414   -3.5548   -0.9765 O   0  0  0  0  0  0  0  0  0  0  0  0
    3.1967   -1.3939   -2.0571 O   0  0  0  0  0  0  0  0  0  0  0  0
    2.1926    1.4292   -1.2618 C   0  0  0  0  0  0  0  0  0  0  0  0
    1.2984    1.8982   -2.2521 C   0  0  0  0  0  0  0  0  0  0  0  0
    1.7865    2.6258   -3.3446 C   0  0  0  0  0  0  0  0  0  0  0  0
    1.1086    2.9819   -4.1121 H   0  0  0  0  0  0  0  0  0  0  0  0
    3.1524    2.8914   -3.4430 C   0  0  0  0  0  0  0  0  0  0  0  0
    3.5205    3.4550   -4.2969 H   0  0  0  0  0  0  0  0  0  0  0  0
    4.0413    2.4433   -2.4648 C   0  0  0  0  0  0  0  0  0  0  0  0
    5.1039    2.6532   -2.5458 H   0  0  0  0  0  0  0  0  0  0  0  0
    3.5576    1.7108   -1.3830 C   0  0  0  0  0  0  0  0  0  0  0  0
    4.2476    1.3458   -0.6298 H   0  0  0  0  0  0  0  0  0  0  0  0
   -0.0065    1.6103   -2.0495 O   0  0  0  0  0  0  0  0  0  0  0  0
   -0.9812    2.0092   -3.0223 C   0  0  0  0  0  0  0  0  0  0  0  0
   -1.0157    3.1013   -3.1159 H   0  0  0  0  0  0  0  0  0  0  0  0
   -1.9336    1.6395   -2.6399 H   0  0  0  0  0  0  0  0  0  0  0  0
   -0.7688    1.5544   -3.9970 H   0  0  0  0  0  0  0  0  0  0  0  0
    0.8507    1.6934    1.2903 C   0  0  0  0  0  0  0  0  0  0  0  0
    0.2466    1.2430    2.4897 C   0  0  0  0  0  0  0  0  0  0  0  0
   -0.3899    2.1581    3.3358 C   0  0  0  0  0  0  0  0  0  0  0  0
   -0.8610    1.8227    4.2528 H   0  0  0  0  0  0  0  0  0  0  0  0
   -0.4178    3.5109    2.9948 C   0  0  0  0  0  0  0  0  0  0  0  0
   -0.9157    4.2125    3.6597 H   0  0  0  0  0  0  0  0  0  0  0  0
    0.1829    3.9669    1.8205 C   0  0  0  0  0  0  0  0  0  0  0  0
    0.1611    5.0217    1.5626 H   0  0  0  0  0  0  0  0  0  0  0  0
    0.8105    3.0556    0.9731 C   0  0  0  0  0  0  0  0  0  0  0  0
    1.2738    3.4017    0.0549 H   0  0  0  0  0  0  0  0  0  0  0  0
    0.3486   -0.0831    2.7391 O   0  0  0  0  0  0  0  0  0  0  0  0
   -0.3963   -0.6512    3.8272 C   0  0  0  0  0  0  0  0  0  0  0  0
   -0.0371   -0.2704    4.7904 H   0  0  0  0  0  0  0  0  0  0  0  0
   -0.2195   -1.7264    3.7660 H   0  0  0  0  0  0  0  0  0  0  0  0
   -1.4663   -0.4428    3.7130 H   0  0  0  0  0  0  0  0  0  0  0  0
   -1.8851    0.3213    0.0234 O   0  0  0  0  0  0  0  0  0  0  0  0
   -2.6671   -0.6674   -0.2153 C   0  0  0  0  0  0  0  0  0  0  0  0
   -2.1496   -1.8079   -0.4903 O   0  0  0  0  0  0  0  0  0  0  0  0
   -4.1312   -0.4857   -0.1734 C   0  0  0  0  0  0  0  0  0  0  0  0
   -4.6878    0.7699    0.1338 C   0  0  0  0  0  0  0  0  0  0  0  0
   -4.0291    1.6076    0.3423 H   0  0  0  0  0  0  0  0  0  0  0  0
   -6.0608    0.9441    0.1726 C   0  0  0  0  0  0  0  0  0  0  0  0
   -6.4959    1.9113    0.4096 H   0  0  0  0  0  0  0  0  0  0  0  0
   -6.9182   -0.1391   -0.0975 C   0  0  0  0  0  0  0  0  0  0  0  0
   -6.3752   -1.3971   -0.4057 C   0  0  0  0  0  0  0  0  0  0  0  0
   -7.0168   -2.2444   -0.6184 H   0  0  0  0  0  0  0  0  0  0  0  0
   -4.9931   -1.5579   -0.4401 C   0  0  0  0  0  0  0  0  0  0  0  0
   -4.5732   -2.5305   -0.6787 H   0  0  0  0  0  0  0  0  0  0  0  0
   -8.2464    0.1288   -0.0364 O   0  0  0  0  0  0  0  0  0  0  0  0
   -9.1702   -0.9388   -0.3030 C   0  0  0  0  0  0  0  0  0  0  0  0
   -9.0503   -1.7533    0.4218 H   0  0  0  0  0  0  0  0  0  0  0  0
  -10.1636   -0.4982   -0.1989 H   0  0  0  0  0  0  0  0  0  0  0  0
   -9.0424   -1.3248   -1.3217 H   0  0  0  0  0  0  0  0  0  0  0  0
    1.1505   -2.7867   -0.4853 S   0  0  0  0  0  0  0  0  0  0  0  0
  1  2  1  0  0  0  0
  1 64  1  0  0  0  0
  2  3  1  0  0  0  0
  2 16  1  0  0  0  0
  2 31  1  0  0  0  0
  3  4  4  0  0  0  0
  3 12  4  0  0  0  0
  4  5  1  0  0  0  0
  4  6  4  0  0  0  0
  6  7  1  0  0  0  0
  6  8  4  0  0  0  0
  8  9  1  0  0  0  0
  8 10  4  0  0  0  0
 10 11  1  0  0  0  0
 10 12  4  0  0  0  0
 12 13  1  0  0  0  0
 13 14  2  0  0  0  0
 13 15  2  0  0  0  0
 13 64  1  0  0  0  0
 16 17  4  0  0  0  0
 16 24  4  0  0  0  0
 17 18  4  0  0  0  0
 17 26  1  0  0  0  0
 18 19  1  0  0  0  0
 18 20  4  0  0  0  0
 20 21  1  0  0  0  0
 20 22  4  0  0  0  0
 22 23  1  0  0  0  0
 22 24  4  0  0  0  0
 24 25  1  0  0  0  0
 26 27  1  0  0  0  0
 27 28  1  0  0  0  0
 27 29  1  0  0  0  0
 27 30  1  0  0  0  0
 31 32  4  0  0  0  0
 31 39  4  0  0  0  0
 32 33  4  0  0  0  0
 32 41  1  0  0  0  0
 33 34  1  0  0  0  0
 33 35  4  0  0  0  0
 35 36  1  0  0  0  0
 35 37  4  0  0  0  0
 37 38  1  0  0  0  0
 37 39  4  0  0  0  0
 39 40  1  0  0  0  0
 41 42  1  0  0  0  0
 42 43  1  0  0  0  0
 42 44  1  0  0  0  0
 42 45  1  0  0  0  0
 46 47  2  0  0  0  0
 47 48  2  0  0  0  0
 47 49  1  0  0  0  0
 49 50  4  0  0  0  0
 49 57  4  0  0  0  0
 50 51  1  0  0  0  0
 50 52  2  0  0  0  0
 52 53  1  0  0  0  0
 52 54  4  0  0  0  0
 54 55  4  0  0  0  0
 54 59  1  0  0  0  0
 55 56  1  0  0  0  0
 55 57  4  0  0  0  0
 57 58  1  0  0  0  0
 59 60  1  0  0  0  0
 60 61  1  0  0  0  0
 60 62  1  0  0  0  0
 60 63  1  0  0  0  0
M  END
