# Supplementary material for: Factors Governing the Catalytic Insertion of CO2 into Arenes – A DFT Case Study for Pd and Pt Phosphane Sulfonamido Complexes
Source: Chemistry. 2022 Mar 21;28(23):e202104375. doi: 10.1002/chem.202104375 (PMC9310616; doi:10.1002/chem.202104375)
Supplement: Supplementary file 2 — Supporting Information [file CHEM-28-0-s002.zip › Structures_related_to_TableS2/I_L10.mol]

mhwlcb_lig2_001 def2-TZVP

Created by GaussView 6.0.16
 94 98  0  0  0  0  0  0  0  0  0    0
    0.0167    0.2071    0.1508 Pd  0  0  0  0  0  0  0  0  0  0  0  0
    1.2680   -1.5703   -0.1733 P   0  0  0  0  0  0  0  0  0  0  0  0
    2.5409   -1.2100   -1.4180 C   0  0  0  0  0  0  0  0  0  0  0  0
    2.7607   -2.0954   -2.4799 C   0  0  0  0  0  0  0  0  0  0  0  0
    2.1974   -3.0226   -2.5265 H   0  0  0  0  0  0  0  0  0  0  0  0
    3.6899   -1.7945   -3.4759 C   0  0  0  0  0  0  0  0  0  0  0  0
    3.8513   -2.4947   -4.2912 H   0  0  0  0  0  0  0  0  0  0  0  0
    4.3999   -0.5956   -3.4236 C   0  0  0  0  0  0  0  0  0  0  0  0
    5.1179   -0.3488   -4.2014 H   0  0  0  0  0  0  0  0  0  0  0  0
    4.1870    0.2978   -2.3718 C   0  0  0  0  0  0  0  0  0  0  0  0
    4.7242    1.2400   -2.3239 H   0  0  0  0  0  0  0  0  0  0  0  0
    3.2680   -0.0035   -1.3690 C   0  0  0  0  0  0  0  0  0  0  0  0
    3.1162    1.1826   -0.0040 S   0  0  0  0  0  0  0  0  0  0  0  0
    1.5435    1.5227   -0.0600 N   0  0  0  0  0  0  0  0  0  0  0  0
    1.0552    2.8413    0.1484 C   0  0  0  0  0  0  0  0  0  0  0  0
    0.8783    3.3406    1.4609 C   0  0  0  0  0  0  0  0  0  0  0  0
    0.3536    4.6277    1.6145 C   0  0  0  0  0  0  0  0  0  0  0  0
    0.2143    5.0311    2.6145 H   0  0  0  0  0  0  0  0  0  0  0  0
    0.0045    5.3985    0.5064 C   0  0  0  0  0  0  0  0  0  0  0  0
   -0.3978    6.3997    0.6461 H   0  0  0  0  0  0  0  0  0  0  0  0
    0.1585    4.8832   -0.7801 C   0  0  0  0  0  0  0  0  0  0  0  0
   -0.1294    5.4860   -1.6380 H   0  0  0  0  0  0  0  0  0  0  0  0
    0.6739    3.5999   -0.9842 C   0  0  0  0  0  0  0  0  0  0  0  0
    1.2224    2.5057    2.6818 C   0  0  0  0  0  0  0  0  0  0  0  0
    1.5902    1.5410    2.3262 H   0  0  0  0  0  0  0  0  0  0  0  0
    2.3475    3.1490    3.5057 C   0  0  0  0  0  0  0  0  0  0  0  0
    3.2336    3.3221    2.8850 H   0  0  0  0  0  0  0  0  0  0  0  0
    2.6340    2.4916    4.3358 H   0  0  0  0  0  0  0  0  0  0  0  0
    2.0337    4.1112    3.9286 H   0  0  0  0  0  0  0  0  0  0  0  0
   -0.0207    2.2296    3.5419 C   0  0  0  0  0  0  0  0  0  0  0  0
   -0.4443    3.1567    3.9463 H   0  0  0  0  0  0  0  0  0  0  0  0
    0.2410    1.5814    4.3869 H   0  0  0  0  0  0  0  0  0  0  0  0
   -0.7973    1.7289    2.9533 H   0  0  0  0  0  0  0  0  0  0  0  0
    0.8075    3.0405   -2.3891 C   0  0  0  0  0  0  0  0  0  0  0  0
    1.1805    2.0174   -2.2905 H   0  0  0  0  0  0  0  0  0  0  0  0
   -0.5559    2.9749   -3.0944 C   0  0  0  0  0  0  0  0  0  0  0  0
   -1.2724    2.3910   -2.5064 H   0  0  0  0  0  0  0  0  0  0  0  0
   -0.4511    2.5051   -4.0801 H   0  0  0  0  0  0  0  0  0  0  0  0
   -0.9770    3.9763   -3.2446 H   0  0  0  0  0  0  0  0  0  0  0  0
    1.8288    3.8331   -3.2189 C   0  0  0  0  0  0  0  0  0  0  0  0
    1.4962    4.8665   -3.3768 H   0  0  0  0  0  0  0  0  0  0  0  0
    1.9627    3.3675   -4.2034 H   0  0  0  0  0  0  0  0  0  0  0  0
    2.8004    3.8586   -2.7151 H   0  0  0  0  0  0  0  0  0  0  0  0
    3.5401    0.4032    1.1660 O   0  0  0  0  0  0  0  0  0  0  0  0
    2.1295   -2.2862    1.2524 C   0  0  0  0  0  0  0  0  0  0  0  0
    1.5022   -2.3133    2.5189 C   0  0  0  0  0  0  0  0  0  0  0  0
    2.1850   -2.8458    3.6202 C   0  0  0  0  0  0  0  0  0  0  0  0
    1.7187   -2.8627    4.5988 H   0  0  0  0  0  0  0  0  0  0  0  0
    3.4720   -3.3588    3.4561 C   0  0  0  0  0  0  0  0  0  0  0  0
    3.9907   -3.7689    4.3193 H   0  0  0  0  0  0  0  0  0  0  0  0
    4.0927   -3.3491    2.2062 C   0  0  0  0  0  0  0  0  0  0  0  0
    5.0950   -3.7494    2.0835 H   0  0  0  0  0  0  0  0  0  0  0  0
    3.4198   -2.8071    1.1132 C   0  0  0  0  0  0  0  0  0  0  0  0
    3.9042   -2.7744    0.1424 H   0  0  0  0  0  0  0  0  0  0  0  0
    0.2450   -1.8152    2.5714 O   0  0  0  0  0  0  0  0  0  0  0  0
   -0.4316   -1.7436    3.8328 C   0  0  0  0  0  0  0  0  0  0  0  0
   -0.5968   -2.7462    4.2462 H   0  0  0  0  0  0  0  0  0  0  0  0
   -1.3909   -1.2701    3.6186 H   0  0  0  0  0  0  0  0  0  0  0  0
    0.1331   -1.1331    4.5467 H   0  0  0  0  0  0  0  0  0  0  0  0
    0.2119   -2.8914   -0.8231 C   0  0  0  0  0  0  0  0  0  0  0  0
   -0.6359   -2.6286   -1.9274 C   0  0  0  0  0  0  0  0  0  0  0  0
   -1.5634   -3.5927   -2.3392 C   0  0  0  0  0  0  0  0  0  0  0  0
   -2.2237   -3.3941   -3.1759 H   0  0  0  0  0  0  0  0  0  0  0  0
   -1.6378   -4.8143   -1.6698 C   0  0  0  0  0  0  0  0  0  0  0  0
   -2.3617   -5.5550   -2.0009 H   0  0  0  0  0  0  0  0  0  0  0  0
   -0.7979   -5.0902   -0.5899 C   0  0  0  0  0  0  0  0  0  0  0  0
   -0.8576   -6.0436   -0.0728 H   0  0  0  0  0  0  0  0  0  0  0  0
    0.1165   -4.1260   -0.1694 C   0  0  0  0  0  0  0  0  0  0  0  0
    0.7604   -4.3278    0.6806 H   0  0  0  0  0  0  0  0  0  0  0  0
   -0.4757   -1.4282   -2.5305 O   0  0  0  0  0  0  0  0  0  0  0  0
   -1.4795   -0.9738   -3.4503 C   0  0  0  0  0  0  0  0  0  0  0  0
   -1.4861   -1.5851   -4.3604 H   0  0  0  0  0  0  0  0  0  0  0  0
   -1.2004    0.0507   -3.6981 H   0  0  0  0  0  0  0  0  0  0  0  0
   -2.4691   -0.9862   -2.9795 H   0  0  0  0  0  0  0  0  0  0  0  0
   -1.8336   -0.7927    0.2844 O   0  0  0  0  0  0  0  0  0  0  0  0
   -2.5697    0.2682    0.2757 C   0  0  0  0  0  0  0  0  0  0  0  0
   -2.0164    1.4090    0.2780 O   0  0  0  0  0  0  0  0  0  0  0  0
   -4.0410    0.1103    0.2495 C   0  0  0  0  0  0  0  0  0  0  0  0
   -4.6283   -1.1665    0.1790 C   0  0  0  0  0  0  0  0  0  0  0  0
   -3.9905   -2.0447    0.1498 H   0  0  0  0  0  0  0  0  0  0  0  0
   -6.0055   -1.3106    0.1425 C   0  0  0  0  0  0  0  0  0  0  0  0
   -6.4641   -2.2943    0.0868 H   0  0  0  0  0  0  0  0  0  0  0  0
   -6.8359   -0.1748    0.1761 C   0  0  0  0  0  0  0  0  0  0  0  0
   -6.2622    1.1051    0.2444 C   0  0  0  0  0  0  0  0  0  0  0  0
   -6.8823    1.9940    0.2692 H   0  0  0  0  0  0  0  0  0  0  0  0
   -4.8760    1.2343    0.2797 C   0  0  0  0  0  0  0  0  0  0  0  0
   -4.4299    2.2232    0.3308 H   0  0  0  0  0  0  0  0  0  0  0  0
   -8.1710   -0.4174    0.1376 O   0  0  0  0  0  0  0  0  0  0  0  0
   -9.0681    0.7035    0.1684 C   0  0  0  0  0  0  0  0  0  0  0  0
   -8.9138    1.3554   -0.7001 H   0  0  0  0  0  0  0  0  0  0  0  0
  -10.0721    0.2758    0.1324 H   0  0  0  0  0  0  0  0  0  0  0  0
   -8.9459    1.2806    1.0930 H   0  0  0  0  0  0  0  0  0  0  0  0
    3.8483    2.4962   -0.3271 N   0  0  0  0  0  0  0  0  0  0  0  0
    4.7982    2.4278    0.0412 H   0  0  0  0  0  0  0  0  0  0  0  0
  1  2  1  0  0  0  0
  1 14  1  0  0  0  0
  2  3  1  0  0  0  0
  2 45  1  0  0  0  0
  2 60  1  0  0  0  0
  3  4  4  0  0  0  0
  3 12  4  0  0  0  0
  4  5  1  0  0  0  0
  4  6  4  0  0  0  0
  6  7  1  0  0  0  0
  6  8  4  0  0  0  0
  8  9  1  0  0  0  0
  8 10  4  0  0  0  0
 10 11  1  0  0  0  0
 10 12  4  0  0  0  0
 12 13  1  0  0  0  0
 13 14  1  0  0  0  0
 13 44  2  0  0  0  0
 13 93  2  0  0  0  0
 14 15  1  0  0  0  0
 15 16  4  0  0  0  0
 15 23  4  0  0  0  0
 16 17  4  0  0  0  0
 16 24  1  0  0  0  0
 17 18  1  0  0  0  0
 17 19  4  0  0  0  0
 19 20  1  0  0  0  0
 19 21  4  0  0  0  0
 21 22  1  0  0  0  0
 21 23  4  0  0  0  0
 23 34  1  0  0  0  0
 24 25  1  0  0  0  0
 24 26  1  0  0  0  0
 24 30  1  0  0  0  0
 26 27  1  0  0  0  0
 26 28  1  0  0  0  0
 26 29  1  0  0  0  0
 30 31  1  0  0  0  0
 30 32  1  0  0  0  0
 30 33  1  0  0  0  0
 34 35  1  0  0  0  0
 34 36  1  0  0  0  0
 34 40  1  0  0  0  0
 36 37  1  0  0  0  0
 36 38  1  0  0  0  0
 36 39  1  0  0  0  0
 40 41  1  0  0  0  0
 40 42  1  0  0  0  0
 40 43  1  0  0  0  0
 45 46  4  0  0  0  0
 45 53  4  0  0  0  0
 46 47  4  0  0  0  0
 46 55  1  0  0  0  0
 47 48  1  0  0  0  0
 47 49  4  0  0  0  0
 49 50  1  0  0  0  0
 49 51  4  0  0  0  0
 51 52  1  0  0  0  0
 51 53  4  0  0  0  0
 53 54  1  0  0  0  0
 55 56  1  0  0  0  0
 56 57  1  0  0  0  0
 56 58  1  0  0  0  0
 56 59  1  0  0  0  0
 60 61  4  0  0  0  0
 60 68  4  0  0  0  0
 61 62  4  0  0  0  0
 61 70  1  0  0  0  0
 62 63  1  0  0  0  0
 62 64  4  0  0  0  0
 64 65  1  0  0  0  0
 64 66  4  0  0  0  0
 66 67  1  0  0  0  0
 66 68  4  0  0  0  0
 68 69  1  0  0  0  0
 70 71  1  0  0  0  0
 71 72  1  0  0  0  0
 71 73  1  0  0  0  0
 71 74  1  0  0  0  0
 75 76  4  0  0  0  0
 76 77  2  0  0  0  0
 76 78  1  0  0  0  0
 78 79  4  0  0  0  0
 78 86  4  0  0  0  0
 79 80  1  0  0  0  0
 79 81  2  0  0  0  0
 81 82  1  0  0  0  0
 81 83  4  0  0  0  0
 83 84  4  0  0  0  0
 83 88  1  0  0  0  0
 84 85  1  0  0  0  0
 84 86  4  0  0  0  0
 86 87  1  0  0  0  0
 88 89  1  0  0  0  0
 89 90  1  0  0  0  0
 89 91  1  0  0  0  0
 89 92  1  0  0  0  0
 93 94  1  0  0  0  0
M  END
