# Supplementary material for: Factors Governing the Catalytic Insertion of CO2 into Arenes – A DFT Case Study for Pd and Pt Phosphane Sulfonamido Complexes
Source: Chemistry. 2022 Mar 21;28(23):e202104375. doi: 10.1002/chem.202104375 (PMC9310616; doi:10.1002/chem.202104375)
Supplement: Supplementary file 2 — Supporting Information [file CHEM-28-0-s002.zip › Structures_related_to_TableS2/I_L11.mol]

mhwlcb_lig2_001_me def2-TZVP

Created by GaussView 6.0.16
 97101  0  0  0  0  0  0  0  0  0    0
   -0.0725    0.1586    0.1527 Pd  0  0  0  0  0  0  0  0  0  0  0  0
    1.0594   -1.6990   -0.1701 P   0  0  0  0  0  0  0  0  0  0  0  0
    2.3298   -1.4347   -1.4418 C   0  0  0  0  0  0  0  0  0  0  0  0
    2.4733   -2.3384   -2.5014 C   0  0  0  0  0  0  0  0  0  0  0  0
    1.8612   -3.2351   -2.5254 H   0  0  0  0  0  0  0  0  0  0  0  0
    3.3873   -2.0917   -3.5260 C   0  0  0  0  0  0  0  0  0  0  0  0
    3.4906   -2.8055   -4.3390 H   0  0  0  0  0  0  0  0  0  0  0  0
    4.1535   -0.9267   -3.5080 C   0  0  0  0  0  0  0  0  0  0  0  0
    4.8565   -0.7204   -4.3109 H   0  0  0  0  0  0  0  0  0  0  0  0
    4.0172   -0.0160   -2.4583 C   0  0  0  0  0  0  0  0  0  0  0  0
    4.5961    0.9014   -2.4412 H   0  0  0  0  0  0  0  0  0  0  0  0
    3.1191   -0.2676   -1.4227 C   0  0  0  0  0  0  0  0  0  0  0  0
    3.0777    0.9364   -0.0640 S   0  0  0  0  0  0  0  0  0  0  0  0
    1.5280    1.3770   -0.0891 N   0  0  0  0  0  0  0  0  0  0  0  0
    1.1289    2.7240    0.1251 C   0  0  0  0  0  0  0  0  0  0  0  0
    1.0235    3.2426    1.4377 C   0  0  0  0  0  0  0  0  0  0  0  0
    0.5767    4.5583    1.5965 C   0  0  0  0  0  0  0  0  0  0  0  0
    0.4934    4.9762    2.5967 H   0  0  0  0  0  0  0  0  0  0  0  0
    0.2349    5.3398    0.4937 C   0  0  0  0  0  0  0  0  0  0  0  0
   -0.1077    6.3624    0.6375 H   0  0  0  0  0  0  0  0  0  0  0  0
    0.3208    4.8082   -0.7926 C   0  0  0  0  0  0  0  0  0  0  0  0
    0.0412    5.4202   -1.6468 H   0  0  0  0  0  0  0  0  0  0  0  0
    0.7592    3.4975   -1.0013 C   0  0  0  0  0  0  0  0  0  0  0  0
    1.3692    2.4017    2.6535 C   0  0  0  0  0  0  0  0  0  0  0  0
    1.6357    1.4048    2.2970 H   0  0  0  0  0  0  0  0  0  0  0  0
    2.5926    2.9654    3.3919 C   0  0  0  0  0  0  0  0  0  0  0  0
    3.4479    3.0568    2.7137 H   0  0  0  0  0  0  0  0  0  0  0  0
    2.8792    2.3011    4.2166 H   0  0  0  0  0  0  0  0  0  0  0  0
    2.3829    3.9569    3.8118 H   0  0  0  0  0  0  0  0  0  0  0  0
    0.1650    2.2424    3.5941 C   0  0  0  0  0  0  0  0  0  0  0  0
   -0.1557    3.2061    4.0073 H   0  0  0  0  0  0  0  0  0  0  0  0
    0.4261    1.5867    4.4335 H   0  0  0  0  0  0  0  0  0  0  0  0
   -0.6859    1.7987    3.0651 H   0  0  0  0  0  0  0  0  0  0  0  0
    0.8279    2.9257   -2.4058 C   0  0  0  0  0  0  0  0  0  0  0  0
    1.1550    1.8868   -2.3110 H   0  0  0  0  0  0  0  0  0  0  0  0
   -0.5551    2.9208   -3.0750 C   0  0  0  0  0  0  0  0  0  0  0  0
   -1.2805    2.3694   -2.4670 H   0  0  0  0  0  0  0  0  0  0  0  0
   -0.4975    2.4465   -4.0624 H   0  0  0  0  0  0  0  0  0  0  0  0
   -0.9353    3.9399   -3.2154 H   0  0  0  0  0  0  0  0  0  0  0  0
    1.8639    3.6651   -3.2661 C   0  0  0  0  0  0  0  0  0  0  0  0
    1.5792    4.7134   -3.4194 H   0  0  0  0  0  0  0  0  0  0  0  0
    1.9483    3.1906   -4.2519 H   0  0  0  0  0  0  0  0  0  0  0  0
    2.8491    3.6433   -2.7887 H   0  0  0  0  0  0  0  0  0  0  0  0
    3.4686    0.1336    1.1031 O   0  0  0  0  0  0  0  0  0  0  0  0
    1.8943   -2.4533    1.2514 C   0  0  0  0  0  0  0  0  0  0  0  0
    1.2899   -2.4211    2.5288 C   0  0  0  0  0  0  0  0  0  0  0  0
    1.9518   -2.9909    3.6242 C   0  0  0  0  0  0  0  0  0  0  0  0
    1.5014   -2.9672    4.6101 H   0  0  0  0  0  0  0  0  0  0  0  0
    3.1962   -3.5956    3.4445 C   0  0  0  0  0  0  0  0  0  0  0  0
    3.6991   -4.0339    4.3032 H   0  0  0  0  0  0  0  0  0  0  0  0
    3.7947   -3.6412    2.1847 C   0  0  0  0  0  0  0  0  0  0  0  0
    4.7643   -4.1122    2.0498 H   0  0  0  0  0  0  0  0  0  0  0  0
    3.1422   -3.0649    1.0968 C   0  0  0  0  0  0  0  0  0  0  0  0
    3.6102   -3.0770    0.1175 H   0  0  0  0  0  0  0  0  0  0  0  0
    0.0731   -1.8323    2.5979 O   0  0  0  0  0  0  0  0  0  0  0  0
   -0.5669   -1.6863    3.8719 C   0  0  0  0  0  0  0  0  0  0  0  0
   -0.8072   -2.6653    4.3044 H   0  0  0  0  0  0  0  0  0  0  0  0
   -1.4878   -1.1372    3.6701 H   0  0  0  0  0  0  0  0  0  0  0  0
    0.0623   -1.1155    4.5644 H   0  0  0  0  0  0  0  0  0  0  0  0
   -0.0893   -2.9573   -0.7873 C   0  0  0  0  0  0  0  0  0  0  0  0
   -0.9307   -2.6551   -1.8866 C   0  0  0  0  0  0  0  0  0  0  0  0
   -1.9220   -3.5631   -2.2765 C   0  0  0  0  0  0  0  0  0  0  0  0
   -2.5774   -3.3333   -3.1090 H   0  0  0  0  0  0  0  0  0  0  0  0
   -2.0676   -4.7684   -1.5892 C   0  0  0  0  0  0  0  0  0  0  0  0
   -2.8412   -5.4653   -1.9027 H   0  0  0  0  0  0  0  0  0  0  0  0
   -1.2360   -5.0832   -0.5137 C   0  0  0  0  0  0  0  0  0  0  0  0
   -1.3514   -6.0239    0.0172 H   0  0  0  0  0  0  0  0  0  0  0  0
   -0.2571   -4.1743   -0.1155 C   0  0  0  0  0  0  0  0  0  0  0  0
    0.3814   -4.4063    0.7309 H   0  0  0  0  0  0  0  0  0  0  0  0
   -0.7005   -1.4750   -2.5065 O   0  0  0  0  0  0  0  0  0  0  0  0
   -1.6739   -0.9767   -3.4358 C   0  0  0  0  0  0  0  0  0  0  0  0
   -1.7237   -1.6081   -4.3307 H   0  0  0  0  0  0  0  0  0  0  0  0
   -1.3275    0.0206   -3.7087 H   0  0  0  0  0  0  0  0  0  0  0  0
   -2.6610   -0.9113   -2.9639 H   0  0  0  0  0  0  0  0  0  0  0  0
   -1.9842   -0.7193    0.3172 O   0  0  0  0  0  0  0  0  0  0  0  0
   -2.6478    0.3879    0.3004 C   0  0  0  0  0  0  0  0  0  0  0  0
   -2.0196    1.4895    0.2872 O   0  0  0  0  0  0  0  0  0  0  0  0
   -4.1265    0.3286    0.2812 C   0  0  0  0  0  0  0  0  0  0  0  0
   -4.7976   -0.9058    0.2067 C   0  0  0  0  0  0  0  0  0  0  0  0
   -4.2195   -1.8242    0.1711 H   0  0  0  0  0  0  0  0  0  0  0  0
   -6.1814   -0.9580    0.1728 C   0  0  0  0  0  0  0  0  0  0  0  0
   -6.7047   -1.9086    0.1128 H   0  0  0  0  0  0  0  0  0  0  0  0
   -6.9342    0.2303    0.2144 C   0  0  0  0  0  0  0  0  0  0  0  0
   -6.2766    1.4687    0.2893 C   0  0  0  0  0  0  0  0  0  0  0  0
   -6.8365    2.3964    0.3232 H   0  0  0  0  0  0  0  0  0  0  0  0
   -4.8848    1.5054    0.3205 C   0  0  0  0  0  0  0  0  0  0  0  0
   -4.3736    2.4621    0.3759 H   0  0  0  0  0  0  0  0  0  0  0  0
   -8.2826    0.0775    0.1765 O   0  0  0  0  0  0  0  0  0  0  0  0
   -9.1027    1.2558    0.2102 C   0  0  0  0  0  0  0  0  0  0  0  0
   -8.9026    1.9001   -0.6546 H   0  0  0  0  0  0  0  0  0  0  0  0
  -10.1330    0.8965    0.1693 H   0  0  0  0  0  0  0  0  0  0  0  0
   -8.9457    1.8192    1.1380 H   0  0  0  0  0  0  0  0  0  0  0  0
    3.8812    2.1908   -0.4117 N   0  0  0  0  0  0  0  0  0  0  0  0
    5.2770    2.2688    0.0229 C   0  0  0  0  0  0  0  0  0  0  0  0
    5.5177    3.3235    0.2004 H   0  0  0  0  0  0  0  0  0  0  0  0
    5.4749    1.7170    0.9519 H   0  0  0  0  0  0  0  0  0  0  0  0
    5.9708    1.8932   -0.7453 H   0  0  0  0  0  0  0  0  0  0  0  0
  1  2  1  0  0  0  0
  1 14  1  0  0  0  0
  2  3  1  0  0  0  0
  2 45  1  0  0  0  0
  2 60  1  0  0  0  0
  3  4  4  0  0  0  0
  3 12  4  0  0  0  0
  4  5  1  0  0  0  0
  4  6  4  0  0  0  0
  6  7  1  0  0  0  0
  6  8  4  0  0  0  0
  8  9  1  0  0  0  0
  8 10  4  0  0  0  0
 10 11  1  0  0  0  0
 10 12  4  0  0  0  0
 12 13  1  0  0  0  0
 13 14  1  0  0  0  0
 13 44  2  0  0  0  0
 13 93  2  0  0  0  0
 14 15  1  0  0  0  0
 15 16  4  0  0  0  0
 15 23  4  0  0  0  0
 16 17  4  0  0  0  0
 16 24  1  0  0  0  0
 17 18  1  0  0  0  0
 17 19  4  0  0  0  0
 19 20  1  0  0  0  0
 19 21  4  0  0  0  0
 21 22  1  0  0  0  0
 21 23  4  0  0  0  0
 23 34  1  0  0  0  0
 24 25  1  0  0  0  0
 24 26  1  0  0  0  0
 24 30  1  0  0  0  0
 26 27  1  0  0  0  0
 26 28  1  0  0  0  0
 26 29  1  0  0  0  0
 30 31  1  0  0  0  0
 30 32  1  0  0  0  0
 30 33  1  0  0  0  0
 34 35  1  0  0  0  0
 34 36  1  0  0  0  0
 34 40  1  0  0  0  0
 36 37  1  0  0  0  0
 36 38  1  0  0  0  0
 36 39  1  0  0  0  0
 40 41  1  0  0  0  0
 40 42  1  0  0  0  0
 40 43  1  0  0  0  0
 45 46  4  0  0  0  0
 45 53  4  0  0  0  0
 46 47  4  0  0  0  0
 46 55  1  0  0  0  0
 47 48  1  0  0  0  0
 47 49  4  0  0  0  0
 49 50  1  0  0  0  0
 49 51  4  0  0  0  0
 51 52  1  0  0  0  0
 51 53  4  0  0  0  0
 53 54  1  0  0  0  0
 55 56  1  0  0  0  0
 56 57  1  0  0  0  0
 56 58  1  0  0  0  0
 56 59  1  0  0  0  0
 60 61  4  0  0  0  0
 60 68  4  0  0  0  0
 61 62  4  0  0  0  0
 61 70  1  0  0  0  0
 62 63  1  0  0  0  0
 62 64  4  0  0  0  0
 64 65  1  0  0  0  0
 64 66  4  0  0  0  0
 66 67  1  0  0  0  0
 66 68  4  0  0  0  0
 68 69  1  0  0  0  0
 70 71  1  0  0  0  0
 71 72  1  0  0  0  0
 71 73  1  0  0  0  0
 71 74  1  0  0  0  0
 75 76  4  0  0  0  0
 76 77  2  0  0  0  0
 76 78  1  0  0  0  0
 78 79  4  0  0  0  0
 78 86  4  0  0  0  0
 79 80  1  0  0  0  0
 79 81  2  0  0  0  0
 81 82  1  0  0  0  0
 81 83  4  0  0  0  0
 83 84  4  0  0  0  0
 83 88  1  0  0  0  0
 84 85  1  0  0  0  0
 84 86  4  0  0  0  0
 86 87  1  0  0  0  0
 88 89  1  0  0  0  0
 89 90  1  0  0  0  0
 89 91  1  0  0  0  0
 89 92  1  0  0  0  0
 93 94  1  0  0  0  0
 94 95  1  0  0  0  0
 94 96  1  0  0  0  0
 94 97  1  0  0  0  0
M  END
