# Supplementary material for: Factors Governing the Catalytic Insertion of CO2 into Arenes – A DFT Case Study for Pd and Pt Phosphane Sulfonamido Complexes
Source: Chemistry. 2022 Mar 21;28(23):e202104375. doi: 10.1002/chem.202104375 (PMC9310616; doi:10.1002/chem.202104375)
Supplement: Supplementary file 2 — Supporting Information [file CHEM-28-0-s002.zip › Structures_related_to_TableS2/I_L12.mol]

mhwlcb_lig2_001_ph_004_cf3_a def2-TZVP

Created by GaussView 6.0.16
110115  0  0  0  0  0  0  0  0  0    0
   -1.5577   -0.0611   -0.1440 Pd  0  0  0  0  0  0  0  0  0  0  0  0
   -0.9595    2.0217    0.2565 P   0  0  0  0  0  0  0  0  0  0  0  0
    0.3317    2.0505    1.5367 C   0  0  0  0  0  0  0  0  0  0  0  0
    0.2176    2.9030    2.6406 C   0  0  0  0  0  0  0  0  0  0  0  0
   -0.6216    3.5893    2.6990 H   0  0  0  0  0  0  0  0  0  0  0  0
    1.1659    2.8727    3.6633 C   0  0  0  0  0  0  0  0  0  0  0  0
    1.0656    3.5460    4.5103 H   0  0  0  0  0  0  0  0  0  0  0  0
    2.2302    1.9745    3.5996 C   0  0  0  0  0  0  0  0  0  0  0  0
    2.9653    1.9357    4.3989 H   0  0  0  0  0  0  0  0  0  0  0  0
    2.3551    1.1129    2.5082 C   0  0  0  0  0  0  0  0  0  0  0  0
    3.1727    0.4027    2.4629 H   0  0  0  0  0  0  0  0  0  0  0  0
    1.4188    1.1547    1.4770 C   0  0  0  0  0  0  0  0  0  0  0  0
    1.6499    0.0386    0.0789 S   0  0  0  0  0  0  0  0  0  0  0  0
    0.3088   -0.8256    0.1041 N   0  0  0  0  0  0  0  0  0  0  0  0
    0.3033   -2.2405   -0.0432 C   0  0  0  0  0  0  0  0  0  0  0  0
    0.3369   -2.8168   -1.3338 C   0  0  0  0  0  0  0  0  0  0  0  0
    0.3029   -4.2114   -1.4329 C   0  0  0  0  0  0  0  0  0  0  0  0
    0.3378   -4.6783   -2.4138 H   0  0  0  0  0  0  0  0  0  0  0  0
    0.2266   -5.0103   -0.2929 C   0  0  0  0  0  0  0  0  0  0  0  0
    0.2067   -6.0936   -0.3902 H   0  0  0  0  0  0  0  0  0  0  0  0
    0.1664   -4.4245    0.9714 C   0  0  0  0  0  0  0  0  0  0  0  0
    0.0988   -5.0570    1.8528 H   0  0  0  0  0  0  0  0  0  0  0  0
    0.1936   -3.0349    1.1217 C   0  0  0  0  0  0  0  0  0  0  0  0
    0.4132   -1.9580   -2.5835 C   0  0  0  0  0  0  0  0  0  0  0  0
    0.3211   -0.9157   -2.2693 H   0  0  0  0  0  0  0  0  0  0  0  0
    1.7770   -2.1099   -3.2749 C   0  0  0  0  0  0  0  0  0  0  0  0
    2.5941   -1.8835   -2.5821 H   0  0  0  0  0  0  0  0  0  0  0  0
    1.8509   -1.4231   -4.1271 H   0  0  0  0  0  0  0  0  0  0  0  0
    1.9197   -3.1317   -3.6476 H   0  0  0  0  0  0  0  0  0  0  0  0
   -0.7454   -2.2447   -3.5502 C   0  0  0  0  0  0  0  0  0  0  0  0
   -0.7058   -3.2693   -3.9382 H   0  0  0  0  0  0  0  0  0  0  0  0
   -0.6984   -1.5609   -4.4062 H   0  0  0  0  0  0  0  0  0  0  0  0
   -1.7119   -2.1060   -3.0533 H   0  0  0  0  0  0  0  0  0  0  0  0
    0.1278   -2.4045    2.5010 C   0  0  0  0  0  0  0  0  0  0  0  0
    0.0388   -1.3244    2.3547 H   0  0  0  0  0  0  0  0  0  0  0  0
   -1.1061   -2.8714    3.2867 C   0  0  0  0  0  0  0  0  0  0  0  0
   -2.0263   -2.6760    2.7252 H   0  0  0  0  0  0  0  0  0  0  0  0
   -1.1664   -2.3403    4.2444 H   0  0  0  0  0  0  0  0  0  0  0  0
   -1.0638   -3.9451    3.5047 H   0  0  0  0  0  0  0  0  0  0  0  0
    1.4225   -2.6625    3.2890 C   0  0  0  0  0  0  0  0  0  0  0  0
    1.5487   -3.7321    3.4977 H   0  0  0  0  0  0  0  0  0  0  0  0
    1.3982   -2.1299    4.2479 H   0  0  0  0  0  0  0  0  0  0  0  0
    2.2938   -2.3184    2.7234 H   0  0  0  0  0  0  0  0  0  0  0  0
    1.7914    0.9109   -1.0866 O   0  0  0  0  0  0  0  0  0  0  0  0
   -0.3237    3.0107   -1.1223 C   0  0  0  0  0  0  0  0  0  0  0  0
   -0.8275    2.8184   -2.4284 C   0  0  0  0  0  0  0  0  0  0  0  0
   -0.2900    3.5524   -3.4936 C   0  0  0  0  0  0  0  0  0  0  0  0
   -0.6604    3.4053   -4.5019 H   0  0  0  0  0  0  0  0  0  0  0  0
    0.7262    4.4778   -3.2549 C   0  0  0  0  0  0  0  0  0  0  0  0
    1.1358    5.0395   -4.0909 H   0  0  0  0  0  0  0  0  0  0  0  0
    1.2179    4.6854   -1.9652 C   0  0  0  0  0  0  0  0  0  0  0  0
    2.0102    5.4063   -1.7849 H   0  0  0  0  0  0  0  0  0  0  0  0
    0.6941    3.9459   -0.9073 C   0  0  0  0  0  0  0  0  0  0  0  0
    1.0887    4.0822    0.0948 H   0  0  0  0  0  0  0  0  0  0  0  0
   -1.8272    1.9152   -2.5558 O   0  0  0  0  0  0  0  0  0  0  0  0
   -2.2819    1.5491   -3.8657 C   0  0  0  0  0  0  0  0  0  0  0  0
   -2.7618    2.3984   -4.3667 H   0  0  0  0  0  0  0  0  0  0  0  0
   -3.0123    0.7545   -3.7047 H   0  0  0  0  0  0  0  0  0  0  0  0
   -1.4522    1.1741   -4.4757 H   0  0  0  0  0  0  0  0  0  0  0  0
   -2.4022    2.9100    0.8893 C   0  0  0  0  0  0  0  0  0  0  0  0
   -3.1490    2.3594    1.9601 C   0  0  0  0  0  0  0  0  0  0  0  0
   -4.3503    2.9608    2.3525 C   0  0  0  0  0  0  0  0  0  0  0  0
   -4.9342    2.5397    3.1631 H   0  0  0  0  0  0  0  0  0  0  0  0
   -4.7983    4.1071    1.6955 C   0  0  0  0  0  0  0  0  0  0  0  0
   -5.7326    4.5653    2.0109 H   0  0  0  0  0  0  0  0  0  0  0  0
   -4.0651    4.6648    0.6470 C   0  0  0  0  0  0  0  0  0  0  0  0
   -4.4181    5.5580    0.1397 H   0  0  0  0  0  0  0  0  0  0  0  0
   -2.8757    4.0601    0.2454 C   0  0  0  0  0  0  0  0  0  0  0  0
   -2.3089    4.4767   -0.5810 H   0  0  0  0  0  0  0  0  0  0  0  0
   -2.6233    1.2611    2.5495 O   0  0  0  0  0  0  0  0  0  0  0  0
   -3.4481    0.4845    3.4318 C   0  0  0  0  0  0  0  0  0  0  0  0
   -3.6859    1.0446    4.3439 H   0  0  0  0  0  0  0  0  0  0  0  0
   -2.8530   -0.3938    3.6840 H   0  0  0  0  0  0  0  0  0  0  0  0
   -4.3703    0.1770    2.9257 H   0  0  0  0  0  0  0  0  0  0  0  0
   -3.6217    0.2968   -0.3252 O   0  0  0  0  0  0  0  0  0  0  0  0
   -3.9789   -0.9441   -0.3768 C   0  0  0  0  0  0  0  0  0  0  0  0
   -3.0865   -1.8456   -0.3832 O   0  0  0  0  0  0  0  0  0  0  0  0
   -5.4216   -1.2651   -0.4138 C   0  0  0  0  0  0  0  0  0  0  0  0
   -6.3893   -0.2480   -0.3159 C   0  0  0  0  0  0  0  0  0  0  0  0
   -6.0686    0.7848   -0.2186 H   0  0  0  0  0  0  0  0  0  0  0  0
   -7.7402   -0.5529   -0.3376 C   0  0  0  0  0  0  0  0  0  0  0  0
   -8.4916    0.2284   -0.2600 H   0  0  0  0  0  0  0  0  0  0  0  0
   -8.1605   -1.8905   -0.4602 C   0  0  0  0  0  0  0  0  0  0  0  0
   -7.2047   -2.9145   -0.5595 C   0  0  0  0  0  0  0  0  0  0  0  0
   -7.5062   -3.9513   -0.6551 H   0  0  0  0  0  0  0  0  0  0  0  0
   -5.8501   -2.5932   -0.5338 C   0  0  0  0  0  0  0  0  0  0  0  0
   -5.1091   -3.3838   -0.6082 H   0  0  0  0  0  0  0  0  0  0  0  0
   -9.5028   -2.0896   -0.4720 O   0  0  0  0  0  0  0  0  0  0  0  0
   -9.9908   -3.4352   -0.5929 C   0  0  0  0  0  0  0  0  0  0  0  0
   -9.6586   -4.0518    0.2511 H   0  0  0  0  0  0  0  0  0  0  0  0
  -11.0796   -3.3532   -0.5820 H   0  0  0  0  0  0  0  0  0  0  0  0
   -9.6646   -3.8893   -1.5366 H   0  0  0  0  0  0  0  0  0  0  0  0
    2.7809   -0.9747    0.3919 N   0  0  0  0  0  0  0  0  0  0  0  0
    4.1237   -0.7193    0.1686 C   0  0  0  0  0  0  0  0  0  0  0  0
    4.7055    0.5486   -0.0451 C   0  0  0  0  0  0  0  0  0  0  0  0
    4.9850   -1.8364    0.1998 C   0  0  0  0  0  0  0  0  0  0  0  0
    6.0838    0.6763   -0.2166 C   0  0  0  0  0  0  0  0  0  0  0  0
    6.3586   -1.6868    0.0303 C   0  0  0  0  0  0  0  0  0  0  0  0
    6.9325   -0.4304   -0.1820 C   0  0  0  0  0  0  0  0  0  0  0  0
    4.0807    1.4334   -0.0780 H   0  0  0  0  0  0  0  0  0  0  0  0
    4.5503   -2.8185    0.3612 H   0  0  0  0  0  0  0  0  0  0  0  0
    8.0004   -0.3198   -0.3145 H   0  0  0  0  0  0  0  0  0  0  0  0
    6.6356    2.0617   -0.4335 C   0  0  0  0  0  0  0  0  0  0  0  0
    7.2161   -2.9250    0.0779 C   0  0  0  0  0  0  0  0  0  0  0  0
    6.0993    2.6594   -1.5378 F   0  0  0  0  0  0  0  0  0  0  0  0
    6.3556    2.8924    0.6162 F   0  0  0  0  0  0  0  0  0  0  0  0
    7.9819    2.0844   -0.5952 F   0  0  0  0  0  0  0  0  0  0  0  0
    8.5380   -2.6667   -0.0839 F   0  0  0  0  0  0  0  0  0  0  0  0
    6.8732   -3.8234   -0.8921 F   0  0  0  0  0  0  0  0  0  0  0  0
    7.0912   -3.5882    1.2659 F   0  0  0  0  0  0  0  0  0  0  0  0
  1  2  1  0  0  0  0
  1 14  1  0  0  0  0
  2  3  1  0  0  0  0
  2 45  1  0  0  0  0
  2 60  1  0  0  0  0
  3  4  4  0  0  0  0
  3 12  4  0  0  0  0
  4  5  1  0  0  0  0
  4  6  4  0  0  0  0
  6  7  1  0  0  0  0
  6  8  4  0  0  0  0
  8  9  1  0  0  0  0
  8 10  4  0  0  0  0
 10 11  1  0  0  0  0
 10 12  4  0  0  0  0
 12 13  1  0  0  0  0
 13 14  4  0  0  0  0
 13 44  2  0  0  0  0
 13 93  4  0  0  0  0
 14 15  1  0  0  0  0
 15 16  4  0  0  0  0
 15 23  4  0  0  0  0
 16 17  4  0  0  0  0
 16 24  1  0  0  0  0
 17 18  1  0  0  0  0
 17 19  4  0  0  0  0
 19 20  1  0  0  0  0
 19 21  4  0  0  0  0
 21 22  1  0  0  0  0
 21 23  4  0  0  0  0
 23 34  1  0  0  0  0
 24 25  1  0  0  0  0
 24 26  1  0  0  0  0
 24 30  1  0  0  0  0
 26 27  1  0  0  0  0
 26 28  1  0  0  0  0
 26 29  1  0  0  0  0
 30 31  1  0  0  0  0
 30 32  1  0  0  0  0
 30 33  1  0  0  0  0
 34 35  1  0  0  0  0
 34 36  1  0  0  0  0
 34 40  1  0  0  0  0
 36 37  1  0  0  0  0
 36 38  1  0  0  0  0
 36 39  1  0  0  0  0
 40 41  1  0  0  0  0
 40 42  1  0  0  0  0
 40 43  1  0  0  0  0
 45 46  4  0  0  0  0
 45 53  4  0  0  0  0
 46 47  4  0  0  0  0
 46 55  1  0  0  0  0
 47 48  1  0  0  0  0
 47 49  4  0  0  0  0
 49 50  1  0  0  0  0
 49 51  4  0  0  0  0
 51 52  1  0  0  0  0
 51 53  4  0  0  0  0
 53 54  1  0  0  0  0
 55 56  1  0  0  0  0
 56 57  1  0  0  0  0
 56 58  1  0  0  0  0
 56 59  1  0  0  0  0
 60 61  4  0  0  0  0
 60 68  4  0  0  0  0
 61 62  4  0  0  0  0
 61 70  1  0  0  0  0
 62 63  1  0  0  0  0
 62 64  4  0  0  0  0
 64 65  1  0  0  0  0
 64 66  4  0  0  0  0
 66 67  1  0  0  0  0
 66 68  4  0  0  0  0
 68 69  1  0  0  0  0
 70 71  1  0  0  0  0
 71 72  1  0  0  0  0
 71 73  1  0  0  0  0
 71 74  1  0  0  0  0
 75 76  4  0  0  0  0
 76 77  2  0  0  0  0
 76 78  1  0  0  0  0
 78 79  4  0  0  0  0
 78 86  4  0  0  0  0
 79 80  1  0  0  0  0
 79 81  2  0  0  0  0
 81 82  1  0  0  0  0
 81 83  4  0  0  0  0
 83 84  4  0  0  0  0
 83 88  1  0  0  0  0
 84 85  1  0  0  0  0
 84 86  4  0  0  0  0
 86 87  1  0  0  0  0
 88 89  1  0  0  0  0
 89 90  1  0  0  0  0
 89 91  1  0  0  0  0
 89 92  1  0  0  0  0
 93 94  1  0  0  0  0
 94 95  4  0  0  0  0
 94 96  4  0  0  0  0
 95 97  4  0  0  0  0
 95100  1  0  0  0  0
 96 98  4  0  0  0  0
 96101  1  0  0  0  0
 97 99  4  0  0  0  0
 97103  1  0  0  0  0
 98 99  4  0  0  0  0
 98104  1  0  0  0  0
 99102  1  0  0  0  0
103105  1  0  0  0  0
103106  1  0  0  0  0
103107  1  0  0  0  0
104108  1  0  0  0  0
104109  1  0  0  0  0
104110  1  0  0  0  0
M  END
