# Supplementary material for: Factors Governing the Catalytic Insertion of CO2 into Arenes – A DFT Case Study for Pd and Pt Phosphane Sulfonamido Complexes
Source: Chemistry. 2022 Mar 21;28(23):e202104375. doi: 10.1002/chem.202104375 (PMC9310616; doi:10.1002/chem.202104375)
Supplement: Supplementary file 2 — Supporting Information [file CHEM-28-0-s002.zip › Structures_related_to_TableS2/I_L14.mol]

mhgv_001_thf_tzvp_ome_zwei def2-TZVP

Created by GaussView 6.0.16
109113  0  0  0  0  0  0  0  0  0    0
    0.3983    0.6762   -0.1815 Pd  0  0  0  0  0  0  0  0  0  0  0  0
   -1.2906   -0.6045    0.4107 P   0  0  0  0  0  0  0  0  0  0  0  0
   -2.3857    0.2500    1.5928 C   0  0  0  0  0  0  0  0  0  0  0  0
   -2.8363   -0.4116    2.7408 C   0  0  0  0  0  0  0  0  0  0  0  0
   -2.5283   -1.4364    2.9215 H   0  0  0  0  0  0  0  0  0  0  0  0
   -3.6778    0.2295    3.6501 C   0  0  0  0  0  0  0  0  0  0  0  0
   -4.0177   -0.3023    4.5347 H   0  0  0  0  0  0  0  0  0  0  0  0
   -4.0773    1.5453    3.4210 C   0  0  0  0  0  0  0  0  0  0  0  0
   -4.7317    2.0516    4.1256 H   0  0  0  0  0  0  0  0  0  0  0  0
   -3.6332    2.2217    2.2839 C   0  0  0  0  0  0  0  0  0  0  0  0
   -3.9318    3.2475    2.0991 H   0  0  0  0  0  0  0  0  0  0  0  0
   -2.7910    1.5830    1.3749 C   0  0  0  0  0  0  0  0  0  0  0  0
   -2.2660    2.4995   -0.0766 S   0  0  0  0  0  0  0  0  0  0  0  0
   -0.6651    2.3959   -0.0177 N   0  0  0  0  0  0  0  0  0  0  0  0
    0.1731    3.5425   -0.0851 C   0  0  0  0  0  0  0  0  0  0  0  0
    0.5425    4.0631   -1.3489 C   0  0  0  0  0  0  0  0  0  0  0  0
    1.3867    5.1775   -1.3865 C   0  0  0  0  0  0  0  0  0  0  0  0
    1.6752    5.5964   -2.3473 H   0  0  0  0  0  0  0  0  0  0  0  0
    1.8626    5.7565   -0.2117 C   0  0  0  0  0  0  0  0  0  0  0  0
    2.5152    6.6258   -0.2599 H   0  0  0  0  0  0  0  0  0  0  0  0
    1.5134    5.2172    1.0261 C   0  0  0  0  0  0  0  0  0  0  0  0
    1.8981    5.6718    1.9352 H   0  0  0  0  0  0  0  0  0  0  0  0
    0.6756    4.1014    1.1154 C   0  0  0  0  0  0  0  0  0  0  0  0
    0.0514    3.4332   -2.6397 C   0  0  0  0  0  0  0  0  0  0  0  0
   -0.5241    2.5458   -2.3664 H   0  0  0  0  0  0  0  0  0  0  0  0
   -0.8939    4.3762   -3.3994 C   0  0  0  0  0  0  0  0  0  0  0  0
   -1.7405    4.6715   -2.7704 H   0  0  0  0  0  0  0  0  0  0  0  0
   -1.2891    3.8788   -4.2937 H   0  0  0  0  0  0  0  0  0  0  0  0
   -0.3728    5.2866   -3.7201 H   0  0  0  0  0  0  0  0  0  0  0  0
    1.2176    2.9691   -3.5259 C   0  0  0  0  0  0  0  0  0  0  0  0
    1.8147    3.8173   -3.8817 H   0  0  0  0  0  0  0  0  0  0  0  0
    0.8343    2.4365   -4.4049 H   0  0  0  0  0  0  0  0  0  0  0  0
    1.8795    2.2936   -2.9741 H   0  0  0  0  0  0  0  0  0  0  0  0
    0.2928    3.5272    2.4670 C   0  0  0  0  0  0  0  0  0  0  0  0
   -0.1196    2.5303    2.2841 H   0  0  0  0  0  0  0  0  0  0  0  0
    1.4947    3.3785    3.4104 C   0  0  0  0  0  0  0  0  0  0  0  0
    2.3219    2.8512    2.9238 H   0  0  0  0  0  0  0  0  0  0  0  0
    1.2030    2.8096    4.3011 H   0  0  0  0  0  0  0  0  0  0  0  0
    1.8669    4.3533    3.7468 H   0  0  0  0  0  0  0  0  0  0  0  0
   -0.8108    4.3748    3.1233 C   0  0  0  0  0  0  0  0  0  0  0  0
   -0.4343    5.3777    3.3610 H   0  0  0  0  0  0  0  0  0  0  0  0
   -1.1503    3.9069    4.0556 H   0  0  0  0  0  0  0  0  0  0  0  0
   -1.6703    4.4834    2.4568 H   0  0  0  0  0  0  0  0  0  0  0  0
   -2.6783    3.8867    0.0894 O   0  0  0  0  0  0  0  0  0  0  0  0
   -2.8216    1.7680   -1.2086 O   0  0  0  0  0  0  0  0  0  0  0  0
   -2.4114   -1.2265   -0.8866 C   0  0  0  0  0  0  0  0  0  0  0  0
   -1.8791   -1.6900   -2.0906 C   0  0  0  0  0  0  0  0  0  0  0  0
   -2.7546   -2.2392   -3.0630 C   0  0  0  0  0  0  0  0  0  0  0  0
   -4.1252   -2.2857   -2.8172 C   0  0  0  0  0  0  0  0  0  0  0  0
   -4.8150   -2.6925   -3.5477 H   0  0  0  0  0  0  0  0  0  0  0  0
   -4.6420   -1.8089   -1.6008 C   0  0  0  0  0  0  0  0  0  0  0  0
   -3.7914   -1.2904   -0.6275 C   0  0  0  0  0  0  0  0  0  0  0  0
   -4.1780   -0.9197    0.3111 H   0  0  0  0  0  0  0  0  0  0  0  0
   -0.5211   -1.7017   -2.2831 O   0  0  0  0  0  0  0  0  0  0  0  0
   -0.0257   -0.7280   -3.2302 C   0  0  0  0  0  0  0  0  0  0  0  0
   -0.3822   -0.9508   -4.2417 H   0  0  0  0  0  0  0  0  0  0  0  0
    1.0629   -0.7974   -3.1923 H   0  0  0  0  0  0  0  0  0  0  0  0
   -0.3421    0.2779   -2.9336 H   0  0  0  0  0  0  0  0  0  0  0  0
   -0.6745   -2.0996    1.2401 C   0  0  0  0  0  0  0  0  0  0  0  0
    0.1865   -1.9596    2.3342 C   0  0  0  0  0  0  0  0  0  0  0  0
    0.6921   -3.1265    2.9630 C   0  0  0  0  0  0  0  0  0  0  0  0
    0.3720   -4.3836    2.4540 C   0  0  0  0  0  0  0  0  0  0  0  0
    0.7568   -5.2879    2.9109 H   0  0  0  0  0  0  0  0  0  0  0  0
   -0.4814   -4.5048    1.3447 C   0  0  0  0  0  0  0  0  0  0  0  0
   -1.0210   -3.3699    0.7452 C   0  0  0  0  0  0  0  0  0  0  0  0
   -1.6890   -3.4496   -0.1004 H   0  0  0  0  0  0  0  0  0  0  0  0
    0.4486   -0.7089    2.8153 O   0  0  0  0  0  0  0  0  0  0  0  0
    1.8382   -0.3078    2.9236 C   0  0  0  0  0  0  0  0  0  0  0  0
    2.1030   -0.2057    3.9800 H   0  0  0  0  0  0  0  0  0  0  0  0
    1.9283    0.6547    2.4168 H   0  0  0  0  0  0  0  0  0  0  0  0
    2.4959   -1.0322    2.4403 H   0  0  0  0  0  0  0  0  0  0  0  0
    1.8827   -0.8293   -0.3321 O   0  0  0  0  0  0  0  0  0  0  0  0
    2.8632   -0.0187   -0.5468 C   0  0  0  0  0  0  0  0  0  0  0  0
    2.6321    1.2295   -0.6136 O   0  0  0  0  0  0  0  0  0  0  0  0
    4.2269   -0.5670   -0.7041 C   0  0  0  0  0  0  0  0  0  0  0  0
    4.4693   -1.9476   -0.5799 C   0  0  0  0  0  0  0  0  0  0  0  0
    3.6407   -2.6164   -0.3674 H   0  0  0  0  0  0  0  0  0  0  0  0
    5.7493   -2.4568   -0.7243 C   0  0  0  0  0  0  0  0  0  0  0  0
    5.9420   -3.5220   -0.6291 H   0  0  0  0  0  0  0  0  0  0  0  0
    6.8259   -1.5931   -0.9995 C   0  0  0  0  0  0  0  0  0  0  0  0
    6.5973   -0.2133   -1.1247 C   0  0  0  0  0  0  0  0  0  0  0  0
    7.4124    0.4693   -1.3355 H   0  0  0  0  0  0  0  0  0  0  0  0
    5.3056    0.2843   -0.9757 C   0  0  0  0  0  0  0  0  0  0  0  0
    5.1264    1.3511   -1.0722 H   0  0  0  0  0  0  0  0  0  0  0  0
    8.0413   -2.1836   -1.1263 O   0  0  0  0  0  0  0  0  0  0  0  0
    9.1765   -1.3502   -1.4089 C   0  0  0  0  0  0  0  0  0  0  0  0
    9.3404   -0.6221   -0.6052 H   0  0  0  0  0  0  0  0  0  0  0  0
   10.0297   -2.0289   -1.4688 H   0  0  0  0  0  0  0  0  0  0  0  0
    9.0533   -0.8274   -2.3653 H   0  0  0  0  0  0  0  0  0  0  0  0
   -5.9971   -1.9012   -1.4642 O   0  0  0  0  0  0  0  0  0  0  0  0
   -2.1643   -2.7121   -4.1922 O   0  0  0  0  0  0  0  0  0  0  0  0
    1.4655   -2.9216    4.0621 O   0  0  0  0  0  0  0  0  0  0  0  0
   -0.7323   -5.7823    0.9318 O   0  0  0  0  0  0  0  0  0  0  0  0
   -6.5782   -1.3933   -0.2559 C   0  0  0  0  0  0  0  0  0  0  0  0
   -7.6548   -1.5443   -0.3605 H   0  0  0  0  0  0  0  0  0  0  0  0
   -6.2138   -1.9434    0.6214 H   0  0  0  0  0  0  0  0  0  0  0  0
   -6.3658   -0.3235   -0.1343 H   0  0  0  0  0  0  0  0  0  0  0  0
   -3.0070   -3.2664   -5.2117 C   0  0  0  0  0  0  0  0  0  0  0  0
   -3.7154   -2.5183   -5.5885 H   0  0  0  0  0  0  0  0  0  0  0  0
   -2.3323   -3.5706   -6.0145 H   0  0  0  0  0  0  0  0  0  0  0  0
   -3.5542   -4.1413   -4.8387 H   0  0  0  0  0  0  0  0  0  0  0  0
   -1.5693   -5.9522   -0.2198 C   0  0  0  0  0  0  0  0  0  0  0  0
   -1.6229   -7.0298   -0.3888 H   0  0  0  0  0  0  0  0  0  0  0  0
   -2.5780   -5.5580   -0.0397 H   0  0  0  0  0  0  0  0  0  0  0  0
   -1.1353   -5.4614   -1.1005 H   0  0  0  0  0  0  0  0  0  0  0  0
    2.0599   -4.0643    4.6924 C   0  0  0  0  0  0  0  0  0  0  0  0
    1.2928   -4.7461    5.0805 H   0  0  0  0  0  0  0  0  0  0  0  0
    2.7156   -4.6013    3.9957 H   0  0  0  0  0  0  0  0  0  0  0  0
    2.6498   -3.6668    5.5208 H   0  0  0  0  0  0  0  0  0  0  0  0
  1  2  1  0  0  0  0
  1 14  1  0  0  0  0
  2  3  1  0  0  0  0
  2 46  1  0  0  0  0
  2 59  1  0  0  0  0
  3  4  4  0  0  0  0
  3 12  4  0  0  0  0
  4  5  1  0  0  0  0
  4  6  4  0  0  0  0
  6  7  1  0  0  0  0
  6  8  4  0  0  0  0
  8  9  1  0  0  0  0
  8 10  4  0  0  0  0
 10 11  1  0  0  0  0
 10 12  4  0  0  0  0
 12 13  1  0  0  0  0
 13 14  4  0  0  0  0
 13 44  2  0  0  0  0
 13 45  2  0  0  0  0
 14 15  1  0  0  0  0
 15 16  4  0  0  0  0
 15 23  4  0  0  0  0
 16 17  4  0  0  0  0
 16 24  1  0  0  0  0
 17 18  1  0  0  0  0
 17 19  4  0  0  0  0
 19 20  1  0  0  0  0
 19 21  4  0  0  0  0
 21 22  1  0  0  0  0
 21 23  4  0  0  0  0
 23 34  1  0  0  0  0
 24 25  1  0  0  0  0
 24 26  1  0  0  0  0
 24 30  1  0  0  0  0
 26 27  1  0  0  0  0
 26 28  1  0  0  0  0
 26 29  1  0  0  0  0
 30 31  1  0  0  0  0
 30 32  1  0  0  0  0
 30 33  1  0  0  0  0
 34 35  1  0  0  0  0
 34 36  1  0  0  0  0
 34 40  1  0  0  0  0
 36 37  1  0  0  0  0
 36 38  1  0  0  0  0
 36 39  1  0  0  0  0
 40 41  1  0  0  0  0
 40 42  1  0  0  0  0
 40 43  1  0  0  0  0
 46 47  4  0  0  0  0
 46 52  4  0  0  0  0
 47 48  4  0  0  0  0
 47 54  1  0  0  0  0
 48 49  4  0  0  0  0
 48 91  1  0  0  0  0
 49 50  1  0  0  0  0
 49 51  4  0  0  0  0
 51 52  4  0  0  0  0
 51 90  1  0  0  0  0
 52 53  1  0  0  0  0
 54 55  1  0  0  0  0
 55 56  1  0  0  0  0
 55 57  1  0  0  0  0
 55 58  1  0  0  0  0
 59 60  4  0  0  0  0
 59 65  4  0  0  0  0
 60 61  4  0  0  0  0
 60 67  1  0  0  0  0
 61 62  4  0  0  0  0
 61 92  1  0  0  0  0
 62 63  1  0  0  0  0
 62 64  4  0  0  0  0
 64 65  4  0  0  0  0
 64 93  1  0  0  0  0
 65 66  1  0  0  0  0
 67 68  1  0  0  0  0
 68 69  1  0  0  0  0
 68 70  1  0  0  0  0
 68 71  1  0  0  0  0
 72 73  4  0  0  0  0
 73 74  2  0  0  0  0
 73 75  1  0  0  0  0
 75 76  4  0  0  0  0
 75 83  4  0  0  0  0
 76 77  1  0  0  0  0
 76 78  2  0  0  0  0
 78 79  1  0  0  0  0
 78 80  4  0  0  0  0
 80 81  4  0  0  0  0
 80 85  1  0  0  0  0
 81 82  1  0  0  0  0
 81 83  4  0  0  0  0
 83 84  1  0  0  0  0
 85 86  1  0  0  0  0
 86 87  1  0  0  0  0
 86 88  1  0  0  0  0
 86 89  1  0  0  0  0
 90 94  1  0  0  0  0
 91 98  1  0  0  0  0
 92106  1  0  0  0  0
 93102  1  0  0  0  0
 94 95  1  0  0  0  0
 94 96  1  0  0  0  0
 94 97  1  0  0  0  0
 98 99  1  0  0  0  0
 98100  1  0  0  0  0
 98101  1  0  0  0  0
102103  1  0  0  0  0
102104  1  0  0  0  0
102105  1  0  0  0  0
106107  1  0  0  0  0
106108  1  0  0  0  0
106109  1  0  0  0  0
M  END
