# Supplementary material for: Factors Governing the Catalytic Insertion of CO2 into Arenes – A DFT Case Study for Pd and Pt Phosphane Sulfonamido Complexes
Source: Chemistry. 2022 Mar 21;28(23):e202104375. doi: 10.1002/chem.202104375 (PMC9310616; doi:10.1002/chem.202104375)
Supplement: Supplementary file 2 — Supporting Information [file CHEM-28-0-s002.zip › Structures_related_to_TableS2/I_L15.mol]

mhgv_001_thf_tzvp_zweicf3 def2-TZVP

Created by GaussView 6.0.16
105109  0  0  0  0  0  0  0  0  0    0
   -0.6672    1.0143    0.2324 Pd  0  0  0  0  0  0  0  0  0  0  0  0
    0.9956   -0.1297   -0.6346 P   0  0  0  0  0  0  0  0  0  0  0  0
    1.7307    0.7208   -2.0632 C   0  0  0  0  0  0  0  0  0  0  0  0
    2.0003    0.0270   -3.2478 C   0  0  0  0  0  0  0  0  0  0  0  0
    1.7845   -1.0349   -3.3118 H   0  0  0  0  0  0  0  0  0  0  0  0
    2.5510    0.6871   -4.3464 C   0  0  0  0  0  0  0  0  0  0  0  0
    2.7565    0.1331   -5.2581 H   0  0  0  0  0  0  0  0  0  0  0  0
    2.8371    2.0492   -4.2693 C   0  0  0  0  0  0  0  0  0  0  0  0
    3.2668    2.5683   -5.1217 H   0  0  0  0  0  0  0  0  0  0  0  0
    2.5730    2.7555   -3.0946 C   0  0  0  0  0  0  0  0  0  0  0  0
    2.7907    3.8155   -3.0259 H   0  0  0  0  0  0  0  0  0  0  0  0
    2.0203    2.1000   -1.9966 C   0  0  0  0  0  0  0  0  0  0  0  0
    1.7189    3.0452   -0.5003 S   0  0  0  0  0  0  0  0  0  0  0  0
    0.1528    2.8068   -0.2276 N   0  0  0  0  0  0  0  0  0  0  0  0
   -0.7590    3.8763   -0.0188 C   0  0  0  0  0  0  0  0  0  0  0  0
   -0.9232    4.4069    1.2841 C   0  0  0  0  0  0  0  0  0  0  0  0
   -1.8302    5.4557    1.4618 C   0  0  0  0  0  0  0  0  0  0  0  0
   -1.9632    5.8848    2.4515 H   0  0  0  0  0  0  0  0  0  0  0  0
   -2.5654    5.9569    0.3891 C   0  0  0  0  0  0  0  0  0  0  0  0
   -3.2629    6.7770    0.5454 H   0  0  0  0  0  0  0  0  0  0  0  0
   -2.4197    5.4018   -0.8820 C   0  0  0  0  0  0  0  0  0  0  0  0
   -3.0074    5.7940   -1.7076 H   0  0  0  0  0  0  0  0  0  0  0  0
   -1.5292    4.3485   -1.1098 C   0  0  0  0  0  0  0  0  0  0  0  0
   -0.1434    3.8599    2.4662 C   0  0  0  0  0  0  0  0  0  0  0  0
    0.3945    2.9747    2.1165 H   0  0  0  0  0  0  0  0  0  0  0  0
    0.9044    4.8712    2.9570 C   0  0  0  0  0  0  0  0  0  0  0  0
    1.5825    5.1588    2.1468 H   0  0  0  0  0  0  0  0  0  0  0  0
    1.5031    4.4362    3.7668 H   0  0  0  0  0  0  0  0  0  0  0  0
    0.4247    5.7804    3.3396 H   0  0  0  0  0  0  0  0  0  0  0  0
   -1.0705    3.4139    3.6071 C   0  0  0  0  0  0  0  0  0  0  0  0
   -1.6041    4.2636    4.0489 H   0  0  0  0  0  0  0  0  0  0  0  0
   -0.4857    2.9374    4.4032 H   0  0  0  0  0  0  0  0  0  0  0  0
   -1.8142    2.6953    3.2469 H   0  0  0  0  0  0  0  0  0  0  0  0
   -1.3727    3.7545   -2.4974 C   0  0  0  0  0  0  0  0  0  0  0  0
   -0.8390    2.8062   -2.3803 H   0  0  0  0  0  0  0  0  0  0  0  0
   -2.7218    3.4612   -3.1691 C   0  0  0  0  0  0  0  0  0  0  0  0
   -3.3769    2.8762   -2.5149 H   0  0  0  0  0  0  0  0  0  0  0  0
   -2.5640    2.8934   -4.0937 H   0  0  0  0  0  0  0  0  0  0  0  0
   -3.2491    4.3849   -3.4339 H   0  0  0  0  0  0  0  0  0  0  0  0
   -0.5112    4.6685   -3.3858 C   0  0  0  0  0  0  0  0  0  0  0  0
   -1.0220    5.6231   -3.5633 H   0  0  0  0  0  0  0  0  0  0  0  0
   -0.3253    4.1943   -4.3572 H   0  0  0  0  0  0  0  0  0  0  0  0
    0.4514    4.8808   -2.9134 H   0  0  0  0  0  0  0  0  0  0  0  0
    1.9636    4.4495   -0.7891 O   0  0  0  0  0  0  0  0  0  0  0  0
    2.5494    2.4097    0.5165 O   0  0  0  0  0  0  0  0  0  0  0  0
    2.4227   -0.5532    0.4284 C   0  0  0  0  0  0  0  0  0  0  0  0
    2.2091   -0.9352    1.7688 C   0  0  0  0  0  0  0  0  0  0  0  0
    3.3266   -1.2551    2.5751 C   0  0  0  0  0  0  0  0  0  0  0  0
    4.6134   -1.1457    2.0470 C   0  0  0  0  0  0  0  0  0  0  0  0
    5.4678   -1.3814    2.6702 H   0  0  0  0  0  0  0  0  0  0  0  0
    4.8090   -0.7635    0.7215 C   0  0  0  0  0  0  0  0  0  0  0  0
    3.7153   -0.4738   -0.0882 C   0  0  0  0  0  0  0  0  0  0  0  0
    3.8679   -0.1683   -1.1162 H   0  0  0  0  0  0  0  0  0  0  0  0
    0.9198   -1.0539    2.1639 O   0  0  0  0  0  0  0  0  0  0  0  0
    0.4257   -0.2185    3.2492 C   0  0  0  0  0  0  0  0  0  0  0  0
    0.4889   -0.7503    4.2006 H   0  0  0  0  0  0  0  0  0  0  0  0
   -0.6185   -0.0194    3.0083 H   0  0  0  0  0  0  0  0  0  0  0  0
    0.9888    0.7164    3.2899 H   0  0  0  0  0  0  0  0  0  0  0  0
    0.3814   -1.7433   -1.2226 C   0  0  0  0  0  0  0  0  0  0  0  0
   -0.7088   -1.7708   -2.1275 C   0  0  0  0  0  0  0  0  0  0  0  0
   -1.2050   -3.0209   -2.5611 C   0  0  0  0  0  0  0  0  0  0  0  0
   -0.6824   -4.1982   -2.0162 C   0  0  0  0  0  0  0  0  0  0  0  0
   -1.0805   -5.1524   -2.3382 H   0  0  0  0  0  0  0  0  0  0  0  0
    0.3578   -4.1564   -1.0956 C   0  0  0  0  0  0  0  0  0  0  0  0
    0.9051   -2.9296   -0.7185 C   0  0  0  0  0  0  0  0  0  0  0  0
    1.7344   -2.9060   -0.0208 H   0  0  0  0  0  0  0  0  0  0  0  0
   -1.1347   -0.5695   -2.5661 O   0  0  0  0  0  0  0  0  0  0  0  0
   -2.5414   -0.2034   -2.4896 C   0  0  0  0  0  0  0  0  0  0  0  0
   -2.9572   -0.1514   -3.4973 H   0  0  0  0  0  0  0  0  0  0  0  0
   -2.5654    0.7794   -2.0192 H   0  0  0  0  0  0  0  0  0  0  0  0
   -3.0926   -0.9144   -1.8746 H   0  0  0  0  0  0  0  0  0  0  0  0
   -1.9253   -0.6231    0.7134 O   0  0  0  0  0  0  0  0  0  0  0  0
   -2.9448    0.0959    1.0566 C   0  0  0  0  0  0  0  0  0  0  0  0
   -2.8337    1.3621    1.0461 O   0  0  0  0  0  0  0  0  0  0  0  0
   -4.2018   -0.5768    1.4359 C   0  0  0  0  0  0  0  0  0  0  0  0
   -4.3163   -1.9786    1.3786 C   0  0  0  0  0  0  0  0  0  0  0  0
   -3.4639   -2.5710    1.0603 H   0  0  0  0  0  0  0  0  0  0  0  0
   -5.5029   -2.6049    1.7199 C   0  0  0  0  0  0  0  0  0  0  0  0
   -5.5981   -3.6864    1.6755 H   0  0  0  0  0  0  0  0  0  0  0  0
   -6.6117   -1.8414    2.1315 C   0  0  0  0  0  0  0  0  0  0  0  0
   -6.5093   -0.4418    2.1945 C   0  0  0  0  0  0  0  0  0  0  0  0
   -7.3506    0.1650    2.5086 H   0  0  0  0  0  0  0  0  0  0  0  0
   -5.3111    0.1745    1.8465 C   0  0  0  0  0  0  0  0  0  0  0  0
   -5.2308    1.2565    1.8922 H   0  0  0  0  0  0  0  0  0  0  0  0
   -7.7288   -2.5432    2.4441 O   0  0  0  0  0  0  0  0  0  0  0  0
   -8.8938   -1.8170    2.8691 C   0  0  0  0  0  0  0  0  0  0  0  0
   -9.2401   -1.1349    2.0833 H   0  0  0  0  0  0  0  0  0  0  0  0
   -9.6564   -2.5744    3.0606 H   0  0  0  0  0  0  0  0  0  0  0  0
   -8.6923   -1.2548    3.7889 H   0  0  0  0  0  0  0  0  0  0  0  0
   -2.2506   -3.1619   -3.6475 C   0  0  0  0  0  0  0  0  0  0  0  0
    0.9037   -5.4155   -0.4747 C   0  0  0  0  0  0  0  0  0  0  0  0
    3.1894   -1.7532    3.9980 C   0  0  0  0  0  0  0  0  0  0  0  0
    6.2101   -0.6200    0.1859 C   0  0  0  0  0  0  0  0  0  0  0  0
    6.7472    0.5978    0.4910 F   0  0  0  0  0  0  0  0  0  0  0  0
    6.2637   -0.7390   -1.1654 F   0  0  0  0  0  0  0  0  0  0  0  0
    7.0568   -1.5520    0.6991 F   0  0  0  0  0  0  0  0  0  0  0  0
    2.9757   -0.7385    4.8858 F   0  0  0  0  0  0  0  0  0  0  0  0
    2.1667   -2.6330    4.1463 F   0  0  0  0  0  0  0  0  0  0  0  0
    4.3087   -2.3936    4.4208 F   0  0  0  0  0  0  0  0  0  0  0  0
    2.2656   -5.4526   -0.5114 F   0  0  0  0  0  0  0  0  0  0  0  0
    0.5566   -5.5192    0.8420 F   0  0  0  0  0  0  0  0  0  0  0  0
    0.4609   -6.5409   -1.0850 F   0  0  0  0  0  0  0  0  0  0  0  0
   -2.2017   -4.3860   -4.2333 F   0  0  0  0  0  0  0  0  0  0  0  0
   -2.0853   -2.2553   -4.6446 F   0  0  0  0  0  0  0  0  0  0  0  0
   -3.5261   -3.0177   -3.1852 F   0  0  0  0  0  0  0  0  0  0  0  0
  1  2  1  0  0  0  0
  1 14  1  0  0  0  0
  2  3  1  0  0  0  0
  2 46  1  0  0  0  0
  2 59  1  0  0  0  0
  3  4  4  0  0  0  0
  3 12  4  0  0  0  0
  4  5  1  0  0  0  0
  4  6  4  0  0  0  0
  6  7  1  0  0  0  0
  6  8  4  0  0  0  0
  8  9  1  0  0  0  0
  8 10  4  0  0  0  0
 10 11  1  0  0  0  0
 10 12  4  0  0  0  0
 12 13  1  0  0  0  0
 13 14  4  0  0  0  0
 13 44  2  0  0  0  0
 13 45  2  0  0  0  0
 14 15  1  0  0  0  0
 15 16  4  0  0  0  0
 15 23  4  0  0  0  0
 16 17  4  0  0  0  0
 16 24  1  0  0  0  0
 17 18  1  0  0  0  0
 17 19  4  0  0  0  0
 19 20  1  0  0  0  0
 19 21  4  0  0  0  0
 21 22  1  0  0  0  0
 21 23  4  0  0  0  0
 23 34  1  0  0  0  0
 24 25  1  0  0  0  0
 24 26  1  0  0  0  0
 24 30  1  0  0  0  0
 26 27  1  0  0  0  0
 26 28  1  0  0  0  0
 26 29  1  0  0  0  0
 30 31  1  0  0  0  0
 30 32  1  0  0  0  0
 30 33  1  0  0  0  0
 34 35  1  0  0  0  0
 34 36  1  0  0  0  0
 34 40  1  0  0  0  0
 36 37  1  0  0  0  0
 36 38  1  0  0  0  0
 36 39  1  0  0  0  0
 40 41  1  0  0  0  0
 40 42  1  0  0  0  0
 40 43  1  0  0  0  0
 46 47  4  0  0  0  0
 46 52  4  0  0  0  0
 47 48  4  0  0  0  0
 47 54  1  0  0  0  0
 48 49  4  0  0  0  0
 48 92  1  0  0  0  0
 49 50  1  0  0  0  0
 49 51  4  0  0  0  0
 51 52  4  0  0  0  0
 51 93  1  0  0  0  0
 52 53  1  0  0  0  0
 54 55  1  0  0  0  0
 55 56  1  0  0  0  0
 55 57  1  0  0  0  0
 55 58  1  0  0  0  0
 59 60  4  0  0  0  0
 59 65  4  0  0  0  0
 60 61  4  0  0  0  0
 60 67  1  0  0  0  0
 61 62  4  0  0  0  0
 61 90  1  0  0  0  0
 62 63  1  0  0  0  0
 62 64  4  0  0  0  0
 64 65  4  0  0  0  0
 64 91  1  0  0  0  0
 65 66  1  0  0  0  0
 67 68  1  0  0  0  0
 68 69  1  0  0  0  0
 68 70  1  0  0  0  0
 68 71  1  0  0  0  0
 72 73  4  0  0  0  0
 73 74  2  0  0  0  0
 73 75  1  0  0  0  0
 75 76  4  0  0  0  0
 75 83  4  0  0  0  0
 76 77  1  0  0  0  0
 76 78  2  0  0  0  0
 78 79  1  0  0  0  0
 78 80  4  0  0  0  0
 80 81  4  0  0  0  0
 80 85  1  0  0  0  0
 81 82  1  0  0  0  0
 81 83  4  0  0  0  0
 83 84  1  0  0  0  0
 85 86  1  0  0  0  0
 86 87  1  0  0  0  0
 86 88  1  0  0  0  0
 86 89  1  0  0  0  0
 90103  1  0  0  0  0
 90104  1  0  0  0  0
 90105  1  0  0  0  0
 91100  1  0  0  0  0
 91101  1  0  0  0  0
 91102  1  0  0  0  0
 92 97  1  0  0  0  0
 92 98  1  0  0  0  0
 92 99  1  0  0  0  0
 93 94  1  0  0  0  0
 93 95  1  0  0  0  0
 93 96  1  0  0  0  0
M  END
