# Supplementary material for: Factors Governing the Catalytic Insertion of CO2 into Arenes – A DFT Case Study for Pd and Pt Phosphane Sulfonamido Complexes
Source: Chemistry. 2022 Mar 21;28(23):e202104375. doi: 10.1002/chem.202104375 (PMC9310616; doi:10.1002/chem.202104375)
Supplement: Supplementary file 2 — Supporting Information [file CHEM-28-0-s002.zip › Structures_related_to_TableS2/I_L8.mol]

mh_001_c_001 def2-TZVP

Created by GaussView 6.0.16
 72 75  0  0  0  0  0  0  0  0  0    0
   -0.0961   -0.7719   -0.3386 Pd  0  0  0  0  0  0  0  0  0  0  0  0
    1.5840    0.5640    0.1437 P   0  0  0  0  0  0  0  0  0  0  0  0
    2.9760   -0.2207    1.0212 C   0  0  0  0  0  0  0  0  0  0  0  0
    3.5692    0.3978    2.1277 C   0  0  0  0  0  0  0  0  0  0  0  0
    3.2038    1.3658    2.4566 H   0  0  0  0  0  0  0  0  0  0  0  0
    4.6227   -0.2153    2.8060 C   0  0  0  0  0  0  0  0  0  0  0  0
    5.0739    0.2830    3.6600 H   0  0  0  0  0  0  0  0  0  0  0  0
    5.0925   -1.4612    2.3913 C   0  0  0  0  0  0  0  0  0  0  0  0
    5.9099   -1.9443    2.9197 H   0  0  0  0  0  0  0  0  0  0  0  0
    4.5042   -2.0977    1.2979 C   0  0  0  0  0  0  0  0  0  0  0  0
    4.8470   -3.0733    0.9704 H   0  0  0  0  0  0  0  0  0  0  0  0
    3.4570   -1.4780    0.6180 C   0  0  0  0  0  0  0  0  0  0  0  0
    2.7795   -2.3222   -0.8207 S   0  0  0  0  0  0  0  0  0  0  0  0
    3.3911   -3.6515   -0.8536 O   0  0  0  0  0  0  0  0  0  0  0  0
    2.9831   -1.4685   -1.9876 O   0  0  0  0  0  0  0  0  0  0  0  0
    2.3688    1.4969   -1.2078 C   0  0  0  0  0  0  0  0  0  0  0  0
    1.5572    2.0505   -2.2253 C   0  0  0  0  0  0  0  0  0  0  0  0
    2.1461    2.7436   -3.2903 C   0  0  0  0  0  0  0  0  0  0  0  0
    1.5307    3.1659   -4.0768 H   0  0  0  0  0  0  0  0  0  0  0  0
    3.5331    2.8920   -3.3369 C   0  0  0  0  0  0  0  0  0  0  0  0
    3.9795    3.4307   -4.1694 H   0  0  0  0  0  0  0  0  0  0  0  0
    4.3420    2.3587   -2.3335 C   0  0  0  0  0  0  0  0  0  0  0  0
    5.4213    2.4755   -2.3732 H   0  0  0  0  0  0  0  0  0  0  0  0
    3.7550    1.6626   -1.2773 C   0  0  0  0  0  0  0  0  0  0  0  0
    4.3832    1.2333   -0.5036 H   0  0  0  0  0  0  0  0  0  0  0  0
    0.2237    1.8732   -2.0755 O   0  0  0  0  0  0  0  0  0  0  0  0
   -0.6704    2.3474   -3.0896 C   0  0  0  0  0  0  0  0  0  0  0  0
   -0.6199    3.4396   -3.1785 H   0  0  0  0  0  0  0  0  0  0  0  0
   -1.6653    2.0489   -2.7560 H   0  0  0  0  0  0  0  0  0  0  0  0
   -0.4473    1.8823   -4.0573 H   0  0  0  0  0  0  0  0  0  0  0  0
    0.9457    1.8305    1.2857 C   0  0  0  0  0  0  0  0  0  0  0  0
    0.2519    1.4207    2.4501 C   0  0  0  0  0  0  0  0  0  0  0  0
   -0.3479    2.3752    3.2795 C   0  0  0  0  0  0  0  0  0  0  0  0
   -0.8881    2.0685    4.1683 H   0  0  0  0  0  0  0  0  0  0  0  0
   -0.2462    3.7307    2.9625 C   0  0  0  0  0  0  0  0  0  0  0  0
   -0.7155    4.4629    3.6152 H   0  0  0  0  0  0  0  0  0  0  0  0
    0.4486    4.1479    1.8271 C   0  0  0  0  0  0  0  0  0  0  0  0
    0.5287    5.2040    1.5854 H   0  0  0  0  0  0  0  0  0  0  0  0
    1.0369    3.1957    0.9951 C   0  0  0  0  0  0  0  0  0  0  0  0
    1.5698    3.5141    0.1047 H   0  0  0  0  0  0  0  0  0  0  0  0
    0.2337    0.0868    2.6926 O   0  0  0  0  0  0  0  0  0  0  0  0
   -0.6618   -0.4281    3.6882 C   0  0  0  0  0  0  0  0  0  0  0  0
   -0.3592   -0.1122    4.6937 H   0  0  0  0  0  0  0  0  0  0  0  0
   -0.5909   -1.5142    3.6077 H   0  0  0  0  0  0  0  0  0  0  0  0
   -1.6906   -0.1084    3.4860 H   0  0  0  0  0  0  0  0  0  0  0  0
   -1.9199    0.5348   -0.1237 O   0  0  0  0  0  0  0  0  0  0  0  0
   -2.6792   -0.4750   -0.2981 C   0  0  0  0  0  0  0  0  0  0  0  0
   -2.1703   -1.6290   -0.5254 O   0  0  0  0  0  0  0  0  0  0  0  0
   -4.1544   -0.3131   -0.2322 C   0  0  0  0  0  0  0  0  0  0  0  0
   -4.7246    0.9469    0.0238 C   0  0  0  0  0  0  0  0  0  0  0  0
   -4.0724    1.8028    0.1701 H   0  0  0  0  0  0  0  0  0  0  0  0
   -6.0996    1.1046    0.0917 C   0  0  0  0  0  0  0  0  0  0  0  0
   -6.5427    2.0771    0.2896 H   0  0  0  0  0  0  0  0  0  0  0  0
   -6.9471   -0.0027   -0.0956 C   0  0  0  0  0  0  0  0  0  0  0  0
   -6.3924   -1.2664   -0.3521 C   0  0  0  0  0  0  0  0  0  0  0  0
   -7.0259   -2.1335   -0.5006 H   0  0  0  0  0  0  0  0  0  0  0  0
   -5.0079   -1.4079   -0.4176 C   0  0  0  0  0  0  0  0  0  0  0  0
   -4.5785   -2.3855   -0.6158 H   0  0  0  0  0  0  0  0  0  0  0  0
   -8.2792    0.2494   -0.0101 O   0  0  0  0  0  0  0  0  0  0  0  0
   -9.1908   -0.8456   -0.1862 C   0  0  0  0  0  0  0  0  0  0  0  0
   -9.0360   -1.6152    0.5802 H   0  0  0  0  0  0  0  0  0  0  0  0
  -10.1888   -0.4161   -0.0776 H   0  0  0  0  0  0  0  0  0  0  0  0
   -9.0873   -1.2891   -1.1842 H   0  0  0  0  0  0  0  0  0  0  0  0
    1.0121   -2.4968   -0.4807 C   0  0  0  0  0  0  0  0  0  0  0  0
    0.4236   -3.2467   -1.6766 C   0  0  0  0  0  0  0  0  0  0  0  0
    0.8653   -4.2498   -1.7605 H   0  0  0  0  0  0  0  0  0  0  0  0
   -0.6529   -3.3671   -1.5276 H   0  0  0  0  0  0  0  0  0  0  0  0
    0.5883   -2.7141   -2.6171 H   0  0  0  0  0  0  0  0  0  0  0  0
    0.8231   -3.2423    0.8364 C   0  0  0  0  0  0  0  0  0  0  0  0
   -0.2477   -3.3575    1.0334 H   0  0  0  0  0  0  0  0  0  0  0  0
    1.2647   -4.2477    0.7834 H   0  0  0  0  0  0  0  0  0  0  0  0
    1.2732   -2.7113    1.6794 H   0  0  0  0  0  0  0  0  0  0  0  0
  1  2  1  0  0  0  0
  1 64  1  0  0  0  0
  2  3  1  0  0  0  0
  2 16  1  0  0  0  0
  2 31  1  0  0  0  0
  3  4  4  0  0  0  0
  3 12  4  0  0  0  0
  4  5  1  0  0  0  0
  4  6  4  0  0  0  0
  6  7  1  0  0  0  0
  6  8  4  0  0  0  0
  8  9  1  0  0  0  0
  8 10  4  0  0  0  0
 10 11  1  0  0  0  0
 10 12  4  0  0  0  0
 12 13  1  0  0  0  0
 13 14  2  0  0  0  0
 13 15  2  0  0  0  0
 13 64  1  0  0  0  0
 16 17  4  0  0  0  0
 16 24  4  0  0  0  0
 17 18  4  0  0  0  0
 17 26  1  0  0  0  0
 18 19  1  0  0  0  0
 18 20  4  0  0  0  0
 20 21  1  0  0  0  0
 20 22  4  0  0  0  0
 22 23  1  0  0  0  0
 22 24  4  0  0  0  0
 24 25  1  0  0  0  0
 26 27  1  0  0  0  0
 27 28  1  0  0  0  0
 27 29  1  0  0  0  0
 27 30  1  0  0  0  0
 31 32  4  0  0  0  0
 31 39  4  0  0  0  0
 32 33  4  0  0  0  0
 32 41  1  0  0  0  0
 33 34  1  0  0  0  0
 33 35  4  0  0  0  0
 35 36  1  0  0  0  0
 35 37  4  0  0  0  0
 37 38  1  0  0  0  0
 37 39  4  0  0  0  0
 39 40  1  0  0  0  0
 41 42  1  0  0  0  0
 42 43  1  0  0  0  0
 42 44  1  0  0  0  0
 42 45  1  0  0  0  0
 46 47  2  0  0  0  0
 47 48  2  0  0  0  0
 47 49  1  0  0  0  0
 49 50  4  0  0  0  0
 49 57  4  0  0  0  0
 50 51  1  0  0  0  0
 50 52  2  0  0  0  0
 52 53  1  0  0  0  0
 52 54  4  0  0  0  0
 54 55  4  0  0  0  0
 54 59  1  0  0  0  0
 55 56  1  0  0  0  0
 55 57  4  0  0  0  0
 57 58  1  0  0  0  0
 59 60  1  0  0  0  0
 60 61  1  0  0  0  0
 60 62  1  0  0  0  0
 60 63  1  0  0  0  0
 64 65  1  0  0  0  0
 64 69  1  0  0  0  0
 65 66  1  0  0  0  0
 65 67  1  0  0  0  0
 65 68  1  0  0  0  0
 69 70  1  0  0  0  0
 69 71  1  0  0  0  0
 69 72  1  0  0  0  0
M  END
