# Supplementary material for: Factors Governing the Catalytic Insertion of CO2 into Arenes – A DFT Case Study for Pd and Pt Phosphane Sulfonamido Complexes
Source: Chemistry. 2022 Mar 21;28(23):e202104375. doi: 10.1002/chem.202104375 (PMC9310616; doi:10.1002/chem.202104375)
Supplement: Supplementary file 2 — Supporting Information [file CHEM-28-0-s002.zip › Structures_related_to_TableS2/I_L9.mol]

mh_001_oc2_001 def2-TZVP

Created by GaussView 6.0.16
 70 73  0  0  0  0  0  0  0  0  0    0
    0.0007   -0.9343   -0.5612 Pd  0  0  0  0  0  0  0  0  0  0  0  0
    1.6304    0.3261    0.1492 P   0  0  0  0  0  0  0  0  0  0  0  0
    3.1085   -0.6655    0.5258 C   0  0  0  0  0  0  0  0  0  0  0  0
    3.9175   -0.2377    1.5892 C   0  0  0  0  0  0  0  0  0  0  0  0
    3.6336    0.6464    2.1530 H   0  0  0  0  0  0  0  0  0  0  0  0
    5.0786   -0.9261    1.9296 C   0  0  0  0  0  0  0  0  0  0  0  0
    5.6930   -0.5835    2.7582 H   0  0  0  0  0  0  0  0  0  0  0  0
    5.4358   -2.0527    1.1925 C   0  0  0  0  0  0  0  0  0  0  0  0
    6.3385   -2.6069    1.4388 H   0  0  0  0  0  0  0  0  0  0  0  0
    4.6316   -2.4816    0.1357 C   0  0  0  0  0  0  0  0  0  0  0  0
    4.9372   -3.3642   -0.4142 H   0  0  0  0  0  0  0  0  0  0  0  0
    3.4505   -1.8161   -0.2238 C   0  0  0  0  0  0  0  0  0  0  0  0
    2.2265    1.6490   -0.9589 C   0  0  0  0  0  0  0  0  0  0  0  0
    1.2979    2.4885   -1.6206 C   0  0  0  0  0  0  0  0  0  0  0  0
    1.7517    3.4694   -2.5123 C   0  0  0  0  0  0  0  0  0  0  0  0
    1.0443    4.1123   -3.0240 H   0  0  0  0  0  0  0  0  0  0  0  0
    3.1199    3.6210   -2.7390 C   0  0  0  0  0  0  0  0  0  0  0  0
    3.4597    4.3850   -3.4342 H   0  0  0  0  0  0  0  0  0  0  0  0
    4.0453    2.8067   -2.0857 C   0  0  0  0  0  0  0  0  0  0  0  0
    5.1103    2.9271   -2.2632 H   0  0  0  0  0  0  0  0  0  0  0  0
    3.5933    1.8262   -1.2035 C   0  0  0  0  0  0  0  0  0  0  0  0
    4.3099    1.1796   -0.7084 H   0  0  0  0  0  0  0  0  0  0  0  0
   -0.0022    2.2787   -1.3204 O   0  0  0  0  0  0  0  0  0  0  0  0
   -1.0137    3.0246   -2.0080 C   0  0  0  0  0  0  0  0  0  0  0  0
   -0.9308    4.0959   -1.7872 H   0  0  0  0  0  0  0  0  0  0  0  0
   -1.9609    2.6395   -1.6286 H   0  0  0  0  0  0  0  0  0  0  0  0
   -0.9531    2.8604   -3.0907 H   0  0  0  0  0  0  0  0  0  0  0  0
    1.1434    1.1665    1.6845 C   0  0  0  0  0  0  0  0  0  0  0  0
    0.6477    0.3943    2.7640 C   0  0  0  0  0  0  0  0  0  0  0  0
    0.1868    1.0298    3.9233 C   0  0  0  0  0  0  0  0  0  0  0  0
   -0.1991    0.4467    4.7519 H   0  0  0  0  0  0  0  0  0  0  0  0
    0.2278    2.4219    4.0144 C   0  0  0  0  0  0  0  0  0  0  0  0
   -0.1328    2.9031    4.9204 H   0  0  0  0  0  0  0  0  0  0  0  0
    0.7259    3.1919    2.9632 C   0  0  0  0  0  0  0  0  0  0  0  0
    0.7612    4.2750    3.0396 H   0  0  0  0  0  0  0  0  0  0  0  0
    1.1777    2.5597    1.8052 C   0  0  0  0  0  0  0  0  0  0  0  0
    1.5638    3.1548    0.9841 H   0  0  0  0  0  0  0  0  0  0  0  0
    0.6713   -0.9480    2.5927 O   0  0  0  0  0  0  0  0  0  0  0  0
    0.0538   -1.7898    3.5764 C   0  0  0  0  0  0  0  0  0  0  0  0
    0.5766   -1.7206    4.5379 H   0  0  0  0  0  0  0  0  0  0  0  0
    0.1398   -2.8040    3.1821 H   0  0  0  0  0  0  0  0  0  0  0  0
   -1.0037   -1.5294    3.7029 H   0  0  0  0  0  0  0  0  0  0  0  0
   -1.7220    0.1637   -0.0206 O   0  0  0  0  0  0  0  0  0  0  0  0
   -2.5513   -0.7312   -0.4345 C   0  0  0  0  0  0  0  0  0  0  0  0
   -2.1043   -1.8025   -0.9551 O   0  0  0  0  0  0  0  0  0  0  0  0
   -4.0052   -0.4837   -0.2964 C   0  0  0  0  0  0  0  0  0  0  0  0
   -4.4830    0.6913    0.3126 C   0  0  0  0  0  0  0  0  0  0  0  0
   -3.7730    1.4205    0.6908 H   0  0  0  0  0  0  0  0  0  0  0  0
   -5.8432    0.9238    0.4357 C   0  0  0  0  0  0  0  0  0  0  0  0
   -6.2161    1.8297    0.9062 H   0  0  0  0  0  0  0  0  0  0  0  0
   -6.7677   -0.0184   -0.0517 C   0  0  0  0  0  0  0  0  0  0  0  0
   -6.3049   -1.1962   -0.6596 C   0  0  0  0  0  0  0  0  0  0  0  0
   -6.9985   -1.9366   -1.0416 H   0  0  0  0  0  0  0  0  0  0  0  0
   -4.9343   -1.4164   -0.7744 C   0  0  0  0  0  0  0  0  0  0  0  0
   -4.5752   -2.3270   -1.2448 H   0  0  0  0  0  0  0  0  0  0  0  0
   -8.0781    0.2991    0.1111 O   0  0  0  0  0  0  0  0  0  0  0  0
   -9.0667   -0.6242   -0.3707 C   0  0  0  0  0  0  0  0  0  0  0  0
   -8.9845   -1.5918    0.1393 H   0  0  0  0  0  0  0  0  0  0  0  0
  -10.0311   -0.1679   -0.1381 H   0  0  0  0  0  0  0  0  0  0  0  0
   -8.9785   -0.7666   -1.4548 H   0  0  0  0  0  0  0  0  0  0  0  0
    1.2200   -2.3975   -1.0654 O   0  0  0  0  0  0  0  0  0  0  0  0
    2.5861   -2.3215   -1.4065 C   0  0  0  0  0  0  0  0  0  0  0  0
    2.8117   -1.4238   -2.6406 C   0  0  0  0  0  0  0  0  0  0  0  0
    2.2719   -1.8486   -3.4944 H   0  0  0  0  0  0  0  0  0  0  0  0
    2.4306   -0.4153   -2.4677 H   0  0  0  0  0  0  0  0  0  0  0  0
    3.8760   -1.3498   -2.8941 H   0  0  0  0  0  0  0  0  0  0  0  0
    2.9465   -3.7702   -1.7948 C   0  0  0  0  0  0  0  0  0  0  0  0
    2.2364   -4.0998   -2.5588 H   0  0  0  0  0  0  0  0  0  0  0  0
    3.9550   -3.8432   -2.2141 H   0  0  0  0  0  0  0  0  0  0  0  0
    2.8661   -4.4399   -0.9330 H   0  0  0  0  0  0  0  0  0  0  0  0
  1  2  1  0  0  0  0
  1 61  1  0  0  0  0
  2  3  1  0  0  0  0
  2 13  1  0  0  0  0
  2 28  1  0  0  0  0
  3  4  4  0  0  0  0
  3 12  4  0  0  0  0
  4  5  1  0  0  0  0
  4  6  4  0  0  0  0
  6  7  1  0  0  0  0
  6  8  4  0  0  0  0
  8  9  1  0  0  0  0
  8 10  4  0  0  0  0
 10 11  1  0  0  0  0
 10 12  4  0  0  0  0
 12 62  1  0  0  0  0
 13 14  4  0  0  0  0
 13 21  4  0  0  0  0
 14 15  4  0  0  0  0
 14 23  1  0  0  0  0
 15 16  1  0  0  0  0
 15 17  4  0  0  0  0
 17 18  1  0  0  0  0
 17 19  4  0  0  0  0
 19 20  1  0  0  0  0
 19 21  4  0  0  0  0
 21 22  1  0  0  0  0
 23 24  1  0  0  0  0
 24 25  1  0  0  0  0
 24 26  1  0  0  0  0
 24 27  1  0  0  0  0
 28 29  4  0  0  0  0
 28 36  4  0  0  0  0
 29 30  4  0  0  0  0
 29 38  1  0  0  0  0
 30 31  1  0  0  0  0
 30 32  4  0  0  0  0
 32 33  1  0  0  0  0
 32 34  4  0  0  0  0
 34 35  1  0  0  0  0
 34 36  4  0  0  0  0
 36 37  1  0  0  0  0
 38 39  1  0  0  0  0
 39 40  1  0  0  0  0
 39 41  1  0  0  0  0
 39 42  1  0  0  0  0
 43 44  4  0  0  0  0
 44 45  2  0  0  0  0
 44 46  1  0  0  0  0
 46 47  4  0  0  0  0
 46 54  4  0  0  0  0
 47 48  1  0  0  0  0
 47 49  2  0  0  0  0
 49 50  1  0  0  0  0
 49 51  4  0  0  0  0
 51 52  4  0  0  0  0
 51 56  1  0  0  0  0
 52 53  1  0  0  0  0
 52 54  4  0  0  0  0
 54 55  1  0  0  0  0
 56 57  1  0  0  0  0
 57 58  1  0  0  0  0
 57 59  1  0  0  0  0
 57 60  1  0  0  0  0
 61 62  1  0  0  0  0
 62 63  1  0  0  0  0
 62 67  1  0  0  0  0
 63 64  1  0  0  0  0
 63 65  1  0  0  0  0
 63 66  1  0  0  0  0
 67 68  1  0  0  0  0
 67 69  1  0  0  0  0
 67 70  1  0  0  0  0
M  END
