# Supplementary material for: Factors Governing the Catalytic Insertion of CO2 into Arenes – A DFT Case Study for Pd and Pt Phosphane Sulfonamido Complexes
Source: Chemistry. 2022 Mar 21;28(23):e202104375. doi: 10.1002/chem.202104375 (PMC9310616; doi:10.1002/chem.202104375)
Supplement: Supplementary file 2 — Supporting Information [file CHEM-28-0-s002.zip › Structures_related_to_TableS2/TSV-VI_L10.mol]

mhwlcb_lig2_ts5_6 def2-TZVP

Created by GaussView 6.0.16
 94 97  0  0  0  0  0  0  0  0  0    0
   -0.8083    1.2381    0.1839 P   0  0  0  0  0  0  0  0  0  0  0  0
   -0.0401    1.9417    1.6894 C   0  0  0  0  0  0  0  0  0  0  0  0
   -0.8449    2.4054    2.7382 C   0  0  0  0  0  0  0  0  0  0  0  0
   -1.9249    2.3738    2.6375 H   0  0  0  0  0  0  0  0  0  0  0  0
   -0.2809    2.9073    3.9107 C   0  0  0  0  0  0  0  0  0  0  0  0
   -0.9269    3.2626    4.7093 H   0  0  0  0  0  0  0  0  0  0  0  0
    1.1052    2.9438    4.0518 C   0  0  0  0  0  0  0  0  0  0  0  0
    1.5565    3.3223    4.9654 H   0  0  0  0  0  0  0  0  0  0  0  0
    1.9199    2.4921    3.0132 C   0  0  0  0  0  0  0  0  0  0  0  0
    3.0008    2.5079    3.1096 H   0  0  0  0  0  0  0  0  0  0  0  0
    1.3610    1.9993    1.8342 C   0  0  0  0  0  0  0  0  0  0  0  0
    2.5204    1.5056    0.5226 S   0  0  0  0  0  0  0  0  0  0  0  0
    2.1131   -0.0100    0.2341 N   0  0  0  0  0  0  0  0  0  0  0  0
    3.0717   -1.0579    0.2649 C   0  0  0  0  0  0  0  0  0  0  0  0
    3.8136   -1.3691   -0.9001 C   0  0  0  0  0  0  0  0  0  0  0  0
    4.7249   -2.4290   -0.8447 C   0  0  0  0  0  0  0  0  0  0  0  0
    5.3129   -2.6753   -1.7253 H   0  0  0  0  0  0  0  0  0  0  0  0
    4.8904   -3.1766    0.3205 C   0  0  0  0  0  0  0  0  0  0  0  0
    5.6055   -3.9964    0.3443 H   0  0  0  0  0  0  0  0  0  0  0  0
    4.1316   -2.8792    1.4514 C   0  0  0  0  0  0  0  0  0  0  0  0
    4.2578   -3.4717    2.3546 H   0  0  0  0  0  0  0  0  0  0  0  0
    3.2123   -1.8246    1.4439 C   0  0  0  0  0  0  0  0  0  0  0  0
    3.6424   -0.5636   -2.1767 C   0  0  0  0  0  0  0  0  0  0  0  0
    2.7316    0.0295   -2.0556 H   0  0  0  0  0  0  0  0  0  0  0  0
    4.8104    0.4193   -2.3656 C   0  0  0  0  0  0  0  0  0  0  0  0
    4.9193    1.0650   -1.4891 H   0  0  0  0  0  0  0  0  0  0  0  0
    4.6391    1.0531   -3.2450 H   0  0  0  0  0  0  0  0  0  0  0  0
    5.7537   -0.1218   -2.5138 H   0  0  0  0  0  0  0  0  0  0  0  0
    3.4659   -1.4456   -3.4205 C   0  0  0  0  0  0  0  0  0  0  0  0
    4.3730   -2.0194   -3.6442 H   0  0  0  0  0  0  0  0  0  0  0  0
    3.2502   -0.8201   -4.2952 H   0  0  0  0  0  0  0  0  0  0  0  0
    2.6400   -2.1523   -3.2909 H   0  0  0  0  0  0  0  0  0  0  0  0
    2.3904   -1.5184    2.6832 C   0  0  0  0  0  0  0  0  0  0  0  0
    1.7298   -0.6848    2.4313 H   0  0  0  0  0  0  0  0  0  0  0  0
    1.5042   -2.7086    3.0789 C   0  0  0  0  0  0  0  0  0  0  0  0
    0.8327   -2.9862    2.2583 H   0  0  0  0  0  0  0  0  0  0  0  0
    0.8924   -2.4540    3.9529 H   0  0  0  0  0  0  0  0  0  0  0  0
    2.1060   -3.5884    3.3364 H   0  0  0  0  0  0  0  0  0  0  0  0
    3.2785   -1.0716    3.8543 C   0  0  0  0  0  0  0  0  0  0  0  0
    3.9305   -1.8870    4.1915 H   0  0  0  0  0  0  0  0  0  0  0  0
    2.6604   -0.7588    4.7052 H   0  0  0  0  0  0  0  0  0  0  0  0
    3.9122   -0.2285    3.5611 H   0  0  0  0  0  0  0  0  0  0  0  0
    2.1737    2.4206   -0.5725 O   0  0  0  0  0  0  0  0  0  0  0  0
   -0.7620    2.6080   -1.0220 C   0  0  0  0  0  0  0  0  0  0  0  0
   -0.4519    2.4146   -2.3864 C   0  0  0  0  0  0  0  0  0  0  0  0
   -0.3829    3.5209   -3.2453 C   0  0  0  0  0  0  0  0  0  0  0  0
   -0.1352    3.3835   -4.2917 H   0  0  0  0  0  0  0  0  0  0  0  0
   -0.6285    4.8033   -2.7575 C   0  0  0  0  0  0  0  0  0  0  0  0
   -0.5690    5.6491   -3.4382 H   0  0  0  0  0  0  0  0  0  0  0  0
   -0.9418    5.0046   -1.4129 C   0  0  0  0  0  0  0  0  0  0  0  0
   -1.1285    6.0039   -1.0301 H   0  0  0  0  0  0  0  0  0  0  0  0
   -1.0005    3.9070   -0.5574 C   0  0  0  0  0  0  0  0  0  0  0  0
   -1.2261    4.0605    0.4937 H   0  0  0  0  0  0  0  0  0  0  0  0
   -0.2323    1.1431   -2.7966 O   0  0  0  0  0  0  0  0  0  0  0  0
    0.2633    0.8997   -4.1187 C   0  0  0  0  0  0  0  0  0  0  0  0
   -0.4706    1.1961   -4.8781 H   0  0  0  0  0  0  0  0  0  0  0  0
    0.4265   -0.1779   -4.1693 H   0  0  0  0  0  0  0  0  0  0  0  0
    1.2088    1.4285   -4.2848 H   0  0  0  0  0  0  0  0  0  0  0  0
   -2.5745    1.0555    0.5914 C   0  0  0  0  0  0  0  0  0  0  0  0
   -2.9711    0.1566    1.6110 C   0  0  0  0  0  0  0  0  0  0  0  0
   -4.3296   -0.0155    1.9032 C   0  0  0  0  0  0  0  0  0  0  0  0
   -4.6376   -0.6998    2.6851 H   0  0  0  0  0  0  0  0  0  0  0  0
   -5.2917    0.6884    1.1795 C   0  0  0  0  0  0  0  0  0  0  0  0
   -6.3433    0.5389    1.4116 H   0  0  0  0  0  0  0  0  0  0  0  0
   -4.9144    1.5667    0.1646 C   0  0  0  0  0  0  0  0  0  0  0  0
   -5.6643    2.1092   -0.4040 H   0  0  0  0  0  0  0  0  0  0  0  0
   -3.5615    1.7455   -0.1204 C   0  0  0  0  0  0  0  0  0  0  0  0
   -3.2655    2.4235   -0.9134 H   0  0  0  0  0  0  0  0  0  0  0  0
   -1.9709   -0.4855    2.2600 O   0  0  0  0  0  0  0  0  0  0  0  0
   -2.3004   -1.3874    3.3238 C   0  0  0  0  0  0  0  0  0  0  0  0
   -2.8077   -0.8586    4.1397 H   0  0  0  0  0  0  0  0  0  0  0  0
   -1.3464   -1.7810    3.6755 H   0  0  0  0  0  0  0  0  0  0  0  0
   -2.9297   -2.2086    2.9628 H   0  0  0  0  0  0  0  0  0  0  0  0
   -4.2751   -2.2758   -0.8177 C   0  0  0  0  0  0  0  0  0  0  0  0
   -3.8377   -1.3507   -1.7909 C   0  0  0  0  0  0  0  0  0  0  0  0
   -2.5016   -1.0269   -1.8808 C   0  0  0  0  0  0  0  0  0  0  0  0
   -1.5409   -1.6116   -1.0182 C   0  0  0  0  0  0  0  0  0  0  0  0
   -1.9998   -2.5608   -0.0770 C   0  0  0  0  0  0  0  0  0  0  0  0
   -3.3439   -2.8985    0.0300 C   0  0  0  0  0  0  0  0  0  0  0  0
   -4.5764   -0.8882   -2.4397 H   0  0  0  0  0  0  0  0  0  0  0  0
   -3.6599   -3.6302    0.7644 H   0  0  0  0  0  0  0  0  0  0  0  0
   -0.5178   -3.0759   -3.0603 O   0  0  0  0  0  0  0  0  0  0  0  0
   -0.1172   -2.6280   -2.0295 C   0  0  0  0  0  0  0  0  0  0  0  0
    0.8677   -2.5718   -1.2903 O   0  0  0  0  0  0  0  0  0  0  0  0
   -5.6066   -2.4963   -0.7801 O   0  0  0  0  0  0  0  0  0  0  0  0
   -6.1265   -3.3934    0.2168 C   0  0  0  0  0  0  0  0  0  0  0  0
   -5.8825   -3.0394    1.2250 H   0  0  0  0  0  0  0  0  0  0  0  0
   -7.2087   -3.3900    0.0754 H   0  0  0  0  0  0  0  0  0  0  0  0
   -5.7372   -4.4077    0.0717 H   0  0  0  0  0  0  0  0  0  0  0  0
    0.2166   -0.6268   -0.4263 Pd  0  0  0  0  0  0  0  0  0  0  0  0
   -2.1769   -0.3035   -2.6220 H   0  0  0  0  0  0  0  0  0  0  0  0
   -1.2861   -3.0480    0.5821 H   0  0  0  0  0  0  0  0  0  0  0  0
    3.9646    1.4966    1.0589 N   0  0  0  0  0  0  0  0  0  0  0  0
    4.3423    2.4407    0.9684 H   0  0  0  0  0  0  0  0  0  0  0  0
  1  2  1  0  0  0  0
  1 44  1  0  0  0  0
  1 59  1  0  0  0  0
  1 90  1  0  0  0  0
  2  3  4  0  0  0  0
  2 11  4  0  0  0  0
  3  4  1  0  0  0  0
  3  5  4  0  0  0  0
  5  6  1  0  0  0  0
  5  7  4  0  0  0  0
  7  8  1  0  0  0  0
  7  9  4  0  0  0  0
  9 10  1  0  0  0  0
  9 11  4  0  0  0  0
 11 12  1  0  0  0  0
 12 13  4  0  0  0  0
 12 43  2  0  0  0  0
 12 93  4  0  0  0  0
 13 14  1  0  0  0  0
 14 15  4  0  0  0  0
 14 22  4  0  0  0  0
 15 16  4  0  0  0  0
 15 23  1  0  0  0  0
 16 17  1  0  0  0  0
 16 18  4  0  0  0  0
 18 19  1  0  0  0  0
 18 20  4  0  0  0  0
 20 21  1  0  0  0  0
 20 22  4  0  0  0  0
 22 33  1  0  0  0  0
 23 24  1  0  0  0  0
 23 25  1  0  0  0  0
 23 29  1  0  0  0  0
 25 26  1  0  0  0  0
 25 27  1  0  0  0  0
 25 28  1  0  0  0  0
 29 30  1  0  0  0  0
 29 31  1  0  0  0  0
 29 32  1  0  0  0  0
 33 34  1  0  0  0  0
 33 35  1  0  0  0  0
 33 39  1  0  0  0  0
 35 36  1  0  0  0  0
 35 37  1  0  0  0  0
 35 38  1  0  0  0  0
 39 40  1  0  0  0  0
 39 41  1  0  0  0  0
 39 42  1  0  0  0  0
 44 45  4  0  0  0  0
 44 52  4  0  0  0  0
 45 46  4  0  0  0  0
 45 54  1  0  0  0  0
 46 47  1  0  0  0  0
 46 48  4  0  0  0  0
 48 49  1  0  0  0  0
 48 50  4  0  0  0  0
 50 51  1  0  0  0  0
 50 52  4  0  0  0  0
 52 53  1  0  0  0  0
 54 55  1  0  0  0  0
 55 56  1  0  0  0  0
 55 57  1  0  0  0  0
 55 58  1  0  0  0  0
 59 60  4  0  0  0  0
 59 67  4  0  0  0  0
 60 61  4  0  0  0  0
 60 69  1  0  0  0  0
 61 62  1  0  0  0  0
 61 63  4  0  0  0  0
 63 64  1  0  0  0  0
 63 65  4  0  0  0  0
 65 66  1  0  0  0  0
 65 67  4  0  0  0  0
 67 68  1  0  0  0  0
 69 70  1  0  0  0  0
 70 71  1  0  0  0  0
 70 72  1  0  0  0  0
 70 73  1  0  0  0  0
 74 75  4  0  0  0  0
 74 79  4  0  0  0  0
 74 85  1  0  0  0  0
 75 76  2  0  0  0  0
 75 80  1  0  0  0  0
 76 77  4  0  0  0  0
 76 91  1  0  0  0  0
 77 78  4  0  0  0  0
 77 90  1  0  0  0  0
 78 79  4  0  0  0  0
 78 92  1  0  0  0  0
 79 81  1  0  0  0  0
 82 83  2  0  0  0  0
 83 84  2  0  0  0  0
 85 86  1  0  0  0  0
 86 87  1  0  0  0  0
 86 88  1  0  0  0  0
 86 89  1  0  0  0  0
 93 94  1  0  0  0  0
M  END
