# Supplementary material for: Factors Governing the Catalytic Insertion of CO2 into Arenes – A DFT Case Study for Pd and Pt Phosphane Sulfonamido Complexes
Source: Chemistry. 2022 Mar 21;28(23):e202104375. doi: 10.1002/chem.202104375 (PMC9310616; doi:10.1002/chem.202104375)
Supplement: Supplementary file 2 — Supporting Information [file CHEM-28-0-s002.zip › Structures_related_to_TableS2/TSV-VI_L11.mol]

mhwlcb_lig2_ts5_6_me def2-TZVP

Created by GaussView 6.0.16
 97100  0  0  0  0  0  0  0  0  0    0
   -0.8074    1.2654    0.1465 P   0  0  0  0  0  0  0  0  0  0  0  0
    0.0331    1.9488    1.6224 C   0  0  0  0  0  0  0  0  0  0  0  0
   -0.7157    2.4906    2.6751 C   0  0  0  0  0  0  0  0  0  0  0  0
   -1.7953    2.5550    2.5865 H   0  0  0  0  0  0  0  0  0  0  0  0
   -0.0959    2.9425    3.8398 C   0  0  0  0  0  0  0  0  0  0  0  0
   -0.6979    3.3621    4.6417 H   0  0  0  0  0  0  0  0  0  0  0  0
    1.2880    2.8410    3.9724 C   0  0  0  0  0  0  0  0  0  0  0  0
    1.7800    3.1721    4.8835 H   0  0  0  0  0  0  0  0  0  0  0  0
    2.0478    2.3118    2.9287 C   0  0  0  0  0  0  0  0  0  0  0  0
    3.1237    2.2154    3.0223 H   0  0  0  0  0  0  0  0  0  0  0  0
    1.4347    1.8796    1.7523 C   0  0  0  0  0  0  0  0  0  0  0  0
    2.5347    1.2817    0.4338 S   0  0  0  0  0  0  0  0  0  0  0  0
    2.0151   -0.2108    0.2022 N   0  0  0  0  0  0  0  0  0  0  0  0
    2.9026   -1.3189    0.2248 C   0  0  0  0  0  0  0  0  0  0  0  0
    3.6086   -1.6875   -0.9456 C   0  0  0  0  0  0  0  0  0  0  0  0
    4.4527   -2.8019   -0.8908 C   0  0  0  0  0  0  0  0  0  0  0  0
    5.0138   -3.0920   -1.7757 H   0  0  0  0  0  0  0  0  0  0  0  0
    4.5848   -3.5485    0.2793 C   0  0  0  0  0  0  0  0  0  0  0  0
    5.2480   -4.4108    0.3030 H   0  0  0  0  0  0  0  0  0  0  0  0
    3.8585   -3.1947    1.4155 C   0  0  0  0  0  0  0  0  0  0  0  0
    3.9575   -3.7869    2.3225 H   0  0  0  0  0  0  0  0  0  0  0  0
    3.0066   -2.0852    1.4083 C   0  0  0  0  0  0  0  0  0  0  0  0
    3.4751   -0.8844   -2.2279 C   0  0  0  0  0  0  0  0  0  0  0  0
    2.6211   -0.2145   -2.0945 H   0  0  0  0  0  0  0  0  0  0  0  0
    4.7180   -0.0079   -2.4565 C   0  0  0  0  0  0  0  0  0  0  0  0
    4.9085    0.6286   -1.5880 H   0  0  0  0  0  0  0  0  0  0  0  0
    4.5777    0.6358   -3.3342 H   0  0  0  0  0  0  0  0  0  0  0  0
    5.6063   -0.6291   -2.6280 H   0  0  0  0  0  0  0  0  0  0  0  0
    3.1937   -1.7643   -3.4540 C   0  0  0  0  0  0  0  0  0  0  0  0
    4.0406   -2.4212   -3.6853 H   0  0  0  0  0  0  0  0  0  0  0  0
    3.0162   -1.1352   -4.3347 H   0  0  0  0  0  0  0  0  0  0  0  0
    2.3109   -2.3918   -3.2958 H   0  0  0  0  0  0  0  0  0  0  0  0
    2.2192   -1.7163    2.6534 C   0  0  0  0  0  0  0  0  0  0  0  0
    1.6027   -0.8512    2.3957 H   0  0  0  0  0  0  0  0  0  0  0  0
    1.2740   -2.8491    3.0798 C   0  0  0  0  0  0  0  0  0  0  0  0
    0.5760   -3.1002    2.2730 H   0  0  0  0  0  0  0  0  0  0  0  0
    0.6899   -2.5488    3.9583 H   0  0  0  0  0  0  0  0  0  0  0  0
    1.8287   -3.7579    3.3423 H   0  0  0  0  0  0  0  0  0  0  0  0
    3.1477   -1.3004    3.8043 C   0  0  0  0  0  0  0  0  0  0  0  0
    3.7624   -2.1436    4.1430 H   0  0  0  0  0  0  0  0  0  0  0  0
    2.5607   -0.9440    4.6602 H   0  0  0  0  0  0  0  0  0  0  0  0
    3.8187   -0.4951    3.4883 H   0  0  0  0  0  0  0  0  0  0  0  0
    2.2238    2.1860   -0.6823 O   0  0  0  0  0  0  0  0  0  0  0  0
   -0.6797    2.5864   -1.1066 C   0  0  0  0  0  0  0  0  0  0  0  0
   -0.4285    2.3254   -2.4720 C   0  0  0  0  0  0  0  0  0  0  0  0
   -0.2833    3.3951   -3.3669 C   0  0  0  0  0  0  0  0  0  0  0  0
   -0.0778    3.2048   -4.4143 H   0  0  0  0  0  0  0  0  0  0  0  0
   -0.3968    4.7085   -2.9142 C   0  0  0  0  0  0  0  0  0  0  0  0
   -0.2791    5.5249   -3.6228 H   0  0  0  0  0  0  0  0  0  0  0  0
   -0.6533    4.9770   -1.5694 C   0  0  0  0  0  0  0  0  0  0  0  0
   -0.7380    6.0000   -1.2138 H   0  0  0  0  0  0  0  0  0  0  0  0
   -0.7866    3.9150   -0.6782 C   0  0  0  0  0  0  0  0  0  0  0  0
   -0.9669    4.1188    0.3731 H   0  0  0  0  0  0  0  0  0  0  0  0
   -0.3384    1.0276   -2.8492 O   0  0  0  0  0  0  0  0  0  0  0  0
    0.1153    0.7038   -4.1693 C   0  0  0  0  0  0  0  0  0  0  0  0
   -0.6028    1.0376   -4.9283 H   0  0  0  0  0  0  0  0  0  0  0  0
    0.1880   -0.3846   -4.1885 H   0  0  0  0  0  0  0  0  0  0  0  0
    1.0986    1.1471   -4.3634 H   0  0  0  0  0  0  0  0  0  0  0  0
   -2.5741    1.2248    0.5884 C   0  0  0  0  0  0  0  0  0  0  0  0
   -3.0139    0.3763    1.6331 C   0  0  0  0  0  0  0  0  0  0  0  0
   -4.3748    0.3097    1.9553 C   0  0  0  0  0  0  0  0  0  0  0  0
   -4.7162   -0.3364    2.7557 H   0  0  0  0  0  0  0  0  0  0  0  0
   -5.2971    1.0714    1.2382 C   0  0  0  0  0  0  0  0  0  0  0  0
   -6.3517    1.0043    1.4937 H   0  0  0  0  0  0  0  0  0  0  0  0
   -4.8776    1.9030    0.2007 C   0  0  0  0  0  0  0  0  0  0  0  0
   -5.5973    2.4912   -0.3617 H   0  0  0  0  0  0  0  0  0  0  0  0
   -3.5216    1.9759   -0.1151 C   0  0  0  0  0  0  0  0  0  0  0  0
   -3.1930    2.6172   -0.9258 H   0  0  0  0  0  0  0  0  0  0  0  0
   -2.0484   -0.3242    2.2741 O   0  0  0  0  0  0  0  0  0  0  0  0
   -2.4151   -1.1728    3.3686 C   0  0  0  0  0  0  0  0  0  0  0  0
   -2.8644   -0.5886    4.1807 H   0  0  0  0  0  0  0  0  0  0  0  0
   -1.4827   -1.6236    3.7098 H   0  0  0  0  0  0  0  0  0  0  0  0
   -3.1086   -1.9567    3.0439 H   0  0  0  0  0  0  0  0  0  0  0  0
   -4.5421   -2.0385   -0.6802 C   0  0  0  0  0  0  0  0  0  0  0  0
   -4.0666   -1.1557   -1.6743 C   0  0  0  0  0  0  0  0  0  0  0  0
   -2.7145   -0.9223   -1.7977 C   0  0  0  0  0  0  0  0  0  0  0  0
   -1.7748   -1.5586   -0.9491 C   0  0  0  0  0  0  0  0  0  0  0  0
   -2.2741   -2.4610    0.0172 C   0  0  0  0  0  0  0  0  0  0  0  0
   -3.6349   -2.7082    0.1580 C   0  0  0  0  0  0  0  0  0  0  0  0
   -4.7877   -0.6535   -2.3134 H   0  0  0  0  0  0  0  0  0  0  0  0
   -3.9807   -3.4072    0.9107 H   0  0  0  0  0  0  0  0  0  0  0  0
   -0.8943   -3.0964   -3.0003 O   0  0  0  0  0  0  0  0  0  0  0  0
   -0.4464   -2.6793   -1.9759 C   0  0  0  0  0  0  0  0  0  0  0  0
    0.5501   -2.6995   -1.2501 O   0  0  0  0  0  0  0  0  0  0  0  0
   -5.8841   -2.1722   -0.6145 O   0  0  0  0  0  0  0  0  0  0  0  0
   -6.4414   -3.0304    0.3962 C   0  0  0  0  0  0  0  0  0  0  0  0
   -6.1552   -2.6903    1.3982 H   0  0  0  0  0  0  0  0  0  0  0  0
   -7.5237   -2.9568    0.2761 H   0  0  0  0  0  0  0  0  0  0  0  0
   -6.1217   -4.0683    0.2472 H   0  0  0  0  0  0  0  0  0  0  0  0
    0.0645   -0.6931   -0.4157 Pd  0  0  0  0  0  0  0  0  0  0  0  0
   -2.3592   -0.2310   -2.5550 H   0  0  0  0  0  0  0  0  0  0  0  0
   -1.5800   -2.9851    0.6690 H   0  0  0  0  0  0  0  0  0  0  0  0
    3.9791    1.1937    0.9416 N   0  0  0  0  0  0  0  0  0  0  0  0
    4.8379    2.3674    0.7791 C   0  0  0  0  0  0  0  0  0  0  0  0
    5.8788    2.0231    0.7716 H   0  0  0  0  0  0  0  0  0  0  0  0
    4.6573    2.9111   -0.1587 H   0  0  0  0  0  0  0  0  0  0  0  0
    4.7337    3.0885    1.6058 H   0  0  0  0  0  0  0  0  0  0  0  0
  1  2  1  0  0  0  0
  1 44  1  0  0  0  0
  1 59  1  0  0  0  0
  1 90  1  0  0  0  0
  2  3  4  0  0  0  0
  2 11  4  0  0  0  0
  3  4  1  0  0  0  0
  3  5  4  0  0  0  0
  5  6  1  0  0  0  0
  5  7  4  0  0  0  0
  7  8  1  0  0  0  0
  7  9  4  0  0  0  0
  9 10  1  0  0  0  0
  9 11  4  0  0  0  0
 11 12  1  0  0  0  0
 12 13  4  0  0  0  0
 12 43  2  0  0  0  0
 12 93  2  0  0  0  0
 13 14  1  0  0  0  0
 14 15  4  0  0  0  0
 14 22  4  0  0  0  0
 15 16  4  0  0  0  0
 15 23  1  0  0  0  0
 16 17  1  0  0  0  0
 16 18  4  0  0  0  0
 18 19  1  0  0  0  0
 18 20  4  0  0  0  0
 20 21  1  0  0  0  0
 20 22  4  0  0  0  0
 22 33  1  0  0  0  0
 23 24  1  0  0  0  0
 23 25  1  0  0  0  0
 23 29  1  0  0  0  0
 25 26  1  0  0  0  0
 25 27  1  0  0  0  0
 25 28  1  0  0  0  0
 29 30  1  0  0  0  0
 29 31  1  0  0  0  0
 29 32  1  0  0  0  0
 33 34  1  0  0  0  0
 33 35  1  0  0  0  0
 33 39  1  0  0  0  0
 35 36  1  0  0  0  0
 35 37  1  0  0  0  0
 35 38  1  0  0  0  0
 39 40  1  0  0  0  0
 39 41  1  0  0  0  0
 39 42  1  0  0  0  0
 44 45  4  0  0  0  0
 44 52  4  0  0  0  0
 45 46  4  0  0  0  0
 45 54  1  0  0  0  0
 46 47  1  0  0  0  0
 46 48  4  0  0  0  0
 48 49  1  0  0  0  0
 48 50  4  0  0  0  0
 50 51  1  0  0  0  0
 50 52  4  0  0  0  0
 52 53  1  0  0  0  0
 54 55  1  0  0  0  0
 55 56  1  0  0  0  0
 55 57  1  0  0  0  0
 55 58  1  0  0  0  0
 59 60  4  0  0  0  0
 59 67  4  0  0  0  0
 60 61  4  0  0  0  0
 60 69  1  0  0  0  0
 61 62  1  0  0  0  0
 61 63  4  0  0  0  0
 63 64  1  0  0  0  0
 63 65  4  0  0  0  0
 65 66  1  0  0  0  0
 65 67  4  0  0  0  0
 67 68  1  0  0  0  0
 69 70  1  0  0  0  0
 70 71  1  0  0  0  0
 70 72  1  0  0  0  0
 70 73  1  0  0  0  0
 74 75  4  0  0  0  0
 74 79  4  0  0  0  0
 74 85  1  0  0  0  0
 75 76  2  0  0  0  0
 75 80  1  0  0  0  0
 76 77  4  0  0  0  0
 76 91  1  0  0  0  0
 77 78  4  0  0  0  0
 77 90  1  0  0  0  0
 78 79  4  0  0  0  0
 78 92  1  0  0  0  0
 79 81  1  0  0  0  0
 82 83  2  0  0  0  0
 83 84  2  0  0  0  0
 85 86  1  0  0  0  0
 86 87  1  0  0  0  0
 86 88  1  0  0  0  0
 86 89  1  0  0  0  0
 93 94  1  0  0  0  0
 94 95  1  0  0  0  0
 94 96  1  0  0  0  0
 94 97  1  0  0  0  0
M  END
