# Supplementary material for: Factors Governing the Catalytic Insertion of CO2 into Arenes – A DFT Case Study for Pd and Pt Phosphane Sulfonamido Complexes
Source: Chemistry. 2022 Mar 21;28(23):e202104375. doi: 10.1002/chem.202104375 (PMC9310616; doi:10.1002/chem.202104375)
Supplement: Supplementary file 2 — Supporting Information [file CHEM-28-0-s002.zip › Structures_related_to_TableS2/TSV-VI_L13.mol]

mh_n_ts5_6 def2-TZVP

Created by GaussView 6.0.16
 93 96  0  0  0  0  0  0  0  0  0    0
    0.0013    2.1287    1.3977 C   0  0  0  0  0  0  0  0  0  0  0  0
   -0.7393    2.7256    2.4219 C   0  0  0  0  0  0  0  0  0  0  0  0
   -1.8105    2.8381    2.3047 H   0  0  0  0  0  0  0  0  0  0  0  0
   -0.1351    3.1940    3.5849 C   0  0  0  0  0  0  0  0  0  0  0  0
   -0.7482    3.6482    4.3588 H   0  0  0  0  0  0  0  0  0  0  0  0
    1.2449    3.0903    3.7374 C   0  0  0  0  0  0  0  0  0  0  0  0
    1.7358    3.4495    4.6378 H   0  0  0  0  0  0  0  0  0  0  0  0
    1.9994    2.5264    2.7130 C   0  0  0  0  0  0  0  0  0  0  0  0
    3.0757    2.4434    2.8071 H   0  0  0  0  0  0  0  0  0  0  0  0
    1.4008    2.0464    1.5423 C   0  0  0  0  0  0  0  0  0  0  0  0
    2.5403    1.3502    0.3319 S   0  0  0  0  0  0  0  0  0  0  0  0
    2.0038   -0.1403    0.1853 N   0  0  0  0  0  0  0  0  0  0  0  0
    2.8788   -1.2539    0.2848 C   0  0  0  0  0  0  0  0  0  0  0  0
    3.5983   -1.6925   -0.8537 C   0  0  0  0  0  0  0  0  0  0  0  0
    4.4413   -2.8015   -0.7252 C   0  0  0  0  0  0  0  0  0  0  0  0
    5.0107   -3.1432   -1.5860 H   0  0  0  0  0  0  0  0  0  0  0  0
    4.5619   -3.4764    0.4884 C   0  0  0  0  0  0  0  0  0  0  0  0
    5.2262   -4.3341    0.5711 H   0  0  0  0  0  0  0  0  0  0  0  0
    3.8229   -3.0566    1.5933 C   0  0  0  0  0  0  0  0  0  0  0  0
    3.9158   -3.5928    2.5347 H   0  0  0  0  0  0  0  0  0  0  0  0
    2.9676   -1.9524    1.5120 C   0  0  0  0  0  0  0  0  0  0  0  0
    3.4761   -0.9700   -2.1837 C   0  0  0  0  0  0  0  0  0  0  0  0
    2.6239   -0.2909   -2.0980 H   0  0  0  0  0  0  0  0  0  0  0  0
    4.7237   -0.1139   -2.4579 C   0  0  0  0  0  0  0  0  0  0  0  0
    4.9066    0.5874   -1.6382 H   0  0  0  0  0  0  0  0  0  0  0  0
    4.5962    0.4647   -3.3815 H   0  0  0  0  0  0  0  0  0  0  0  0
    5.6128   -0.7468   -2.5721 H   0  0  0  0  0  0  0  0  0  0  0  0
    3.1986   -1.9246   -3.3536 C   0  0  0  0  0  0  0  0  0  0  0  0
    4.0477   -2.5914   -3.5450 H   0  0  0  0  0  0  0  0  0  0  0  0
    3.0183   -1.3516   -4.2713 H   0  0  0  0  0  0  0  0  0  0  0  0
    2.3176   -2.5442   -3.1569 H   0  0  0  0  0  0  0  0  0  0  0  0
    2.1767   -1.5072    2.7294 C   0  0  0  0  0  0  0  0  0  0  0  0
    1.4922   -0.7229    2.3946 H   0  0  0  0  0  0  0  0  0  0  0  0
    1.3345   -2.6490    3.3158 C   0  0  0  0  0  0  0  0  0  0  0  0
    0.6356   -3.0450    2.5698 H   0  0  0  0  0  0  0  0  0  0  0  0
    0.7546   -2.2922    4.1752 H   0  0  0  0  0  0  0  0  0  0  0  0
    1.9629   -3.4770    3.6638 H   0  0  0  0  0  0  0  0  0  0  0  0
    3.1005   -0.8945    3.7942 C   0  0  0  0  0  0  0  0  0  0  0  0
    3.7856   -1.6490    4.2006 H   0  0  0  0  0  0  0  0  0  0  0  0
    2.5114   -0.4869    4.6253 H   0  0  0  0  0  0  0  0  0  0  0  0
    3.6998   -0.0845    3.3675 H   0  0  0  0  0  0  0  0  0  0  0  0
    3.8714    1.3608    0.9342 O   0  0  0  0  0  0  0  0  0  0  0  0
    2.3904    2.1419   -0.8827 O   0  0  0  0  0  0  0  0  0  0  0  0
   -0.4037    2.6487   -0.9245 C   0  0  0  0  0  0  0  0  0  0  0  0
   -0.2546    2.2406   -2.2649 C   0  0  0  0  0  0  0  0  0  0  0  0
    0.0067    3.2005   -3.2510 C   0  0  0  0  0  0  0  0  0  0  0  0
    0.1380    2.8896   -4.2808 H   0  0  0  0  0  0  0  0  0  0  0  0
    0.1043    4.5506   -2.9225 C   0  0  0  0  0  0  0  0  0  0  0  0
    0.3090    5.2765   -3.7053 H   0  0  0  0  0  0  0  0  0  0  0  0
   -0.0591    4.9598   -1.6015 C   0  0  0  0  0  0  0  0  0  0  0  0
    0.0098    6.0093   -1.3298 H   0  0  0  0  0  0  0  0  0  0  0  0
   -0.3135    4.0057   -0.6187 C   0  0  0  0  0  0  0  0  0  0  0  0
   -0.4411    4.3239    0.4093 H   0  0  0  0  0  0  0  0  0  0  0  0
   -0.3705    0.9196   -2.5431 O   0  0  0  0  0  0  0  0  0  0  0  0
    0.0598    0.4399   -3.8264 C   0  0  0  0  0  0  0  0  0  0  0  0
   -0.6119    0.7885   -4.6195 H   0  0  0  0  0  0  0  0  0  0  0  0
    0.0150   -0.6474   -3.7619 H   0  0  0  0  0  0  0  0  0  0  0  0
    1.0861    0.7584   -4.0349 H   0  0  0  0  0  0  0  0  0  0  0  0
   -2.1417    1.5147    0.3549 C   0  0  0  0  0  0  0  0  0  0  0  0
   -2.6181    0.6488    1.3712 C   0  0  0  0  0  0  0  0  0  0  0  0
   -3.9922    0.5284    1.5895 C   0  0  0  0  0  0  0  0  0  0  0  0
   -4.3551   -0.1282    2.3713 H   0  0  0  0  0  0  0  0  0  0  0  0
   -4.9020    1.2291    0.7968 C   0  0  0  0  0  0  0  0  0  0  0  0
   -5.9676    1.1096    0.9746 H   0  0  0  0  0  0  0  0  0  0  0  0
   -4.4412    2.0580   -0.2193 C   0  0  0  0  0  0  0  0  0  0  0  0
   -5.1367    2.6035   -0.8508 H   0  0  0  0  0  0  0  0  0  0  0  0
   -3.0675    2.2036   -0.4260 C   0  0  0  0  0  0  0  0  0  0  0  0
   -2.7186    2.8693   -1.2051 H   0  0  0  0  0  0  0  0  0  0  0  0
   -1.6812   -0.0137    2.0926 O   0  0  0  0  0  0  0  0  0  0  0  0
   -2.0920   -0.7247    3.2660 C   0  0  0  0  0  0  0  0  0  0  0  0
   -2.5975   -0.0498    3.9673 H   0  0  0  0  0  0  0  0  0  0  0  0
   -1.1721   -1.1007    3.7132 H   0  0  0  0  0  0  0  0  0  0  0  0
   -2.7505   -1.5634    3.0150 H   0  0  0  0  0  0  0  0  0  0  0  0
   -4.5259   -2.1369   -0.5027 C   0  0  0  0  0  0  0  0  0  0  0  0
   -4.1032   -1.2558   -1.5226 C   0  0  0  0  0  0  0  0  0  0  0  0
   -2.7693   -0.9348   -1.6490 C   0  0  0  0  0  0  0  0  0  0  0  0
   -1.8000   -1.4865   -0.7758 C   0  0  0  0  0  0  0  0  0  0  0  0
   -2.2428   -2.3851    0.2217 C   0  0  0  0  0  0  0  0  0  0  0  0
   -3.5858   -2.7135    0.3666 C   0  0  0  0  0  0  0  0  0  0  0  0
   -4.8519   -0.8230   -2.1803 H   0  0  0  0  0  0  0  0  0  0  0  0
   -3.8908   -3.4057    1.1428 H   0  0  0  0  0  0  0  0  0  0  0  0
   -1.0335   -3.3735   -2.6232 O   0  0  0  0  0  0  0  0  0  0  0  0
   -0.5440   -2.7387   -1.7434 C   0  0  0  0  0  0  0  0  0  0  0  0
    0.5043   -2.5431   -1.1188 O   0  0  0  0  0  0  0  0  0  0  0  0
   -5.8563   -2.3557   -0.4398 O   0  0  0  0  0  0  0  0  0  0  0  0
   -6.3643   -3.2080    0.6027 C   0  0  0  0  0  0  0  0  0  0  0  0
   -6.1170   -2.8032    1.5910 H   0  0  0  0  0  0  0  0  0  0  0  0
   -7.4472   -3.2189    0.4674 H   0  0  0  0  0  0  0  0  0  0  0  0
   -5.9679   -4.2251    0.5041 H   0  0  0  0  0  0  0  0  0  0  0  0
    0.0360   -0.5777   -0.3674 Pd  0  0  0  0  0  0  0  0  0  0  0  0
   -2.4589   -0.2428   -2.4243 H   0  0  0  0  0  0  0  0  0  0  0  0
   -1.5175   -2.8431    0.8894 H   0  0  0  0  0  0  0  0  0  0  0  0
   -0.6950    1.6892    0.1649 N   0  0  0  0  0  0  0  0  0  0  0  0
  1  2  4  0  0  0  0
  1 10  4  0  0  0  0
  1 93  1  0  0  0  0
  2  3  1  0  0  0  0
  2  4  4  0  0  0  0
  4  5  1  0  0  0  0
  4  6  4  0  0  0  0
  6  7  1  0  0  0  0
  6  8  4  0  0  0  0
  8  9  1  0  0  0  0
  8 10  4  0  0  0  0
 10 11  1  0  0  0  0
 11 12  4  0  0  0  0
 11 42  2  0  0  0  0
 11 43  2  0  0  0  0
 12 13  1  0  0  0  0
 12 90  1  0  0  0  0
 13 14  4  0  0  0  0
 13 21  4  0  0  0  0
 14 15  4  0  0  0  0
 14 22  1  0  0  0  0
 15 16  1  0  0  0  0
 15 17  4  0  0  0  0
 17 18  1  0  0  0  0
 17 19  4  0  0  0  0
 19 20  1  0  0  0  0
 19 21  4  0  0  0  0
 21 32  1  0  0  0  0
 22 23  1  0  0  0  0
 22 24  1  0  0  0  0
 22 28  1  0  0  0  0
 24 25  1  0  0  0  0
 24 26  1  0  0  0  0
 24 27  1  0  0  0  0
 28 29  1  0  0  0  0
 28 30  1  0  0  0  0
 28 31  1  0  0  0  0
 32 33  1  0  0  0  0
 32 34  1  0  0  0  0
 32 38  1  0  0  0  0
 34 35  1  0  0  0  0
 34 36  1  0  0  0  0
 34 37  1  0  0  0  0
 38 39  1  0  0  0  0
 38 40  1  0  0  0  0
 38 41  1  0  0  0  0
 44 45  4  0  0  0  0
 44 52  4  0  0  0  0
 44 93  1  0  0  0  0
 45 46  4  0  0  0  0
 45 54  1  0  0  0  0
 46 47  1  0  0  0  0
 46 48  4  0  0  0  0
 48 49  1  0  0  0  0
 48 50  4  0  0  0  0
 50 51  1  0  0  0  0
 50 52  4  0  0  0  0
 52 53  1  0  0  0  0
 54 55  1  0  0  0  0
 55 56  1  0  0  0  0
 55 57  1  0  0  0  0
 55 58  1  0  0  0  0
 59 60  4  0  0  0  0
 59 67  4  0  0  0  0
 59 93  1  0  0  0  0
 60 61  4  0  0  0  0
 60 69  1  0  0  0  0
 61 62  1  0  0  0  0
 61 63  4  0  0  0  0
 63 64  1  0  0  0  0
 63 65  4  0  0  0  0
 65 66  1  0  0  0  0
 65 67  4  0  0  0  0
 67 68  1  0  0  0  0
 69 70  1  0  0  0  0
 70 71  1  0  0  0  0
 70 72  1  0  0  0  0
 70 73  1  0  0  0  0
 74 75  4  0  0  0  0
 74 79  4  0  0  0  0
 74 85  1  0  0  0  0
 75 76  2  0  0  0  0
 75 80  1  0  0  0  0
 76 77  4  0  0  0  0
 76 91  1  0  0  0  0
 77 78  4  0  0  0  0
 77 90  1  0  0  0  0
 78 79  4  0  0  0  0
 78 92  1  0  0  0  0
 79 81  1  0  0  0  0
 82 83  2  0  0  0  0
 83 84  2  0  0  0  0
 85 86  1  0  0  0  0
 86 87  1  0  0  0  0
 86 88  1  0  0  0  0
 86 89  1  0  0  0  0
M  END
