# Supplementary material for: Factors Governing the Catalytic Insertion of CO2 into Arenes – A DFT Case Study for Pd and Pt Phosphane Sulfonamido Complexes
Source: Chemistry. 2022 Mar 21;28(23):e202104375. doi: 10.1002/chem.202104375 (PMC9310616; doi:10.1002/chem.202104375)
Supplement: Supplementary file 2 — Supporting Information [file CHEM-28-0-s002.zip › Structures_related_to_TableS2/TSV-VI_L14.mol]

mhgv_ts5_6_thf_tzvp_ome_zwei def2-TZVP

Created by GaussView 6.0.16
109112  0  0  0  0  0  0  0  0  0    0
   -0.4890    0.6102    0.5336 P   0  0  0  0  0  0  0  0  0  0  0  0
    0.1558    0.7107    2.2483 C   0  0  0  0  0  0  0  0  0  0  0  0
   -0.7193    0.5864    3.3340 C   0  0  0  0  0  0  0  0  0  0  0  0
   -1.7775    0.4372    3.1491 H   0  0  0  0  0  0  0  0  0  0  0  0
   -0.2545    0.6529    4.6472 C   0  0  0  0  0  0  0  0  0  0  0  0
   -0.9562    0.5512    5.4710 H   0  0  0  0  0  0  0  0  0  0  0  0
    1.1032    0.8457    4.8937 C   0  0  0  0  0  0  0  0  0  0  0  0
    1.4774    0.8936    5.9130 H   0  0  0  0  0  0  0  0  0  0  0  0
    1.9890    0.9841    3.8248 C   0  0  0  0  0  0  0  0  0  0  0  0
    3.0471    1.1428    4.0011 H   0  0  0  0  0  0  0  0  0  0  0  0
    1.5253    0.9220    2.5104 C   0  0  0  0  0  0  0  0  0  0  0  0
    2.7225    1.1790    1.1903 S   0  0  0  0  0  0  0  0  0  0  0  0
    2.5880   -0.0844    0.2289 N   0  0  0  0  0  0  0  0  0  0  0  0
    3.6641   -0.9998    0.0582 C   0  0  0  0  0  0  0  0  0  0  0  0
    4.6668   -0.7135   -0.8998 C   0  0  0  0  0  0  0  0  0  0  0  0
    5.7026   -1.6364   -1.0801 C   0  0  0  0  0  0  0  0  0  0  0  0
    6.4834   -1.4252   -1.8069 H   0  0  0  0  0  0  0  0  0  0  0  0
    5.7474   -2.8203   -0.3462 C   0  0  0  0  0  0  0  0  0  0  0  0
    6.5624   -3.5252   -0.4967 H   0  0  0  0  0  0  0  0  0  0  0  0
    4.7411   -3.1029    0.5759 C   0  0  0  0  0  0  0  0  0  0  0  0
    4.7779   -4.0308    1.1413 H   0  0  0  0  0  0  0  0  0  0  0  0
    3.6857   -2.2093    0.7903 C   0  0  0  0  0  0  0  0  0  0  0  0
    4.6346    0.5626   -1.7222 C   0  0  0  0  0  0  0  0  0  0  0  0
    3.7179    1.0908   -1.4533 H   0  0  0  0  0  0  0  0  0  0  0  0
    5.8156    1.4836   -1.3790 C   0  0  0  0  0  0  0  0  0  0  0  0
    5.8300    1.7145   -0.3090 H   0  0  0  0  0  0  0  0  0  0  0  0
    5.7363    2.4273   -1.9334 H   0  0  0  0  0  0  0  0  0  0  0  0
    6.7726    1.0167   -1.6429 H   0  0  0  0  0  0  0  0  0  0  0  0
    4.5748    0.2743   -3.2301 C   0  0  0  0  0  0  0  0  0  0  0  0
    5.4920   -0.2128   -3.5831 H   0  0  0  0  0  0  0  0  0  0  0  0
    4.4569    1.2113   -3.7887 H   0  0  0  0  0  0  0  0  0  0  0  0
    3.7297   -0.3784   -3.4710 H   0  0  0  0  0  0  0  0  0  0  0  0
    2.6010   -2.5415    1.7999 C   0  0  0  0  0  0  0  0  0  0  0  0
    1.8186   -1.7851    1.6924 H   0  0  0  0  0  0  0  0  0  0  0  0
    1.9639   -3.9111    1.5249 C   0  0  0  0  0  0  0  0  0  0  0  0
    1.5813   -3.9657    0.5000 H   0  0  0  0  0  0  0  0  0  0  0  0
    1.1283   -4.0897    2.2106 H   0  0  0  0  0  0  0  0  0  0  0  0
    2.6856   -4.7251    1.6598 H   0  0  0  0  0  0  0  0  0  0  0  0
    3.1384   -2.4569    3.2371 C   0  0  0  0  0  0  0  0  0  0  0  0
    3.8971   -3.2288    3.4168 H   0  0  0  0  0  0  0  0  0  0  0  0
    2.3276   -2.6015    3.9618 H   0  0  0  0  0  0  0  0  0  0  0  0
    3.5966   -1.4814    3.4271 H   0  0  0  0  0  0  0  0  0  0  0  0
    4.0418    1.2271    1.8105 O   0  0  0  0  0  0  0  0  0  0  0  0
    2.2529    2.3878    0.5198 O   0  0  0  0  0  0  0  0  0  0  0  0
   -0.7096    2.3691    0.0622 C   0  0  0  0  0  0  0  0  0  0  0  0
   -0.6047    2.8004   -1.2605 C   0  0  0  0  0  0  0  0  0  0  0  0
   -0.8704    4.1633   -1.5640 C   0  0  0  0  0  0  0  0  0  0  0  0
   -1.2074    5.0550   -0.5497 C   0  0  0  0  0  0  0  0  0  0  0  0
   -1.4084    6.0993   -0.7587 H   0  0  0  0  0  0  0  0  0  0  0  0
   -1.2987    4.6055    0.7775 C   0  0  0  0  0  0  0  0  0  0  0  0
   -1.0611    3.2694    1.0857 C   0  0  0  0  0  0  0  0  0  0  0  0
   -1.1356    2.9179    2.1050 H   0  0  0  0  0  0  0  0  0  0  0  0
   -0.3205    1.9232   -2.2761 O   0  0  0  0  0  0  0  0  0  0  0  0
    1.0096    2.0348   -2.8365 C   0  0  0  0  0  0  0  0  0  0  0  0
    1.1286    2.9851   -3.3680 H   0  0  0  0  0  0  0  0  0  0  0  0
    1.1093    1.2039   -3.5374 H   0  0  0  0  0  0  0  0  0  0  0  0
    1.7557    1.9507   -2.0420 H   0  0  0  0  0  0  0  0  0  0  0  0
   -2.2065    0.0137    0.6956 C   0  0  0  0  0  0  0  0  0  0  0  0
   -2.4303   -1.2695    1.2075 C   0  0  0  0  0  0  0  0  0  0  0  0
   -3.7546   -1.7763    1.2323 C   0  0  0  0  0  0  0  0  0  0  0  0
   -4.8114   -0.9808    0.7936 C   0  0  0  0  0  0  0  0  0  0  0  0
   -5.8302   -1.3499    0.8011 H   0  0  0  0  0  0  0  0  0  0  0  0
   -4.5682    0.3035    0.2843 C   0  0  0  0  0  0  0  0  0  0  0  0
   -3.2698    0.8029    0.2275 C   0  0  0  0  0  0  0  0  0  0  0  0
   -3.0669    1.7832   -0.1787 H   0  0  0  0  0  0  0  0  0  0  0  0
   -1.3463   -2.0056    1.5955 O   0  0  0  0  0  0  0  0  0  0  0  0
   -1.3653   -2.6269    2.8983 C   0  0  0  0  0  0  0  0  0  0  0  0
   -2.0789   -2.1311    3.5625 H   0  0  0  0  0  0  0  0  0  0  0  0
   -0.3571   -2.5191    3.3050 H   0  0  0  0  0  0  0  0  0  0  0  0
   -1.6226   -3.6861    2.8077 H   0  0  0  0  0  0  0  0  0  0  0  0
   -3.2662   -2.8302   -2.0509 C   0  0  0  0  0  0  0  0  0  0  0  0
   -3.0886   -1.4954   -2.4782 C   0  0  0  0  0  0  0  0  0  0  0  0
   -1.8594   -0.8864   -2.3482 C   0  0  0  0  0  0  0  0  0  0  0  0
   -0.7547   -1.5737   -1.7852 C   0  0  0  0  0  0  0  0  0  0  0  0
   -0.9563   -2.9121   -1.3757 C   0  0  0  0  0  0  0  0  0  0  0  0
   -2.1862   -3.5449   -1.5095 C   0  0  0  0  0  0  0  0  0  0  0  0
   -3.9405   -0.9638   -2.8936 H   0  0  0  0  0  0  0  0  0  0  0  0
   -2.3002   -4.5729   -1.1856 H   0  0  0  0  0  0  0  0  0  0  0  0
    0.4343   -1.8194   -4.2158 O   0  0  0  0  0  0  0  0  0  0  0  0
    0.7862   -1.7712   -3.0773 C   0  0  0  0  0  0  0  0  0  0  0  0
    1.7772   -1.8330   -2.3445 O   0  0  0  0  0  0  0  0  0  0  0  0
   -4.5111   -3.3321   -2.2056 O   0  0  0  0  0  0  0  0  0  0  0  0
   -4.7451   -4.7095   -1.8621 C   0  0  0  0  0  0  0  0  0  0  0  0
   -4.5221   -4.8997   -0.8074 H   0  0  0  0  0  0  0  0  0  0  0  0
   -5.8063   -4.8802   -2.0522 H   0  0  0  0  0  0  0  0  0  0  0  0
   -4.1433   -5.3723   -2.4951 H   0  0  0  0  0  0  0  0  0  0  0  0
    0.8140   -0.6297   -0.7599 Pd  0  0  0  0  0  0  0  0  0  0  0  0
   -1.7300    0.1400   -2.6750 H   0  0  0  0  0  0  0  0  0  0  0  0
   -0.1273   -3.4731   -0.9540 H   0  0  0  0  0  0  0  0  0  0  0  0
   -0.7869    4.5017   -2.8781 O   0  0  0  0  0  0  0  0  0  0  0  0
   -1.6345    5.5573    1.6974 O   0  0  0  0  0  0  0  0  0  0  0  0
   -3.9017   -3.0548    1.6737 O   0  0  0  0  0  0  0  0  0  0  0  0
   -5.6716    0.9862   -0.1447 O   0  0  0  0  0  0  0  0  0  0  0  0
   -1.0032    5.8729   -3.2366 C   0  0  0  0  0  0  0  0  0  0  0  0
   -0.2730    6.5289   -2.7465 H   0  0  0  0  0  0  0  0  0  0  0  0
   -0.8674    5.9164   -4.3192 H   0  0  0  0  0  0  0  0  0  0  0  0
   -2.0210    6.1934   -2.9805 H   0  0  0  0  0  0  0  0  0  0  0  0
   -1.7172    5.1533    3.0700 C   0  0  0  0  0  0  0  0  0  0  0  0
   -1.9777    6.0555    3.6278 H   0  0  0  0  0  0  0  0  0  0  0  0
   -2.4976    4.3946    3.2142 H   0  0  0  0  0  0  0  0  0  0  0  0
   -0.7552    4.7645    3.4274 H   0  0  0  0  0  0  0  0  0  0  0  0
   -5.4649    2.2855   -0.7139 C   0  0  0  0  0  0  0  0  0  0  0  0
   -6.4559    2.6430   -1.0017 H   0  0  0  0  0  0  0  0  0  0  0  0
   -5.0235    2.9749    0.0177 H   0  0  0  0  0  0  0  0  0  0  0  0
   -4.8211    2.2319   -1.6014 H   0  0  0  0  0  0  0  0  0  0  0  0
   -5.2313   -3.5762    1.7954 C   0  0  0  0  0  0  0  0  0  0  0  0
   -5.7458   -3.5875    0.8278 H   0  0  0  0  0  0  0  0  0  0  0  0
   -5.1123   -4.5987    2.1595 H   0  0  0  0  0  0  0  0  0  0  0  0
   -5.8163   -2.9927    2.5175 H   0  0  0  0  0  0  0  0  0  0  0  0
  1  2  1  0  0  0  0
  1 45  1  0  0  0  0
  1 58  1  0  0  0  0
  1 87  1  0  0  0  0
  2  3  4  0  0  0  0
  2 11  4  0  0  0  0
  3  4  1  0  0  0  0
  3  5  4  0  0  0  0
  5  6  1  0  0  0  0
  5  7  4  0  0  0  0
  7  8  1  0  0  0  0
  7  9  4  0  0  0  0
  9 10  1  0  0  0  0
  9 11  4  0  0  0  0
 11 12  1  0  0  0  0
 12 13  4  0  0  0  0
 12 43  2  0  0  0  0
 12 44  2  0  0  0  0
 13 14  1  0  0  0  0
 14 15  4  0  0  0  0
 14 22  4  0  0  0  0
 15 16  4  0  0  0  0
 15 23  1  0  0  0  0
 16 17  1  0  0  0  0
 16 18  4  0  0  0  0
 18 19  1  0  0  0  0
 18 20  4  0  0  0  0
 20 21  1  0  0  0  0
 20 22  4  0  0  0  0
 22 33  1  0  0  0  0
 23 24  1  0  0  0  0
 23 25  1  0  0  0  0
 23 29  1  0  0  0  0
 25 26  1  0  0  0  0
 25 27  1  0  0  0  0
 25 28  1  0  0  0  0
 29 30  1  0  0  0  0
 29 31  1  0  0  0  0
 29 32  1  0  0  0  0
 33 34  1  0  0  0  0
 33 35  1  0  0  0  0
 33 39  1  0  0  0  0
 35 36  1  0  0  0  0
 35 37  1  0  0  0  0
 35 38  1  0  0  0  0
 39 40  1  0  0  0  0
 39 41  1  0  0  0  0
 39 42  1  0  0  0  0
 45 46  4  0  0  0  0
 45 51  4  0  0  0  0
 46 47  4  0  0  0  0
 46 53  1  0  0  0  0
 47 48  4  0  0  0  0
 47 90  1  0  0  0  0
 48 49  1  0  0  0  0
 48 50  4  0  0  0  0
 50 51  4  0  0  0  0
 50 91  1  0  0  0  0
 51 52  1  0  0  0  0
 53 54  1  0  0  0  0
 54 55  1  0  0  0  0
 54 56  1  0  0  0  0
 54 57  1  0  0  0  0
 58 59  4  0  0  0  0
 58 64  4  0  0  0  0
 59 60  4  0  0  0  0
 59 66  1  0  0  0  0
 60 61  4  0  0  0  0
 60 92  1  0  0  0  0
 61 62  1  0  0  0  0
 61 63  4  0  0  0  0
 63 64  4  0  0  0  0
 63 93  1  0  0  0  0
 64 65  1  0  0  0  0
 66 67  1  0  0  0  0
 67 68  1  0  0  0  0
 67 69  1  0  0  0  0
 67 70  1  0  0  0  0
 71 72  4  0  0  0  0
 71 76  4  0  0  0  0
 71 82  1  0  0  0  0
 72 73  2  0  0  0  0
 72 77  1  0  0  0  0
 73 74  4  0  0  0  0
 73 88  1  0  0  0  0
 74 75  4  0  0  0  0
 74 87  1  0  0  0  0
 75 76  4  0  0  0  0
 75 89  1  0  0  0  0
 76 78  1  0  0  0  0
 79 80  2  0  0  0  0
 80 81  2  0  0  0  0
 82 83  1  0  0  0  0
 83 84  1  0  0  0  0
 83 85  1  0  0  0  0
 83 86  1  0  0  0  0
 90 94  1  0  0  0  0
 91 98  1  0  0  0  0
 92106  1  0  0  0  0
 93102  1  0  0  0  0
 94 95  1  0  0  0  0
 94 96  1  0  0  0  0
 94 97  1  0  0  0  0
 98 99  1  0  0  0  0
 98100  1  0  0  0  0
 98101  1  0  0  0  0
102103  1  0  0  0  0
102104  1  0  0  0  0
102105  1  0  0  0  0
106107  1  0  0  0  0
106108  1  0  0  0  0
106109  1  0  0  0  0
M  END
