# Supplementary material for: Factors Governing the Catalytic Insertion of CO2 into Arenes – A DFT Case Study for Pd and Pt Phosphane Sulfonamido Complexes
Source: Chemistry. 2022 Mar 21;28(23):e202104375. doi: 10.1002/chem.202104375 (PMC9310616; doi:10.1002/chem.202104375)
Supplement: Supplementary file 2 — Supporting Information [file CHEM-28-0-s002.zip › Structures_related_to_TableS2/TSV-VI_L16-S1.mol]

mhpre_ts5_6_001 def2-TZVP

Created by GaussView 6.0.16
105108  0  0  0  0  0  0  0  0  0    0
   -0.4136    0.6687    0.7973 P   0  0  0  0  0  0  0  0  0  0  0  0
    0.4542    0.7470    2.4136 C   0  0  0  0  0  0  0  0  0  0  0  0
   -0.2796    0.6444    3.6023 C   0  0  0  0  0  0  0  0  0  0  0  0
   -1.3575    0.5305    3.5543 H   0  0  0  0  0  0  0  0  0  0  0  0
    0.3505    0.6867    4.8460 C   0  0  0  0  0  0  0  0  0  0  0  0
   -0.2435    0.6059    5.7527 H   0  0  0  0  0  0  0  0  0  0  0  0
    1.7347    0.8302    4.9182 C   0  0  0  0  0  0  0  0  0  0  0  0
    2.2370    0.8593    5.8817 H   0  0  0  0  0  0  0  0  0  0  0  0
    2.4825    0.9389    3.7456 C   0  0  0  0  0  0  0  0  0  0  0  0
    3.5600    1.0529    3.7866 H   0  0  0  0  0  0  0  0  0  0  0  0
    1.8539    0.8991    2.5004 C   0  0  0  0  0  0  0  0  0  0  0  0
    2.8947    1.0863    1.0439 S   0  0  0  0  0  0  0  0  0  0  0  0
    2.5657   -0.1929    0.1515 N   0  0  0  0  0  0  0  0  0  0  0  0
    3.5931   -1.0813   -0.2680 C   0  0  0  0  0  0  0  0  0  0  0  0
    4.2984   -0.8111   -1.4660 C   0  0  0  0  0  0  0  0  0  0  0  0
    5.2881   -1.7115   -1.8742 C   0  0  0  0  0  0  0  0  0  0  0  0
    5.8487   -1.5139   -2.7845 H   0  0  0  0  0  0  0  0  0  0  0  0
    5.5675   -2.8581   -1.1318 C   0  0  0  0  0  0  0  0  0  0  0  0
    6.3438   -3.5450   -1.4625 H   0  0  0  0  0  0  0  0  0  0  0  0
    4.8459   -3.1277    0.0300 C   0  0  0  0  0  0  0  0  0  0  0  0
    5.0655   -4.0271    0.6003 H   0  0  0  0  0  0  0  0  0  0  0  0
    3.8474   -2.2551    0.4771 C   0  0  0  0  0  0  0  0  0  0  0  0
    4.0066    0.4378   -2.2806 C   0  0  0  0  0  0  0  0  0  0  0  0
    3.0658    0.8485   -1.9037 H   0  0  0  0  0  0  0  0  0  0  0  0
    5.0951    1.5015   -2.0576 C   0  0  0  0  0  0  0  0  0  0  0  0
    5.2053    1.7331   -0.9940 H   0  0  0  0  0  0  0  0  0  0  0  0
    4.8392    2.4282   -2.5868 H   0  0  0  0  0  0  0  0  0  0  0  0
    6.0646    1.1507   -2.4339 H   0  0  0  0  0  0  0  0  0  0  0  0
    3.8241    0.1472   -3.7766 C   0  0  0  0  0  0  0  0  0  0  0  0
    4.7525   -0.2081   -4.2392 H   0  0  0  0  0  0  0  0  0  0  0  0
    3.5252    1.0630   -4.3011 H   0  0  0  0  0  0  0  0  0  0  0  0
    3.0507   -0.6103   -3.9404 H   0  0  0  0  0  0  0  0  0  0  0  0
    3.0775   -2.5565    1.7506 C   0  0  0  0  0  0  0  0  0  0  0  0
    2.2655   -1.8265    1.8128 H   0  0  0  0  0  0  0  0  0  0  0  0
    2.4471   -3.9556    1.7295 C   0  0  0  0  0  0  0  0  0  0  0  0
    1.7751   -4.0709    0.8713 H   0  0  0  0  0  0  0  0  0  0  0  0
    1.8681   -4.1233    2.6454 H   0  0  0  0  0  0  0  0  0  0  0  0
    3.2084   -4.7423    1.6719 H   0  0  0  0  0  0  0  0  0  0  0  0
    3.9686   -2.3677    2.9888 C   0  0  0  0  0  0  0  0  0  0  0  0
    4.7808   -3.1054    3.0030 H   0  0  0  0  0  0  0  0  0  0  0  0
    3.3817   -2.4892    3.9077 H   0  0  0  0  0  0  0  0  0  0  0  0
    4.4163   -1.3693    2.9961 H   0  0  0  0  0  0  0  0  0  0  0  0
    4.2833    1.0607    1.4948 O   0  0  0  0  0  0  0  0  0  0  0  0
    2.4291    2.3208    0.4199 O   0  0  0  0  0  0  0  0  0  0  0  0
   -0.5747    2.4110    0.3042 C   0  0  0  0  0  0  0  0  0  0  0  0
   -0.3336    2.8762   -1.0126 C   0  0  0  0  0  0  0  0  0  0  0  0
   -0.4233    4.2369   -1.3029 C   0  0  0  0  0  0  0  0  0  0  0  0
   -0.2334    4.6108   -2.3022 H   0  0  0  0  0  0  0  0  0  0  0  0
   -0.7517    5.1575   -0.2969 C   0  0  0  0  0  0  0  0  0  0  0  0
   -0.9911    4.7165    1.0118 C   0  0  0  0  0  0  0  0  0  0  0  0
   -0.8917    3.3550    1.2858 C   0  0  0  0  0  0  0  0  0  0  0  0
   -1.0575    3.0205    2.3057 H   0  0  0  0  0  0  0  0  0  0  0  0
   -0.0201    1.9487   -1.9476 O   0  0  0  0  0  0  0  0  0  0  0  0
    0.4053    2.3638   -3.2500 C   0  0  0  0  0  0  0  0  0  0  0  0
   -0.3997    2.8840   -3.7839 H   0  0  0  0  0  0  0  0  0  0  0  0
    0.6556    1.4410   -3.7762 H   0  0  0  0  0  0  0  0  0  0  0  0
    1.2900    3.0077   -3.1855 H   0  0  0  0  0  0  0  0  0  0  0  0
   -2.1035    0.1351    1.1832 C   0  0  0  0  0  0  0  0  0  0  0  0
   -2.3409   -1.1578    1.7165 C   0  0  0  0  0  0  0  0  0  0  0  0
   -3.6417   -1.6113    1.9171 C   0  0  0  0  0  0  0  0  0  0  0  0
   -3.8391   -2.5995    2.3144 H   0  0  0  0  0  0  0  0  0  0  0  0
   -4.7317   -0.8067    1.5531 C   0  0  0  0  0  0  0  0  0  0  0  0
   -4.5189    0.4732    1.0266 C   0  0  0  0  0  0  0  0  0  0  0  0
   -5.3446    1.1087    0.7313 H   0  0  0  0  0  0  0  0  0  0  0  0
   -3.2109    0.9210    0.8555 C   0  0  0  0  0  0  0  0  0  0  0  0
   -3.0487    1.9066    0.4332 H   0  0  0  0  0  0  0  0  0  0  0  0
   -1.2396   -1.8945    2.0006 O   0  0  0  0  0  0  0  0  0  0  0  0
   -1.4090   -3.2135    2.5324 C   0  0  0  0  0  0  0  0  0  0  0  0
   -1.9215   -3.1811    3.5016 H   0  0  0  0  0  0  0  0  0  0  0  0
   -0.4004   -3.6067    2.6613 H   0  0  0  0  0  0  0  0  0  0  0  0
   -1.9681   -3.8498    1.8367 H   0  0  0  0  0  0  0  0  0  0  0  0
   -3.7851   -2.1589   -1.5550 C   0  0  0  0  0  0  0  0  0  0  0  0
   -3.4173   -0.8620   -2.0299 C   0  0  0  0  0  0  0  0  0  0  0  0
   -2.0860   -0.4898   -2.0151 C   0  0  0  0  0  0  0  0  0  0  0  0
   -1.0794   -1.3639   -1.5384 C   0  0  0  0  0  0  0  0  0  0  0  0
   -1.4570   -2.6545   -1.1184 C   0  0  0  0  0  0  0  0  0  0  0  0
   -2.7921   -3.0500   -1.1331 C   0  0  0  0  0  0  0  0  0  0  0  0
   -3.0643   -4.0442   -0.7968 H   0  0  0  0  0  0  0  0  0  0  0  0
   -0.1078   -1.7571   -4.0589 O   0  0  0  0  0  0  0  0  0  0  0  0
    0.3376   -1.7650   -2.9527 C   0  0  0  0  0  0  0  0  0  0  0  0
    1.3622   -1.9485   -2.2942 O   0  0  0  0  0  0  0  0  0  0  0  0
   -5.1070   -2.4201   -1.5432 O   0  0  0  0  0  0  0  0  0  0  0  0
   -5.5535   -3.6654   -0.9828 C   0  0  0  0  0  0  0  0  0  0  0  0
   -5.2125   -3.7724    0.0523 H   0  0  0  0  0  0  0  0  0  0  0  0
   -6.6437   -3.6210   -1.0099 H   0  0  0  0  0  0  0  0  0  0  0  0
   -5.2014   -4.5124   -1.5837 H   0  0  0  0  0  0  0  0  0  0  0  0
    0.6682   -0.6307   -0.6380 Pd  0  0  0  0  0  0  0  0  0  0  0  0
   -1.7976    0.4985   -2.3472 H   0  0  0  0  0  0  0  0  0  0  0  0
   -0.7029   -3.3557   -0.7724 H   0  0  0  0  0  0  0  0  0  0  0  0
   -5.9543   -1.3710    1.7408 O   0  0  0  0  0  0  0  0  0  0  0  0
   -7.1032   -0.6703    1.2420 C   0  0  0  0  0  0  0  0  0  0  0  0
   -7.0114   -0.4851    0.1654 H   0  0  0  0  0  0  0  0  0  0  0  0
   -7.9531   -1.3291    1.4319 H   0  0  0  0  0  0  0  0  0  0  0  0
   -7.2500    0.2788    1.7724 H   0  0  0  0  0  0  0  0  0  0  0  0
   -4.4467   -0.0726   -2.4386 O   0  0  0  0  0  0  0  0  0  0  0  0
   -4.1247    1.2602   -2.8538 C   0  0  0  0  0  0  0  0  0  0  0  0
   -3.4648    1.2545   -3.7309 H   0  0  0  0  0  0  0  0  0  0  0  0
   -5.0778    1.7249   -3.1152 H   0  0  0  0  0  0  0  0  0  0  0  0
   -3.6497    1.8226   -2.0409 H   0  0  0  0  0  0  0  0  0  0  0  0
   -1.2363    5.4080    1.8085 H   0  0  0  0  0  0  0  0  0  0  0  0
   -0.8099    6.4561   -0.6924 O   0  0  0  0  0  0  0  0  0  0  0  0
   -1.1197    7.4501    0.2963 C   0  0  0  0  0  0  0  0  0  0  0  0
   -0.3670    7.4607    1.0939 H   0  0  0  0  0  0  0  0  0  0  0  0
   -1.1057    8.4044   -0.2342 H   0  0  0  0  0  0  0  0  0  0  0  0
   -2.1150    7.2826    0.7263 H   0  0  0  0  0  0  0  0  0  0  0  0
  1  2  1  0  0  0  0
  1 45  1  0  0  0  0
  1 58  1  0  0  0  0
  1 87  1  0  0  0  0
  2  3  4  0  0  0  0
  2 11  4  0  0  0  0
  3  4  1  0  0  0  0
  3  5  4  0  0  0  0
  5  6  1  0  0  0  0
  5  7  4  0  0  0  0
  7  8  1  0  0  0  0
  7  9  4  0  0  0  0
  9 10  1  0  0  0  0
  9 11  4  0  0  0  0
 11 12  1  0  0  0  0
 12 13  4  0  0  0  0
 12 43  2  0  0  0  0
 12 44  2  0  0  0  0
 13 14  1  0  0  0  0
 14 15  4  0  0  0  0
 14 22  4  0  0  0  0
 15 16  4  0  0  0  0
 15 23  1  0  0  0  0
 16 17  1  0  0  0  0
 16 18  4  0  0  0  0
 18 19  1  0  0  0  0
 18 20  4  0  0  0  0
 20 21  1  0  0  0  0
 20 22  4  0  0  0  0
 22 33  1  0  0  0  0
 23 24  1  0  0  0  0
 23 25  1  0  0  0  0
 23 29  1  0  0  0  0
 25 26  1  0  0  0  0
 25 27  1  0  0  0  0
 25 28  1  0  0  0  0
 29 30  1  0  0  0  0
 29 31  1  0  0  0  0
 29 32  1  0  0  0  0
 33 34  1  0  0  0  0
 33 35  1  0  0  0  0
 33 39  1  0  0  0  0
 35 36  1  0  0  0  0
 35 37  1  0  0  0  0
 35 38  1  0  0  0  0
 39 40  1  0  0  0  0
 39 41  1  0  0  0  0
 39 42  1  0  0  0  0
 45 46  4  0  0  0  0
 45 51  4  0  0  0  0
 46 47  4  0  0  0  0
 46 53  1  0  0  0  0
 47 48  1  0  0  0  0
 47 49  4  0  0  0  0
 49 50  4  0  0  0  0
 49101  1  0  0  0  0
 50 51  4  0  0  0  0
 50100  1  0  0  0  0
 51 52  1  0  0  0  0
 53 54  1  0  0  0  0
 54 55  1  0  0  0  0
 54 56  1  0  0  0  0
 54 57  1  0  0  0  0
 58 59  4  0  0  0  0
 58 65  4  0  0  0  0
 59 60  4  0  0  0  0
 59 67  1  0  0  0  0
 60 61  1  0  0  0  0
 60 62  4  0  0  0  0
 62 63  4  0  0  0  0
 62 90  1  0  0  0  0
 63 64  1  0  0  0  0
 63 65  4  0  0  0  0
 65 66  1  0  0  0  0
 67 68  1  0  0  0  0
 68 69  1  0  0  0  0
 68 70  1  0  0  0  0
 68 71  1  0  0  0  0
 72 73  4  0  0  0  0
 72 77  4  0  0  0  0
 72 82  1  0  0  0  0
 73 74  2  0  0  0  0
 73 95  1  0  0  0  0
 74 75  4  0  0  0  0
 74 88  1  0  0  0  0
 75 76  4  0  0  0  0
 75 87  1  0  0  0  0
 76 77  4  0  0  0  0
 76 89  1  0  0  0  0
 77 78  1  0  0  0  0
 79 80  2  0  0  0  0
 80 81  2  0  0  0  0
 82 83  1  0  0  0  0
 83 84  1  0  0  0  0
 83 85  1  0  0  0  0
 83 86  1  0  0  0  0
 90 91  1  0  0  0  0
 91 92  1  0  0  0  0
 91 93  1  0  0  0  0
 91 94  1  0  0  0  0
 95 96  1  0  0  0  0
 96 97  1  0  0  0  0
 96 98  1  0  0  0  0
 96 99  1  0  0  0  0
101102  1  0  0  0  0
102103  1  0  0  0  0
102104  1  0  0  0  0
102105  1  0  0  0  0
M  END
