# Supplementary material for: Factors Governing the Catalytic Insertion of CO2 into Arenes – A DFT Case Study for Pd and Pt Phosphane Sulfonamido Complexes
Source: Chemistry. 2022 Mar 21;28(23):e202104375. doi: 10.1002/chem.202104375 (PMC9310616; doi:10.1002/chem.202104375)
Supplement: Supplementary file 2 — Supporting Information [file CHEM-28-0-s002.zip › Structures_related_to_TableS2/TSV-VI_L17-S1.mol]

mhpre_ts5_6_004 def2-TZVP

Created by GaussView 6.0.16
108111  0  0  0  0  0  0  0  0  0    0
   -1.1645    0.7192    0.7369 P   0  0  0  0  0  0  0  0  0  0  0  0
   -0.5123    1.1980    2.3858 C   0  0  0  0  0  0  0  0  0  0  0  0
   -1.3050    1.0103    3.5252 C   0  0  0  0  0  0  0  0  0  0  0  0
   -2.3014    0.5952    3.4163 H   0  0  0  0  0  0  0  0  0  0  0  0
   -0.8368    1.3471    4.7950 C   0  0  0  0  0  0  0  0  0  0  0  0
   -1.4740    1.1912    5.6617 H   0  0  0  0  0  0  0  0  0  0  0  0
    0.4432    1.8769    4.9451 C   0  0  0  0  0  0  0  0  0  0  0  0
    0.8208    2.1373    5.9305 H   0  0  0  0  0  0  0  0  0  0  0  0
    1.2464    2.0769    3.8222 C   0  0  0  0  0  0  0  0  0  0  0  0
    2.2434    2.4910    3.9232 H   0  0  0  0  0  0  0  0  0  0  0  0
    0.7779    1.7436    2.5507 C   0  0  0  0  0  0  0  0  0  0  0  0
    1.8653    2.0821    1.1585 S   0  0  0  0  0  0  0  0  0  0  0  0
    1.9863    0.6843    0.3984 N   0  0  0  0  0  0  0  0  0  0  0  0
    3.2507    0.0924    0.1555 C   0  0  0  0  0  0  0  0  0  0  0  0
    3.9641    0.4338   -1.0215 C   0  0  0  0  0  0  0  0  0  0  0  0
    5.1928   -0.1803   -1.2581 C   0  0  0  0  0  0  0  0  0  0  0  0
    5.7596    0.0748   -2.1487 H   0  0  0  0  0  0  0  0  0  0  0  0
    5.7059   -1.1222   -0.3621 C   0  0  0  0  0  0  0  0  0  0  0  0
    4.9866   -1.4729    0.7787 C   0  0  0  0  0  0  0  0  0  0  0  0
    5.3898   -2.2083    1.4665 H   0  0  0  0  0  0  0  0  0  0  0  0
    3.7494   -0.8806    1.0491 C   0  0  0  0  0  0  0  0  0  0  0  0
    3.4189    1.4607   -1.9987 C   0  0  0  0  0  0  0  0  0  0  0  0
    2.3684    1.6154   -1.7382 H   0  0  0  0  0  0  0  0  0  0  0  0
    4.1414    2.8080   -1.8297 C   0  0  0  0  0  0  0  0  0  0  0  0
    4.0782    3.1623   -0.7967 H   0  0  0  0  0  0  0  0  0  0  0  0
    3.6903    3.5662   -2.4819 H   0  0  0  0  0  0  0  0  0  0  0  0
    5.2019    2.7156   -2.0960 H   0  0  0  0  0  0  0  0  0  0  0  0
    3.4775    0.9866   -3.4570 C   0  0  0  0  0  0  0  0  0  0  0  0
    4.5100    0.8772   -3.8093 H   0  0  0  0  0  0  0  0  0  0  0  0
    2.9858    1.7208   -4.1063 H   0  0  0  0  0  0  0  0  0  0  0  0
    2.9710    0.0239   -3.5811 H   0  0  0  0  0  0  0  0  0  0  0  0
    2.9782   -1.2702    2.2968 C   0  0  0  0  0  0  0  0  0  0  0  0
    1.9983   -0.7905    2.2259 H   0  0  0  0  0  0  0  0  0  0  0  0
    2.7517   -2.7857    2.3844 C   0  0  0  0  0  0  0  0  0  0  0  0
    2.2150   -3.1540    1.5026 H   0  0  0  0  0  0  0  0  0  0  0  0
    2.1592   -3.0271    3.2745 H   0  0  0  0  0  0  0  0  0  0  0  0
    3.6979   -3.3342    2.4592 H   0  0  0  0  0  0  0  0  0  0  0  0
    3.6713   -0.7342    3.5596 C   0  0  0  0  0  0  0  0  0  0  0  0
    4.6477   -1.2133    3.7040 H   0  0  0  0  0  0  0  0  0  0  0  0
    3.0584   -0.9351    4.4468 H   0  0  0  0  0  0  0  0  0  0  0  0
    3.8291    0.3461    3.4871 H   0  0  0  0  0  0  0  0  0  0  0  0
    3.1601    2.4836    1.7007 O   0  0  0  0  0  0  0  0  0  0  0  0
    1.1458    3.0726    0.3652 O   0  0  0  0  0  0  0  0  0  0  0  0
   -1.7469    2.2857    0.0234 C   0  0  0  0  0  0  0  0  0  0  0  0
   -1.4907    2.6813   -1.3134 C   0  0  0  0  0  0  0  0  0  0  0  0
   -1.9225    3.9257   -1.7702 C   0  0  0  0  0  0  0  0  0  0  0  0
   -1.7265    4.2497   -2.7855 H   0  0  0  0  0  0  0  0  0  0  0  0
   -2.6106    4.7975   -0.9135 C   0  0  0  0  0  0  0  0  0  0  0  0
   -2.8716    4.4243    0.4122 C   0  0  0  0  0  0  0  0  0  0  0  0
   -2.4299    3.1801    0.8537 C   0  0  0  0  0  0  0  0  0  0  0  0
   -2.6196    2.9018    1.8864 H   0  0  0  0  0  0  0  0  0  0  0  0
   -0.8205    1.8066   -2.0995 O   0  0  0  0  0  0  0  0  0  0  0  0
   -0.4155    2.1945   -3.4168 C   0  0  0  0  0  0  0  0  0  0  0  0
   -1.2839    2.4071   -4.0526 H   0  0  0  0  0  0  0  0  0  0  0  0
    0.1259    1.3341   -3.8136 H   0  0  0  0  0  0  0  0  0  0  0  0
    0.2459    3.0678   -3.3816 H   0  0  0  0  0  0  0  0  0  0  0  0
   -2.6708   -0.2321    1.0758 C   0  0  0  0  0  0  0  0  0  0  0  0
   -2.5932   -1.4762    1.7531 C   0  0  0  0  0  0  0  0  0  0  0  0
   -3.7313   -2.2587    1.9263 C   0  0  0  0  0  0  0  0  0  0  0  0
   -3.6855   -3.2148    2.4334 H   0  0  0  0  0  0  0  0  0  0  0  0
   -4.9607   -1.8398    1.3960 C   0  0  0  0  0  0  0  0  0  0  0  0
   -5.0591   -0.6143    0.7261 C   0  0  0  0  0  0  0  0  0  0  0  0
   -5.9962   -0.2735    0.3037 H   0  0  0  0  0  0  0  0  0  0  0  0
   -3.9148    0.1667    0.5811 C   0  0  0  0  0  0  0  0  0  0  0  0
   -3.9912    1.1077    0.0476 H   0  0  0  0  0  0  0  0  0  0  0  0
   -1.3642   -1.8341    2.1985 O   0  0  0  0  0  0  0  0  0  0  0  0
   -1.2133   -3.0834    2.8829 C   0  0  0  0  0  0  0  0  0  0  0  0
   -1.8075   -3.0984    3.8045 H   0  0  0  0  0  0  0  0  0  0  0  0
   -0.1531   -3.1546    3.1264 H   0  0  0  0  0  0  0  0  0  0  0  0
   -1.5023   -3.9226    2.2395 H   0  0  0  0  0  0  0  0  0  0  0  0
   -3.4137   -3.1033   -1.5123 C   0  0  0  0  0  0  0  0  0  0  0  0
   -3.3409   -1.8082   -2.1137 C   0  0  0  0  0  0  0  0  0  0  0  0
   -2.1579   -1.0968   -2.0433 C   0  0  0  0  0  0  0  0  0  0  0  0
   -1.0191   -1.6203   -1.3839 C   0  0  0  0  0  0  0  0  0  0  0  0
   -1.0979   -2.9158   -0.8351 C   0  0  0  0  0  0  0  0  0  0  0  0
   -2.2777   -3.6515   -0.9059 C   0  0  0  0  0  0  0  0  0  0  0  0
   -2.3217   -4.6439   -0.4715 H   0  0  0  0  0  0  0  0  0  0  0  0
    0.2864   -2.0301   -3.7475 O   0  0  0  0  0  0  0  0  0  0  0  0
    0.5945   -1.7771   -2.6241 C   0  0  0  0  0  0  0  0  0  0  0  0
    1.5541   -1.5800   -1.8764 O   0  0  0  0  0  0  0  0  0  0  0  0
   -4.6171   -3.7047   -1.5733 O   0  0  0  0  0  0  0  0  0  0  0  0
   -4.7895   -4.9643   -0.9029 C   0  0  0  0  0  0  0  0  0  0  0  0
   -4.5498   -4.8753    0.1617 H   0  0  0  0  0  0  0  0  0  0  0  0
   -5.8450   -5.2143   -1.0242 H   0  0  0  0  0  0  0  0  0  0  0  0
   -4.1685   -5.7404   -1.3653 H   0  0  0  0  0  0  0  0  0  0  0  0
    0.3662   -0.3541   -0.4566 Pd  0  0  0  0  0  0  0  0  0  0  0  0
   -2.0970   -0.1055   -2.4716 H   0  0  0  0  0  0  0  0  0  0  0  0
   -0.2323   -3.3527   -0.3453 H   0  0  0  0  0  0  0  0  0  0  0  0
   -5.9929   -2.7061    1.5753 O   0  0  0  0  0  0  0  0  0  0  0  0
   -7.2407   -2.4114    0.9296 C   0  0  0  0  0  0  0  0  0  0  0  0
   -7.1075   -2.3120   -0.1538 H   0  0  0  0  0  0  0  0  0  0  0  0
   -7.8898   -3.2627    1.1451 H   0  0  0  0  0  0  0  0  0  0  0  0
   -7.6898   -1.4965    1.3354 H   0  0  0  0  0  0  0  0  0  0  0  0
   -4.4883   -1.3647   -2.6923 O   0  0  0  0  0  0  0  0  0  0  0  0
   -4.4729   -0.0452   -3.2512 C   0  0  0  0  0  0  0  0  0  0  0  0
   -3.7431    0.0311   -4.0674 H   0  0  0  0  0  0  0  0  0  0  0  0
   -5.4790    0.1197   -3.6423 H   0  0  0  0  0  0  0  0  0  0  0  0
   -4.2463    0.7059   -2.4847 H   0  0  0  0  0  0  0  0  0  0  0  0
   -3.3942    5.0822    1.0957 H   0  0  0  0  0  0  0  0  0  0  0  0
   -2.9803    5.9827   -1.4649 O   0  0  0  0  0  0  0  0  0  0  0  0
   -3.6602    6.9338   -0.6312 C   0  0  0  0  0  0  0  0  0  0  0  0
   -3.0326    7.2333    0.2170 H   0  0  0  0  0  0  0  0  0  0  0  0
   -3.8510    7.7986   -1.2700 H   0  0  0  0  0  0  0  0  0  0  0  0
   -4.6120    6.5293   -0.2654 H   0  0  0  0  0  0  0  0  0  0  0  0
    7.0407   -1.7403   -0.6612 C   0  0  0  0  0  0  0  0  0  0  0  0
    7.0639   -2.3631   -1.8808 F   0  0  0  0  0  0  0  0  0  0  0  0
    8.0454   -0.8095   -0.7057 F   0  0  0  0  0  0  0  0  0  0  0  0
    7.4236   -2.6715    0.2508 F   0  0  0  0  0  0  0  0  0  0  0  0
  1  2  1  0  0  0  0
  1 44  1  0  0  0  0
  1 57  1  0  0  0  0
  1 86  1  0  0  0  0
  2  3  4  0  0  0  0
  2 11  4  0  0  0  0
  3  4  1  0  0  0  0
  3  5  4  0  0  0  0
  5  6  1  0  0  0  0
  5  7  4  0  0  0  0
  7  8  1  0  0  0  0
  7  9  4  0  0  0  0
  9 10  1  0  0  0  0
  9 11  4  0  0  0  0
 11 12  1  0  0  0  0
 12 13  4  0  0  0  0
 12 42  2  0  0  0  0
 12 43  2  0  0  0  0
 13 14  1  0  0  0  0
 14 15  4  0  0  0  0
 14 21  4  0  0  0  0
 15 16  4  0  0  0  0
 15 22  1  0  0  0  0
 16 17  1  0  0  0  0
 16 18  4  0  0  0  0
 18 19  4  0  0  0  0
 18105  1  0  0  0  0
 19 20  1  0  0  0  0
 19 21  4  0  0  0  0
 21 32  1  0  0  0  0
 22 23  1  0  0  0  0
 22 24  1  0  0  0  0
 22 28  1  0  0  0  0
 24 25  1  0  0  0  0
 24 26  1  0  0  0  0
 24 27  1  0  0  0  0
 28 29  1  0  0  0  0
 28 30  1  0  0  0  0
 28 31  1  0  0  0  0
 32 33  1  0  0  0  0
 32 34  1  0  0  0  0
 32 38  1  0  0  0  0
 34 35  1  0  0  0  0
 34 36  1  0  0  0  0
 34 37  1  0  0  0  0
 38 39  1  0  0  0  0
 38 40  1  0  0  0  0
 38 41  1  0  0  0  0
 44 45  4  0  0  0  0
 44 50  4  0  0  0  0
 45 46  4  0  0  0  0
 45 52  1  0  0  0  0
 46 47  1  0  0  0  0
 46 48  4  0  0  0  0
 48 49  4  0  0  0  0
 48100  1  0  0  0  0
 49 50  4  0  0  0  0
 49 99  1  0  0  0  0
 50 51  1  0  0  0  0
 52 53  1  0  0  0  0
 53 54  1  0  0  0  0
 53 55  1  0  0  0  0
 53 56  1  0  0  0  0
 57 58  4  0  0  0  0
 57 64  4  0  0  0  0
 58 59  4  0  0  0  0
 58 66  1  0  0  0  0
 59 60  1  0  0  0  0
 59 61  4  0  0  0  0
 61 62  4  0  0  0  0
 61 89  1  0  0  0  0
 62 63  1  0  0  0  0
 62 64  4  0  0  0  0
 64 65  1  0  0  0  0
 66 67  1  0  0  0  0
 67 68  1  0  0  0  0
 67 69  1  0  0  0  0
 67 70  1  0  0  0  0
 71 72  4  0  0  0  0
 71 76  4  0  0  0  0
 71 81  1  0  0  0  0
 72 73  2  0  0  0  0
 72 94  1  0  0  0  0
 73 74  4  0  0  0  0
 73 87  1  0  0  0  0
 74 75  4  0  0  0  0
 74 86  1  0  0  0  0
 75 76  4  0  0  0  0
 75 88  1  0  0  0  0
 76 77  1  0  0  0  0
 78 79  2  0  0  0  0
 79 80  2  0  0  0  0
 81 82  1  0  0  0  0
 82 83  1  0  0  0  0
 82 84  1  0  0  0  0
 82 85  1  0  0  0  0
 89 90  1  0  0  0  0
 90 91  1  0  0  0  0
 90 92  1  0  0  0  0
 90 93  1  0  0  0  0
 94 95  1  0  0  0  0
 95 96  1  0  0  0  0
 95 97  1  0  0  0  0
 95 98  1  0  0  0  0
100101  1  0  0  0  0
101102  1  0  0  0  0
101103  1  0  0  0  0
101104  1  0  0  0  0
105106  1  0  0  0  0
105107  1  0  0  0  0
105108  1  0  0  0  0
M  END
