# Supplementary material for: Factors Governing the Catalytic Insertion of CO2 into Arenes – A DFT Case Study for Pd and Pt Phosphane Sulfonamido Complexes
Source: Chemistry. 2022 Mar 21;28(23):e202104375. doi: 10.1002/chem.202104375 (PMC9310616; doi:10.1002/chem.202104375)
Supplement: Supplementary file 2 — Supporting Information [file CHEM-28-0-s002.zip › Structures_related_to_TableS2/TSV-VI_L18-S1.mol]

mhpre_ts5_6_006 def2-TZVP

Created by GaussView 6.0.16
109112  0  0  0  0  0  0  0  0  0    0
   -0.8379    0.7131    0.7527 P   0  0  0  0  0  0  0  0  0  0  0  0
   -0.1191    1.0833    2.4022 C   0  0  0  0  0  0  0  0  0  0  0  0
   -0.9066    0.9430    3.5520 C   0  0  0  0  0  0  0  0  0  0  0  0
   -1.9397    0.6265    3.4535 H   0  0  0  0  0  0  0  0  0  0  0  0
   -0.3883    1.2049    4.8200 C   0  0  0  0  0  0  0  0  0  0  0  0
   -1.0230    1.0890    5.6948 H   0  0  0  0  0  0  0  0  0  0  0  0
    0.9377    1.6112    4.9572 C   0  0  0  0  0  0  0  0  0  0  0  0
    1.3539    1.8138    5.9407 H   0  0  0  0  0  0  0  0  0  0  0  0
    1.7374    1.7599    3.8242 C   0  0  0  0  0  0  0  0  0  0  0  0
    2.7706    2.0759    3.9152 H   0  0  0  0  0  0  0  0  0  0  0  0
    1.2201    1.4999    2.5544 C   0  0  0  0  0  0  0  0  0  0  0  0
    2.3150    1.7491    1.1490 S   0  0  0  0  0  0  0  0  0  0  0  0
    2.2879    0.3559    0.3729 N   0  0  0  0  0  0  0  0  0  0  0  0
    3.4838   -0.3615    0.1060 C   0  0  0  0  0  0  0  0  0  0  0  0
    4.2307   -0.0749   -1.0581 C   0  0  0  0  0  0  0  0  0  0  0  0
    5.3970   -0.8036   -1.3218 C   0  0  0  0  0  0  0  0  0  0  0  0
    5.9732   -0.5722   -2.2098 H   0  0  0  0  0  0  0  0  0  0  0  0
    5.8114   -1.8166   -0.4532 C   0  0  0  0  0  0  0  0  0  0  0  0
    5.0493   -2.1157    0.6828 C   0  0  0  0  0  0  0  0  0  0  0  0
    5.3898   -2.9129    1.3383 H   0  0  0  0  0  0  0  0  0  0  0  0
    3.8864   -1.4060    0.9730 C   0  0  0  0  0  0  0  0  0  0  0  0
    3.7983    1.0261   -2.0122 C   0  0  0  0  0  0  0  0  0  0  0  0
    2.7715    1.2878   -1.7426 H   0  0  0  0  0  0  0  0  0  0  0  0
    4.6614    2.2850   -1.8220 C   0  0  0  0  0  0  0  0  0  0  0  0
    4.6418    2.6212   -0.7811 H   0  0  0  0  0  0  0  0  0  0  0  0
    4.2913    3.1018   -2.4547 H   0  0  0  0  0  0  0  0  0  0  0  0
    5.7048    2.0864   -2.0982 H   0  0  0  0  0  0  0  0  0  0  0  0
    3.7979    0.5821   -3.4814 C   0  0  0  0  0  0  0  0  0  0  0  0
    4.8108    0.3701   -3.8441 H   0  0  0  0  0  0  0  0  0  0  0  0
    3.3844    1.3789   -4.1117 H   0  0  0  0  0  0  0  0  0  0  0  0
    3.1905   -0.3178   -3.6218 H   0  0  0  0  0  0  0  0  0  0  0  0
    3.0864   -1.7347    2.2215 C   0  0  0  0  0  0  0  0  0  0  0  0
    2.1520   -1.1698    2.1561 H   0  0  0  0  0  0  0  0  0  0  0  0
    2.7290   -3.2243    2.3090 C   0  0  0  0  0  0  0  0  0  0  0  0
    2.1594   -3.5440    1.4287 H   0  0  0  0  0  0  0  0  0  0  0  0
    2.1211   -3.4156    3.2012 H   0  0  0  0  0  0  0  0  0  0  0  0
    3.6249   -3.8520    2.3796 H   0  0  0  0  0  0  0  0  0  0  0  0
    3.8269   -1.2659    3.4845 C   0  0  0  0  0  0  0  0  0  0  0  0
    4.7551   -1.8338    3.6260 H   0  0  0  0  0  0  0  0  0  0  0  0
    3.2001   -1.4088    4.3735 H   0  0  0  0  0  0  0  0  0  0  0  0
    4.0851   -0.2051    3.4121 H   0  0  0  0  0  0  0  0  0  0  0  0
    3.6479    2.0232    1.6788 O   0  0  0  0  0  0  0  0  0  0  0  0
    1.6815    2.8161    0.3795 O   0  0  0  0  0  0  0  0  0  0  0  0
   -1.2819    2.3480    0.0911 C   0  0  0  0  0  0  0  0  0  0  0  0
   -0.9966    2.7611   -1.2344 C   0  0  0  0  0  0  0  0  0  0  0  0
   -1.3171    4.0529   -1.6499 C   0  0  0  0  0  0  0  0  0  0  0  0
   -1.0993    4.3879   -2.6572 H   0  0  0  0  0  0  0  0  0  0  0  0
   -1.9210    4.9560   -0.7630 C   0  0  0  0  0  0  0  0  0  0  0  0
   -2.2091    4.5664    0.5522 C   0  0  0  0  0  0  0  0  0  0  0  0
   -1.8792    3.2741    0.9521 C   0  0  0  0  0  0  0  0  0  0  0  0
   -2.0911    2.9828    1.9768 H   0  0  0  0  0  0  0  0  0  0  0  0
   -0.4133    1.8554   -2.0537 O   0  0  0  0  0  0  0  0  0  0  0  0
    0.0707    2.2622   -3.3380 C   0  0  0  0  0  0  0  0  0  0  0  0
   -0.7502    2.5908   -3.9873 H   0  0  0  0  0  0  0  0  0  0  0  0
    0.5371    1.3717   -3.7626 H   0  0  0  0  0  0  0  0  0  0  0  0
    0.8139    3.0618   -3.2390 H   0  0  0  0  0  0  0  0  0  0  0  0
   -2.4264   -0.0962    1.0933 C   0  0  0  0  0  0  0  0  0  0  0  0
   -2.4611   -1.3654    1.7260 C   0  0  0  0  0  0  0  0  0  0  0  0
   -3.6681   -2.0383    1.8955 C   0  0  0  0  0  0  0  0  0  0  0  0
   -3.7089   -3.0125    2.3673 H   0  0  0  0  0  0  0  0  0  0  0  0
   -4.8587   -1.4830    1.4039 C   0  0  0  0  0  0  0  0  0  0  0  0
   -4.8469   -0.2308    0.7780 C   0  0  0  0  0  0  0  0  0  0  0  0
   -5.7520    0.2136    0.3826 H   0  0  0  0  0  0  0  0  0  0  0  0
   -3.6335    0.4389    0.6373 C   0  0  0  0  0  0  0  0  0  0  0  0
   -3.6257    1.4000    0.1356 H   0  0  0  0  0  0  0  0  0  0  0  0
   -1.2672   -1.8589    2.1352 O   0  0  0  0  0  0  0  0  0  0  0  0
   -1.2303   -3.1527    2.7485 C   0  0  0  0  0  0  0  0  0  0  0  0
   -1.8078   -3.1601    3.6809 H   0  0  0  0  0  0  0  0  0  0  0  0
   -0.1790   -3.3425    2.9646 H   0  0  0  0  0  0  0  0  0  0  0  0
   -1.6135   -3.9213    2.0671 H   0  0  0  0  0  0  0  0  0  0  0  0
   -3.5002   -2.7796   -1.5737 C   0  0  0  0  0  0  0  0  0  0  0  0
   -3.3096   -1.4733   -2.1205 C   0  0  0  0  0  0  0  0  0  0  0  0
   -2.0578   -0.8893   -2.0562 C   0  0  0  0  0  0  0  0  0  0  0  0
   -0.9635   -1.5521   -1.4509 C   0  0  0  0  0  0  0  0  0  0  0  0
   -1.1605   -2.8561   -0.9581 C   0  0  0  0  0  0  0  0  0  0  0  0
   -2.4115   -3.4658   -1.0249 C   0  0  0  0  0  0  0  0  0  0  0  0
   -2.5453   -4.4669   -0.6306 H   0  0  0  0  0  0  0  0  0  0  0  0
    0.2635   -1.9243   -3.8658 O   0  0  0  0  0  0  0  0  0  0  0  0
    0.6205   -1.7933   -2.7356 C   0  0  0  0  0  0  0  0  0  0  0  0
    1.6041   -1.7654   -1.9971 O   0  0  0  0  0  0  0  0  0  0  0  0
   -4.7618   -3.2533   -1.6238 O   0  0  0  0  0  0  0  0  0  0  0  0
   -5.0410   -4.5202   -1.0069 C   0  0  0  0  0  0  0  0  0  0  0  0
   -4.7665   -4.5083    0.0531 H   0  0  0  0  0  0  0  0  0  0  0  0
   -6.1189   -4.6602   -1.1072 H   0  0  0  0  0  0  0  0  0  0  0  0
   -4.5123   -5.3309   -1.5223 H   0  0  0  0  0  0  0  0  0  0  0  0
    0.5636   -0.4690   -0.4942 Pd  0  0  0  0  0  0  0  0  0  0  0  0
   -1.9068    0.1082   -2.4471 H   0  0  0  0  0  0  0  0  0  0  0  0
   -0.3322   -3.3996   -0.5119 H   0  0  0  0  0  0  0  0  0  0  0  0
   -5.9680   -2.2508    1.5739 O   0  0  0  0  0  0  0  0  0  0  0  0
   -7.1885   -1.8161    0.9571 C   0  0  0  0  0  0  0  0  0  0  0  0
   -7.0581   -1.6927   -0.1244 H   0  0  0  0  0  0  0  0  0  0  0  0
   -7.9141   -2.6083    1.1532 H   0  0  0  0  0  0  0  0  0  0  0  0
   -7.5434   -0.8768    1.3991 H   0  0  0  0  0  0  0  0  0  0  0  0
   -4.4200   -0.8871   -2.6442 O   0  0  0  0  0  0  0  0  0  0  0  0
   -4.2850    0.4570   -3.1209 C   0  0  0  0  0  0  0  0  0  0  0  0
   -3.5789    0.5122   -3.9594 H   0  0  0  0  0  0  0  0  0  0  0  0
   -5.2807    0.7504   -3.4605 H   0  0  0  0  0  0  0  0  0  0  0  0
   -3.9549    1.1283   -2.3188 H   0  0  0  0  0  0  0  0  0  0  0  0
   -2.6657    5.2475    1.2598 H   0  0  0  0  0  0  0  0  0  0  0  0
   -2.1851    6.1864   -1.2757 O   0  0  0  0  0  0  0  0  0  0  0  0
   -2.7780    7.1666   -0.4102 C   0  0  0  0  0  0  0  0  0  0  0  0
   -2.1264    7.3819    0.4454 H   0  0  0  0  0  0  0  0  0  0  0  0
   -2.8913    8.0651   -1.0202 H   0  0  0  0  0  0  0  0  0  0  0  0
   -3.7620    6.8366   -0.0548 H   0  0  0  0  0  0  0  0  0  0  0  0
    6.9392   -2.5728   -0.6308 O   0  0  0  0  0  0  0  0  0  0  0  0
    7.7490   -2.3066   -1.7800 C   0  0  0  0  0  0  0  0  0  0  0  0
    8.5835   -3.0097   -1.7240 H   0  0  0  0  0  0  0  0  0  0  0  0
    7.1906   -2.4758   -2.7101 H   0  0  0  0  0  0  0  0  0  0  0  0
    8.1359   -1.2791   -1.7668 H   0  0  0  0  0  0  0  0  0  0  0  0
  1  2  1  0  0  0  0
  1 44  1  0  0  0  0
  1 57  1  0  0  0  0
  1 86  1  0  0  0  0
  2  3  4  0  0  0  0
  2 11  4  0  0  0  0
  3  4  1  0  0  0  0
  3  5  4  0  0  0  0
  5  6  1  0  0  0  0
  5  7  4  0  0  0  0
  7  8  1  0  0  0  0
  7  9  4  0  0  0  0
  9 10  1  0  0  0  0
  9 11  4  0  0  0  0
 11 12  1  0  0  0  0
 12 13  4  0  0  0  0
 12 42  2  0  0  0  0
 12 43  2  0  0  0  0
 13 14  1  0  0  0  0
 14 15  4  0  0  0  0
 14 21  4  0  0  0  0
 15 16  4  0  0  0  0
 15 22  1  0  0  0  0
 16 17  1  0  0  0  0
 16 18  4  0  0  0  0
 18 19  4  0  0  0  0
 18105  1  0  0  0  0
 19 20  1  0  0  0  0
 19 21  4  0  0  0  0
 21 32  1  0  0  0  0
 22 23  1  0  0  0  0
 22 24  1  0  0  0  0
 22 28  1  0  0  0  0
 24 25  1  0  0  0  0
 24 26  1  0  0  0  0
 24 27  1  0  0  0  0
 28 29  1  0  0  0  0
 28 30  1  0  0  0  0
 28 31  1  0  0  0  0
 32 33  1  0  0  0  0
 32 34  1  0  0  0  0
 32 38  1  0  0  0  0
 34 35  1  0  0  0  0
 34 36  1  0  0  0  0
 34 37  1  0  0  0  0
 38 39  1  0  0  0  0
 38 40  1  0  0  0  0
 38 41  1  0  0  0  0
 44 45  4  0  0  0  0
 44 50  4  0  0  0  0
 45 46  4  0  0  0  0
 45 52  1  0  0  0  0
 46 47  1  0  0  0  0
 46 48  4  0  0  0  0
 48 49  4  0  0  0  0
 48100  1  0  0  0  0
 49 50  4  0  0  0  0
 49 99  1  0  0  0  0
 50 51  1  0  0  0  0
 52 53  1  0  0  0  0
 53 54  1  0  0  0  0
 53 55  1  0  0  0  0
 53 56  1  0  0  0  0
 57 58  4  0  0  0  0
 57 64  4  0  0  0  0
 58 59  4  0  0  0  0
 58 66  1  0  0  0  0
 59 60  1  0  0  0  0
 59 61  4  0  0  0  0
 61 62  4  0  0  0  0
 61 89  1  0  0  0  0
 62 63  1  0  0  0  0
 62 64  4  0  0  0  0
 64 65  1  0  0  0  0
 66 67  1  0  0  0  0
 67 68  1  0  0  0  0
 67 69  1  0  0  0  0
 67 70  1  0  0  0  0
 71 72  4  0  0  0  0
 71 76  4  0  0  0  0
 71 81  1  0  0  0  0
 72 73  2  0  0  0  0
 72 94  1  0  0  0  0
 73 74  4  0  0  0  0
 73 87  1  0  0  0  0
 74 75  4  0  0  0  0
 74 86  1  0  0  0  0
 75 76  4  0  0  0  0
 75 88  1  0  0  0  0
 76 77  1  0  0  0  0
 78 79  2  0  0  0  0
 79 80  2  0  0  0  0
 81 82  1  0  0  0  0
 82 83  1  0  0  0  0
 82 84  1  0  0  0  0
 82 85  1  0  0  0  0
 89 90  1  0  0  0  0
 90 91  1  0  0  0  0
 90 92  1  0  0  0  0
 90 93  1  0  0  0  0
 94 95  1  0  0  0  0
 95 96  1  0  0  0  0
 95 97  1  0  0  0  0
 95 98  1  0  0  0  0
100101  1  0  0  0  0
101102  1  0  0  0  0
101103  1  0  0  0  0
101104  1  0  0  0  0
105106  1  0  0  0  0
106107  1  0  0  0  0
106108  1  0  0  0  0
106109  1  0  0  0  0
M  END
