# Supplementary material for: Factors Governing the Catalytic Insertion of CO2 into Arenes – A DFT Case Study for Pd and Pt Phosphane Sulfonamido Complexes
Source: Chemistry. 2022 Mar 21;28(23):e202104375. doi: 10.1002/chem.202104375 (PMC9310616; doi:10.1002/chem.202104375)
Supplement: Supplementary file 2 — Supporting Information [file CHEM-28-0-s002.zip › Structures_related_to_TableS2/TSV-VI_L3-S1.mol]

mhpre_ts5_6_003 def2-TZVP

Created by GaussView 6.0.16
 97100  0  0  0  0  0  0  0  0  0    0
   -0.5693    1.2790    0.2157 P   0  0  0  0  0  0  0  0  0  0  0  0
    0.4223    2.1735    1.4721 C   0  0  0  0  0  0  0  0  0  0  0  0
   -0.2155    2.8063    2.5465 C   0  0  0  0  0  0  0  0  0  0  0  0
   -1.2978    2.7786    2.6165 H   0  0  0  0  0  0  0  0  0  0  0  0
    0.5173    3.4736    3.5278 C   0  0  0  0  0  0  0  0  0  0  0  0
   -0.0023    3.9571    4.3509 H   0  0  0  0  0  0  0  0  0  0  0  0
    1.9078    3.5159    3.4473 C   0  0  0  0  0  0  0  0  0  0  0  0
    2.4887    4.0293    4.2092 H   0  0  0  0  0  0  0  0  0  0  0  0
    2.5604    2.8976    2.3806 C   0  0  0  0  0  0  0  0  0  0  0  0
    3.6415    2.9260    2.3034 H   0  0  0  0  0  0  0  0  0  0  0  0
    1.8300    2.2301    1.3970 C   0  0  0  0  0  0  0  0  0  0  0  0
    2.7512    1.4981    0.0337 S   0  0  0  0  0  0  0  0  0  0  0  0
    2.2992   -0.0298    0.0112 N   0  0  0  0  0  0  0  0  0  0  0  0
    3.2468   -1.0826    0.1308 C   0  0  0  0  0  0  0  0  0  0  0  0
    3.8594   -1.5971   -1.0379 C   0  0  0  0  0  0  0  0  0  0  0  0
    4.7678   -2.6523   -0.9040 C   0  0  0  0  0  0  0  0  0  0  0  0
    5.2570   -3.0528   -1.7884 H   0  0  0  0  0  0  0  0  0  0  0  0
    5.0562   -3.1986    0.3460 C   0  0  0  0  0  0  0  0  0  0  0  0
    5.7690   -4.0163    0.4314 H   0  0  0  0  0  0  0  0  0  0  0  0
    4.4242   -2.7023    1.4849 C   0  0  0  0  0  0  0  0  0  0  0  0
    4.6489   -3.1382    2.4555 H   0  0  0  0  0  0  0  0  0  0  0  0
    3.5081   -1.6479    1.3992 C   0  0  0  0  0  0  0  0  0  0  0  0
    3.5575   -1.0050   -2.4042 C   0  0  0  0  0  0  0  0  0  0  0  0
    2.6678   -0.3801   -2.2879 H   0  0  0  0  0  0  0  0  0  0  0  0
    4.7048   -0.0913   -2.8680 C   0  0  0  0  0  0  0  0  0  0  0  0
    4.9083    0.6897   -2.1294 H   0  0  0  0  0  0  0  0  0  0  0  0
    4.4483    0.3930   -3.8188 H   0  0  0  0  0  0  0  0  0  0  0  0
    5.6259   -0.6689   -3.0175 H   0  0  0  0  0  0  0  0  0  0  0  0
    3.2438   -2.0703   -3.4636 C   0  0  0  0  0  0  0  0  0  0  0  0
    4.1176   -2.6934   -3.6879 H   0  0  0  0  0  0  0  0  0  0  0  0
    2.9367   -1.5865   -4.3990 H   0  0  0  0  0  0  0  0  0  0  0  0
    2.4320   -2.7270   -3.1342 H   0  0  0  0  0  0  0  0  0  0  0  0
    2.8308   -1.1165    2.6498 C   0  0  0  0  0  0  0  0  0  0  0  0
    2.0728   -0.3992    2.3230 H   0  0  0  0  0  0  0  0  0  0  0  0
    2.1143   -2.2257    3.4325 C   0  0  0  0  0  0  0  0  0  0  0  0
    1.3687   -2.7284    2.8058 H   0  0  0  0  0  0  0  0  0  0  0  0
    1.6024   -1.8030    4.3051 H   0  0  0  0  0  0  0  0  0  0  0  0
    2.8179   -2.9836    3.7964 H   0  0  0  0  0  0  0  0  0  0  0  0
    3.8315   -0.3642    3.5414 C   0  0  0  0  0  0  0  0  0  0  0  0
    4.5945   -1.0468    3.9360 H   0  0  0  0  0  0  0  0  0  0  0  0
    3.3164    0.0993    4.3919 H   0  0  0  0  0  0  0  0  0  0  0  0
    4.3398    0.4232    2.9765 H   0  0  0  0  0  0  0  0  0  0  0  0
    4.1701    1.6151    0.3554 O   0  0  0  0  0  0  0  0  0  0  0  0
    2.2795    2.2175   -1.1455 O   0  0  0  0  0  0  0  0  0  0  0  0
   -0.6819    2.4581   -1.1752 C   0  0  0  0  0  0  0  0  0  0  0  0
   -0.5751    2.0601   -2.5270 C   0  0  0  0  0  0  0  0  0  0  0  0
   -0.6323    3.0261   -3.5416 C   0  0  0  0  0  0  0  0  0  0  0  0
   -0.5414    2.7303   -4.5806 H   0  0  0  0  0  0  0  0  0  0  0  0
   -0.7972    4.3721   -3.2196 C   0  0  0  0  0  0  0  0  0  0  0  0
   -0.9024    4.7765   -1.8885 C   0  0  0  0  0  0  0  0  0  0  0  0
   -0.8383    3.8180   -0.8800 C   0  0  0  0  0  0  0  0  0  0  0  0
   -0.9006    4.1301    0.1582 H   0  0  0  0  0  0  0  0  0  0  0  0
   -0.4188    0.7377   -2.7743 O   0  0  0  0  0  0  0  0  0  0  0  0
   -0.1069    0.2922   -4.0997 C   0  0  0  0  0  0  0  0  0  0  0  0
   -0.9378    0.4862   -4.7891 H   0  0  0  0  0  0  0  0  0  0  0  0
    0.0503   -0.7840   -4.0097 H   0  0  0  0  0  0  0  0  0  0  0  0
    0.8071    0.7720   -4.4678 H   0  0  0  0  0  0  0  0  0  0  0  0
   -2.2599    1.2168    0.8893 C   0  0  0  0  0  0  0  0  0  0  0  0
   -2.5228    0.4685    2.0613 C   0  0  0  0  0  0  0  0  0  0  0  0
   -3.8332    0.3621    2.5438 C   0  0  0  0  0  0  0  0  0  0  0  0
   -4.0396   -0.2068    3.4429 H   0  0  0  0  0  0  0  0  0  0  0  0
   -4.8800    0.9784    1.8588 C   0  0  0  0  0  0  0  0  0  0  0  0
   -4.6350    1.7093    0.6972 C   0  0  0  0  0  0  0  0  0  0  0  0
   -5.4514    2.1796    0.1568 H   0  0  0  0  0  0  0  0  0  0  0  0
   -3.3297    1.8266    0.2243 C   0  0  0  0  0  0  0  0  0  0  0  0
   -3.1365    2.3899   -0.6816 H   0  0  0  0  0  0  0  0  0  0  0  0
   -1.4486   -0.1023    2.6574 O   0  0  0  0  0  0  0  0  0  0  0  0
   -1.6490   -0.8828    3.8423 C   0  0  0  0  0  0  0  0  0  0  0  0
   -2.0454   -0.2627    4.6555 H   0  0  0  0  0  0  0  0  0  0  0  0
   -0.6619   -1.2584    4.1125 H   0  0  0  0  0  0  0  0  0  0  0  0
   -2.3255   -1.7233    3.6494 H   0  0  0  0  0  0  0  0  0  0  0  0
   -4.2191   -2.2020    0.1149 C   0  0  0  0  0  0  0  0  0  0  0  0
   -3.8845   -1.3864   -1.0112 C   0  0  0  0  0  0  0  0  0  0  0  0
   -2.5545   -1.1396   -1.2950 C   0  0  0  0  0  0  0  0  0  0  0  0
   -1.5161   -1.6673   -0.4892 C   0  0  0  0  0  0  0  0  0  0  0  0
   -1.8660   -2.4849    0.6041 C   0  0  0  0  0  0  0  0  0  0  0  0
   -3.1995   -2.7558    0.8978 C   0  0  0  0  0  0  0  0  0  0  0  0
   -3.4468   -3.3910    1.7409 H   0  0  0  0  0  0  0  0  0  0  0  0
   -0.8246   -3.4703   -2.4068 O   0  0  0  0  0  0  0  0  0  0  0  0
   -0.2688   -2.8807   -1.5314 C   0  0  0  0  0  0  0  0  0  0  0  0
    0.8211   -2.7306   -0.9743 O   0  0  0  0  0  0  0  0  0  0  0  0
   -5.5359   -2.3755    0.3374 O   0  0  0  0  0  0  0  0  0  0  0  0
   -5.9389   -3.1573    1.4743 C   0  0  0  0  0  0  0  0  0  0  0  0
   -5.5756   -2.7073    2.4054 H   0  0  0  0  0  0  0  0  0  0  0  0
   -7.0303   -3.1478    1.4605 H   0  0  0  0  0  0  0  0  0  0  0  0
   -5.5758   -4.1881    1.3893 H   0  0  0  0  0  0  0  0  0  0  0  0
    0.3243   -0.6849   -0.2805 Pd  0  0  0  0  0  0  0  0  0  0  0  0
   -2.2889   -0.5171   -2.1389 H   0  0  0  0  0  0  0  0  0  0  0  0
   -1.0903   -2.9187    1.2287 H   0  0  0  0  0  0  0  0  0  0  0  0
   -4.9385   -0.8939   -1.7143 O   0  0  0  0  0  0  0  0  0  0  0  0
   -4.6402   -0.0487   -2.8325 C   0  0  0  0  0  0  0  0  0  0  0  0
   -4.0704   -0.5920   -3.5974 H   0  0  0  0  0  0  0  0  0  0  0  0
   -5.6078    0.2523   -3.2395 H   0  0  0  0  0  0  0  0  0  0  0  0
   -4.0789    0.8394   -2.5186 H   0  0  0  0  0  0  0  0  0  0  0  0
   -1.0226    5.8260   -1.6352 H   0  0  0  0  0  0  0  0  0  0  0  0
   -5.8938    0.8757    2.2376 H   0  0  0  0  0  0  0  0  0  0  0  0
   -0.8368    5.1072   -4.0199 H   0  0  0  0  0  0  0  0  0  0  0  0
  1  2  1  0  0  0  0
  1 45  1  0  0  0  0
  1 58  1  0  0  0  0
  1 87  1  0  0  0  0
  2  3  4  0  0  0  0
  2 11  4  0  0  0  0
  3  4  1  0  0  0  0
  3  5  4  0  0  0  0
  5  6  1  0  0  0  0
  5  7  4  0  0  0  0
  7  8  1  0  0  0  0
  7  9  4  0  0  0  0
  9 10  1  0  0  0  0
  9 11  4  0  0  0  0
 11 12  1  0  0  0  0
 12 13  4  0  0  0  0
 12 43  2  0  0  0  0
 12 44  2  0  0  0  0
 13 14  1  0  0  0  0
 14 15  4  0  0  0  0
 14 22  4  0  0  0  0
 15 16  4  0  0  0  0
 15 23  1  0  0  0  0
 16 17  1  0  0  0  0
 16 18  4  0  0  0  0
 18 19  1  0  0  0  0
 18 20  4  0  0  0  0
 20 21  1  0  0  0  0
 20 22  4  0  0  0  0
 22 33  1  0  0  0  0
 23 24  1  0  0  0  0
 23 25  1  0  0  0  0
 23 29  1  0  0  0  0
 25 26  1  0  0  0  0
 25 27  1  0  0  0  0
 25 28  1  0  0  0  0
 29 30  1  0  0  0  0
 29 31  1  0  0  0  0
 29 32  1  0  0  0  0
 33 34  1  0  0  0  0
 33 35  1  0  0  0  0
 33 39  1  0  0  0  0
 35 36  1  0  0  0  0
 35 37  1  0  0  0  0
 35 38  1  0  0  0  0
 39 40  1  0  0  0  0
 39 41  1  0  0  0  0
 39 42  1  0  0  0  0
 45 46  4  0  0  0  0
 45 51  4  0  0  0  0
 46 47  4  0  0  0  0
 46 53  1  0  0  0  0
 47 48  1  0  0  0  0
 47 49  4  0  0  0  0
 49 50  4  0  0  0  0
 49 97  1  0  0  0  0
 50 51  4  0  0  0  0
 50 95  1  0  0  0  0
 51 52  1  0  0  0  0
 53 54  1  0  0  0  0
 54 55  1  0  0  0  0
 54 56  1  0  0  0  0
 54 57  1  0  0  0  0
 58 59  4  0  0  0  0
 58 65  4  0  0  0  0
 59 60  4  0  0  0  0
 59 67  1  0  0  0  0
 60 61  1  0  0  0  0
 60 62  4  0  0  0  0
 62 63  4  0  0  0  0
 62 96  1  0  0  0  0
 63 64  1  0  0  0  0
 63 65  4  0  0  0  0
 65 66  1  0  0  0  0
 67 68  1  0  0  0  0
 68 69  1  0  0  0  0
 68 70  1  0  0  0  0
 68 71  1  0  0  0  0
 72 73  4  0  0  0  0
 72 77  4  0  0  0  0
 72 82  1  0  0  0  0
 73 74  2  0  0  0  0
 73 90  1  0  0  0  0
 74 75  4  0  0  0  0
 74 88  1  0  0  0  0
 75 76  4  0  0  0  0
 75 87  1  0  0  0  0
 76 77  4  0  0  0  0
 76 89  1  0  0  0  0
 77 78  1  0  0  0  0
 79 80  2  0  0  0  0
 80 81  2  0  0  0  0
 82 83  1  0  0  0  0
 83 84  1  0  0  0  0
 83 85  1  0  0  0  0
 83 86  1  0  0  0  0
 90 91  1  0  0  0  0
 91 92  1  0  0  0  0
 91 93  1  0  0  0  0
 91 94  1  0  0  0  0
M  END
