# Supplementary material for: Factors Governing the Catalytic Insertion of CO2 into Arenes – A DFT Case Study for Pd and Pt Phosphane Sulfonamido Complexes
Source: Chemistry. 2022 Mar 21;28(23):e202104375. doi: 10.1002/chem.202104375 (PMC9310616; doi:10.1002/chem.202104375)
Supplement: Supplementary file 2 — Supporting Information [file CHEM-28-0-s002.zip › Structures_related_to_TableS2/TSV-VI_L6.mol]

mh_ts5_6_o_001 def2-TZVP

Created by GaussView 6.0.16
 64 66  0  0  0  0  0  0  0  0  0    0
   -0.6240    0.4608    0.3711 P   0  0  0  0  0  0  0  0  0  0  0  0
   -1.8484    1.6731   -0.2646 C   0  0  0  0  0  0  0  0  0  0  0  0
   -1.6578    3.0375   -0.0081 C   0  0  0  0  0  0  0  0  0  0  0  0
   -0.7853    3.3594    0.5505 H   0  0  0  0  0  0  0  0  0  0  0  0
   -2.5747    3.9897   -0.4510 C   0  0  0  0  0  0  0  0  0  0  0  0
   -2.4033    5.0411   -0.2351 H   0  0  0  0  0  0  0  0  0  0  0  0
   -3.7012    3.5887   -1.1654 C   0  0  0  0  0  0  0  0  0  0  0  0
   -4.4208    4.3226   -1.5187 H   0  0  0  0  0  0  0  0  0  0  0  0
   -3.9064    2.2349   -1.4323 C   0  0  0  0  0  0  0  0  0  0  0  0
   -4.7771    1.9088   -1.9907 H   0  0  0  0  0  0  0  0  0  0  0  0
   -2.9922    1.2777   -0.9901 C   0  0  0  0  0  0  0  0  0  0  0  0
   -3.3672   -0.4513   -1.3531 S   0  0  0  0  0  0  0  0  0  0  0  0
   -4.5078   -0.4598   -2.2591 O   0  0  0  0  0  0  0  0  0  0  0  0
   -3.5632   -1.1020   -0.0617 O   0  0  0  0  0  0  0  0  0  0  0  0
   -1.3851   -0.1417    1.9178 C   0  0  0  0  0  0  0  0  0  0  0  0
   -1.3712   -1.5014    2.3050 C   0  0  0  0  0  0  0  0  0  0  0  0
   -2.0042   -1.8891    3.4951 C   0  0  0  0  0  0  0  0  0  0  0  0
   -2.0061   -2.9304    3.7960 H   0  0  0  0  0  0  0  0  0  0  0  0
   -2.6414   -0.9407    4.2924 C   0  0  0  0  0  0  0  0  0  0  0  0
   -3.1296   -1.2619    5.2094 H   0  0  0  0  0  0  0  0  0  0  0  0
   -2.6618    0.4036    3.9198 C   0  0  0  0  0  0  0  0  0  0  0  0
   -3.1628    1.1438    4.5372 H   0  0  0  0  0  0  0  0  0  0  0  0
   -2.0388    0.7896    2.7359 C   0  0  0  0  0  0  0  0  0  0  0  0
   -2.0637    1.8331    2.4373 H   0  0  0  0  0  0  0  0  0  0  0  0
   -0.7366   -2.3734    1.4880 O   0  0  0  0  0  0  0  0  0  0  0  0
   -0.7987   -3.7794    1.7609 C   0  0  0  0  0  0  0  0  0  0  0  0
   -0.2948   -4.0220    2.7043 H   0  0  0  0  0  0  0  0  0  0  0  0
   -0.2732   -4.2545    0.9300 H   0  0  0  0  0  0  0  0  0  0  0  0
   -1.8380   -4.1261    1.7879 H   0  0  0  0  0  0  0  0  0  0  0  0
    0.8094    1.4446    0.9046 C   0  0  0  0  0  0  0  0  0  0  0  0
    1.5570    2.1601   -0.0621 C   0  0  0  0  0  0  0  0  0  0  0  0
    2.6907    2.8845    0.3250 C   0  0  0  0  0  0  0  0  0  0  0  0
    3.2618    3.4405   -0.4094 H   0  0  0  0  0  0  0  0  0  0  0  0
    3.0914    2.8840    1.6609 C   0  0  0  0  0  0  0  0  0  0  0  0
    3.9782    3.4439    1.9473 H   0  0  0  0  0  0  0  0  0  0  0  0
    2.3731    2.1695    2.6191 C   0  0  0  0  0  0  0  0  0  0  0  0
    2.6919    2.1634    3.6574 H   0  0  0  0  0  0  0  0  0  0  0  0
    1.2373    1.4574    2.2364 C   0  0  0  0  0  0  0  0  0  0  0  0
    0.6792    0.8966    2.9785 H   0  0  0  0  0  0  0  0  0  0  0  0
    1.0955    2.0925   -1.3327 O   0  0  0  0  0  0  0  0  0  0  0  0
    1.8024    2.7838   -2.3712 C   0  0  0  0  0  0  0  0  0  0  0  0
    1.7907    3.8662   -2.1962 H   0  0  0  0  0  0  0  0  0  0  0  0
    1.2633    2.5522   -3.2914 H   0  0  0  0  0  0  0  0  0  0  0  0
    2.8359    2.4278   -2.4465 H   0  0  0  0  0  0  0  0  0  0  0  0
    4.2881   -0.3035    0.1924 C   0  0  0  0  0  0  0  0  0  0  0  0
    3.4644   -1.0235    1.0886 C   0  0  0  0  0  0  0  0  0  0  0  0
    2.2487   -1.5065    0.6669 C   0  0  0  0  0  0  0  0  0  0  0  0
    1.8040   -1.3179   -0.6702 C   0  0  0  0  0  0  0  0  0  0  0  0
    2.6592   -0.6100   -1.5547 C   0  0  0  0  0  0  0  0  0  0  0  0
    3.8867   -0.1160   -1.1432 C   0  0  0  0  0  0  0  0  0  0  0  0
    3.8012   -1.1559    2.1130 H   0  0  0  0  0  0  0  0  0  0  0  0
    4.5188    0.4136   -1.8463 H   0  0  0  0  0  0  0  0  0  0  0  0
    2.3287   -3.8754   -1.3041 O   0  0  0  0  0  0  0  0  0  0  0  0
    1.5413   -3.0307   -1.6104 C   0  0  0  0  0  0  0  0  0  0  0  0
    0.5774   -2.8207   -2.3582 O   0  0  0  0  0  0  0  0  0  0  0  0
    5.4355    0.1662    0.7118 O   0  0  0  0  0  0  0  0  0  0  0  0
    6.3071    0.9505   -0.1260 C   0  0  0  0  0  0  0  0  0  0  0  0
    5.7914    1.8463   -0.4883 H   0  0  0  0  0  0  0  0  0  0  0  0
    7.1434    1.2358    0.5140 H   0  0  0  0  0  0  0  0  0  0  0  0
    6.6707    0.3558   -0.9713 H   0  0  0  0  0  0  0  0  0  0  0  0
   -0.1954   -1.0969   -1.1423 Pd  0  0  0  0  0  0  0  0  0  0  0  0
    1.6110   -2.0379    1.3648 H   0  0  0  0  0  0  0  0  0  0  0  0
    2.3526   -0.4604   -2.5864 H   0  0  0  0  0  0  0  0  0  0  0  0
   -2.1401   -0.9585   -2.0777 O   0  0  0  0  0  0  0  0  0  0  0  0
  1  2  1  0  0  0  0
  1 15  1  0  0  0  0
  1 30  1  0  0  0  0
  1 61  1  0  0  0  0
  2  3  4  0  0  0  0
  2 11  4  0  0  0  0
  3  4  1  0  0  0  0
  3  5  4  0  0  0  0
  5  6  1  0  0  0  0
  5  7  4  0  0  0  0
  7  8  1  0  0  0  0
  7  9  4  0  0  0  0
  9 10  1  0  0  0  0
  9 11  4  0  0  0  0
 11 12  1  0  0  0  0
 12 13  2  0  0  0  0
 12 14  2  0  0  0  0
 12 64  4  0  0  0  0
 15 16  4  0  0  0  0
 15 23  4  0  0  0  0
 16 17  4  0  0  0  0
 16 25  1  0  0  0  0
 17 18  1  0  0  0  0
 17 19  4  0  0  0  0
 19 20  1  0  0  0  0
 19 21  4  0  0  0  0
 21 22  1  0  0  0  0
 21 23  4  0  0  0  0
 23 24  1  0  0  0  0
 25 26  1  0  0  0  0
 26 27  1  0  0  0  0
 26 28  1  0  0  0  0
 26 29  1  0  0  0  0
 30 31  4  0  0  0  0
 30 38  4  0  0  0  0
 31 32  4  0  0  0  0
 31 40  1  0  0  0  0
 32 33  1  0  0  0  0
 32 34  4  0  0  0  0
 34 35  1  0  0  0  0
 34 36  4  0  0  0  0
 36 37  1  0  0  0  0
 36 38  4  0  0  0  0
 38 39  1  0  0  0  0
 40 41  1  0  0  0  0
 41 42  1  0  0  0  0
 41 43  1  0  0  0  0
 41 44  1  0  0  0  0
 45 46  4  0  0  0  0
 45 50  4  0  0  0  0
 45 56  4  0  0  0  0
 46 47  2  0  0  0  0
 46 51  1  0  0  0  0
 47 48  4  0  0  0  0
 47 62  1  0  0  0  0
 48 49  4  0  0  0  0
 48 61  1  0  0  0  0
 49 50  2  0  0  0  0
 49 63  1  0  0  0  0
 50 52  1  0  0  0  0
 53 54  2  0  0  0  0
 54 55  2  0  0  0  0
 56 57  1  0  0  0  0
 57 58  1  0  0  0  0
 57 59  1  0  0  0  0
 57 60  1  0  0  0  0
M  END
