# Supplementary material for: Factors Governing the Catalytic Insertion of CO2 into Arenes – A DFT Case Study for Pd and Pt Phosphane Sulfonamido Complexes
Source: Chemistry. 2022 Mar 21;28(23):e202104375. doi: 10.1002/chem.202104375 (PMC9310616; doi:10.1002/chem.202104375)
Supplement: Supplementary file 2 — Supporting Information [file CHEM-28-0-s002.zip › Structures_related_to_TableS2/TSV-VI_L7.mol]

mh_ts5_6_s_001 def2-TZVP

Created by GaussView 6.0.16
 64 67  0  0  0  0  0  0  0  0  0    0
   -0.5863    0.4793    0.3409 P   0  0  0  0  0  0  0  0  0  0  0  0
   -1.8502    1.7018   -0.2149 C   0  0  0  0  0  0  0  0  0  0  0  0
   -1.5864    3.0688   -0.0562 C   0  0  0  0  0  0  0  0  0  0  0  0
   -0.6454    3.3837    0.3800 H   0  0  0  0  0  0  0  0  0  0  0  0
   -2.5133    4.0391   -0.4377 C   0  0  0  0  0  0  0  0  0  0  0  0
   -2.2744    5.0901   -0.2990 H   0  0  0  0  0  0  0  0  0  0  0  0
   -3.7320    3.6585   -0.9919 C   0  0  0  0  0  0  0  0  0  0  0  0
   -4.4596    4.4054   -1.2974 H   0  0  0  0  0  0  0  0  0  0  0  0
   -4.0195    2.3040   -1.1593 C   0  0  0  0  0  0  0  0  0  0  0  0
   -4.9620    1.9888   -1.5932 H   0  0  0  0  0  0  0  0  0  0  0  0
   -3.0926    1.3357   -0.7737 C   0  0  0  0  0  0  0  0  0  0  0  0
   -3.5987   -0.3822   -0.9985 S   0  0  0  0  0  0  0  0  0  0  0  0
   -4.8693   -0.3759   -1.7169 O   0  0  0  0  0  0  0  0  0  0  0  0
   -3.5790   -1.0052    0.3202 O   0  0  0  0  0  0  0  0  0  0  0  0
   -1.2405   -0.0794    1.9524 C   0  0  0  0  0  0  0  0  0  0  0  0
   -1.1955   -1.4261    2.3815 C   0  0  0  0  0  0  0  0  0  0  0  0
   -1.7445   -1.7755    3.6242 C   0  0  0  0  0  0  0  0  0  0  0  0
   -1.7220   -2.8064    3.9586 H   0  0  0  0  0  0  0  0  0  0  0  0
   -2.3325   -0.8037    4.4308 C   0  0  0  0  0  0  0  0  0  0  0  0
   -2.7562   -1.0960    5.3885 H   0  0  0  0  0  0  0  0  0  0  0  0
   -2.3864    0.5272    4.0157 C   0  0  0  0  0  0  0  0  0  0  0  0
   -2.8499    1.2858    4.6398 H   0  0  0  0  0  0  0  0  0  0  0  0
   -1.8457    0.8751    2.7809 C   0  0  0  0  0  0  0  0  0  0  0  0
   -1.8969    1.9078    2.4500 H   0  0  0  0  0  0  0  0  0  0  0  0
   -0.6207   -2.3251    1.5505 O   0  0  0  0  0  0  0  0  0  0  0  0
   -0.6400   -3.7190    1.8825 C   0  0  0  0  0  0  0  0  0  0  0  0
   -0.0645   -3.9162    2.7950 H   0  0  0  0  0  0  0  0  0  0  0  0
   -0.1696   -4.2205    1.0347 H   0  0  0  0  0  0  0  0  0  0  0  0
   -1.6689   -4.0781    2.0001 H   0  0  0  0  0  0  0  0  0  0  0  0
    0.8623    1.5043    0.7587 C   0  0  0  0  0  0  0  0  0  0  0  0
    1.5613    2.1626   -0.2814 C   0  0  0  0  0  0  0  0  0  0  0  0
    2.6867    2.9415    0.0127 C   0  0  0  0  0  0  0  0  0  0  0  0
    3.2214    3.4508   -0.7809 H   0  0  0  0  0  0  0  0  0  0  0  0
    3.1246    3.0558    1.3320 C   0  0  0  0  0  0  0  0  0  0  0  0
    4.0035    3.6581    1.5480 H   0  0  0  0  0  0  0  0  0  0  0  0
    2.4543    2.3985    2.3630 C   0  0  0  0  0  0  0  0  0  0  0  0
    2.8039    2.4787    3.3883 H   0  0  0  0  0  0  0  0  0  0  0  0
    1.3291    1.6289    2.0710 C   0  0  0  0  0  0  0  0  0  0  0  0
    0.8109    1.1107    2.8703 H   0  0  0  0  0  0  0  0  0  0  0  0
    1.0588    1.9927   -1.5270 O   0  0  0  0  0  0  0  0  0  0  0  0
    1.7248    2.6067   -2.6381 C   0  0  0  0  0  0  0  0  0  0  0  0
    1.6955    3.6997   -2.5544 H   0  0  0  0  0  0  0  0  0  0  0  0
    1.1679    2.2883   -3.5211 H   0  0  0  0  0  0  0  0  0  0  0  0
    2.7632    2.2646   -2.7103 H   0  0  0  0  0  0  0  0  0  0  0  0
    4.4044   -0.2032    0.2383 C   0  0  0  0  0  0  0  0  0  0  0  0
    3.5906   -0.8642    1.1843 C   0  0  0  0  0  0  0  0  0  0  0  0
    2.3807   -1.3995    0.7977 C   0  0  0  0  0  0  0  0  0  0  0  0
    1.9337   -1.3120   -0.5429 C   0  0  0  0  0  0  0  0  0  0  0  0
    2.7813   -0.6767   -1.4784 C   0  0  0  0  0  0  0  0  0  0  0  0
    4.0034   -0.1297   -1.1068 C   0  0  0  0  0  0  0  0  0  0  0  0
    3.9262   -0.9130    2.2166 H   0  0  0  0  0  0  0  0  0  0  0  0
    4.6274    0.3514   -1.8510 H   0  0  0  0  0  0  0  0  0  0  0  0
    2.3984   -3.9649   -0.9702 O   0  0  0  0  0  0  0  0  0  0  0  0
    1.6308   -3.1576   -1.3930 C   0  0  0  0  0  0  0  0  0  0  0  0
    0.7129   -2.9796   -2.1935 O   0  0  0  0  0  0  0  0  0  0  0  0
    5.5451    0.3294    0.7239 O   0  0  0  0  0  0  0  0  0  0  0  0
    6.4048    1.0536   -0.1742 C   0  0  0  0  0  0  0  0  0  0  0  0
    5.8789    1.9097   -0.6115 H   0  0  0  0  0  0  0  0  0  0  0  0
    7.2364    1.4047    0.4392 H   0  0  0  0  0  0  0  0  0  0  0  0
    6.7807    0.3982   -0.9685 H   0  0  0  0  0  0  0  0  0  0  0  0
   -0.1240   -1.1586   -1.0900 Pd  0  0  0  0  0  0  0  0  0  0  0  0
    1.7547   -1.8886    1.5368 H   0  0  0  0  0  0  0  0  0  0  0  0
    2.4764   -0.6113   -2.5200 H   0  0  0  0  0  0  0  0  0  0  0  0
   -2.1835   -1.1619   -2.2434 S   0  0  0  0  0  0  0  0  0  0  0  0
  1  2  1  0  0  0  0
  1 15  1  0  0  0  0
  1 30  1  0  0  0  0
  1 61  1  0  0  0  0
  2  3  4  0  0  0  0
  2 11  4  0  0  0  0
  3  4  1  0  0  0  0
  3  5  4  0  0  0  0
  5  6  1  0  0  0  0
  5  7  4  0  0  0  0
  7  8  1  0  0  0  0
  7  9  4  0  0  0  0
  9 10  1  0  0  0  0
  9 11  4  0  0  0  0
 11 12  1  0  0  0  0
 12 13  2  0  0  0  0
 12 14  2  0  0  0  0
 12 64  1  0  0  0  0
 15 16  4  0  0  0  0
 15 23  4  0  0  0  0
 16 17  4  0  0  0  0
 16 25  1  0  0  0  0
 17 18  1  0  0  0  0
 17 19  4  0  0  0  0
 19 20  1  0  0  0  0
 19 21  4  0  0  0  0
 21 22  1  0  0  0  0
 21 23  4  0  0  0  0
 23 24  1  0  0  0  0
 25 26  1  0  0  0  0
 26 27  1  0  0  0  0
 26 28  1  0  0  0  0
 26 29  1  0  0  0  0
 30 31  4  0  0  0  0
 30 38  4  0  0  0  0
 31 32  4  0  0  0  0
 31 40  1  0  0  0  0
 32 33  1  0  0  0  0
 32 34  4  0  0  0  0
 34 35  1  0  0  0  0
 34 36  4  0  0  0  0
 36 37  1  0  0  0  0
 36 38  4  0  0  0  0
 38 39  1  0  0  0  0
 40 41  1  0  0  0  0
 41 42  1  0  0  0  0
 41 43  1  0  0  0  0
 41 44  1  0  0  0  0
 45 46  4  0  0  0  0
 45 50  4  0  0  0  0
 45 56  1  0  0  0  0
 46 47  2  0  0  0  0
 46 51  1  0  0  0  0
 47 48  4  0  0  0  0
 47 62  1  0  0  0  0
 48 49  4  0  0  0  0
 48 61  1  0  0  0  0
 49 50  4  0  0  0  0
 49 63  1  0  0  0  0
 50 52  1  0  0  0  0
 53 54  2  0  0  0  0
 54 55  2  0  0  0  0
 56 57  1  0  0  0  0
 57 58  1  0  0  0  0
 57 59  1  0  0  0  0
 57 60  1  0  0  0  0
 61 64  1  0  0  0  0
M  END
