# Supplementary material for: Factors Governing the Catalytic Insertion of CO2 into Arenes – A DFT Case Study for Pd and Pt Phosphane Sulfonamido Complexes
Source: Chemistry. 2022 Mar 21;28(23):e202104375. doi: 10.1002/chem.202104375 (PMC9310616; doi:10.1002/chem.202104375)
Supplement: Supplementary file 2 — Supporting Information [file CHEM-28-0-s002.zip › Structures_related_to_TableS2/TSV-VI_L8.mol]

mh_ts5_6_c_001 def2-TZVP

Created by GaussView 6.0.16
 72 75  0  0  0  0  0  0  0  0  0    0
   -0.5751    0.6157    0.3772 P   0  0  0  0  0  0  0  0  0  0  0  0
   -1.7644    1.7361   -0.4581 C   0  0  0  0  0  0  0  0  0  0  0  0
   -1.5046    3.1099   -0.5477 C   0  0  0  0  0  0  0  0  0  0  0  0
   -0.5952    3.5107   -0.1132 H   0  0  0  0  0  0  0  0  0  0  0  0
   -2.4009    3.9725   -1.1779 C   0  0  0  0  0  0  0  0  0  0  0  0
   -2.1760    5.0347   -1.2296 H   0  0  0  0  0  0  0  0  0  0  0  0
   -3.5759    3.4732   -1.7366 C   0  0  0  0  0  0  0  0  0  0  0  0
   -4.2773    4.1384   -2.2332 H   0  0  0  0  0  0  0  0  0  0  0  0
   -3.8498    2.1078   -1.6617 C   0  0  0  0  0  0  0  0  0  0  0  0
   -4.7548    1.6980   -2.0969 H   0  0  0  0  0  0  0  0  0  0  0  0
   -2.9545    1.2476   -1.0264 C   0  0  0  0  0  0  0  0  0  0  0  0
   -3.4363   -0.4872   -0.9088 S   0  0  0  0  0  0  0  0  0  0  0  0
   -4.6499   -0.6287   -1.7207 O   0  0  0  0  0  0  0  0  0  0  0  0
   -3.5654   -0.8222    0.5087 O   0  0  0  0  0  0  0  0  0  0  0  0
   -1.2981    0.4164    2.0451 C   0  0  0  0  0  0  0  0  0  0  0  0
   -1.1744   -0.7794    2.7888 C   0  0  0  0  0  0  0  0  0  0  0  0
   -1.7668   -0.8732    4.0567 C   0  0  0  0  0  0  0  0  0  0  0  0
   -1.6839   -1.7891    4.6304 H   0  0  0  0  0  0  0  0  0  0  0  0
   -2.4690    0.2086    4.5851 C   0  0  0  0  0  0  0  0  0  0  0  0
   -2.9231    0.1156    5.5687 H   0  0  0  0  0  0  0  0  0  0  0  0
   -2.5919    1.3955    3.8631 C   0  0  0  0  0  0  0  0  0  0  0  0
   -3.1400    2.2398    4.2715 H   0  0  0  0  0  0  0  0  0  0  0  0
   -2.0093    1.4865    2.6011 C   0  0  0  0  0  0  0  0  0  0  0  0
   -2.1132    2.4060    2.0337 H   0  0  0  0  0  0  0  0  0  0  0  0
   -0.4749   -1.7909    2.2224 O   0  0  0  0  0  0  0  0  0  0  0  0
   -0.3879   -3.0520    2.8959 C   0  0  0  0  0  0  0  0  0  0  0  0
    0.1453   -2.9558    3.8496 H   0  0  0  0  0  0  0  0  0  0  0  0
    0.1781   -3.6982    2.2230 H   0  0  0  0  0  0  0  0  0  0  0  0
   -1.3847   -3.4763    3.0645 H   0  0  0  0  0  0  0  0  0  0  0  0
    0.8923    1.6632    0.6583 C   0  0  0  0  0  0  0  0  0  0  0  0
    1.6518    2.1036   -0.4520 C   0  0  0  0  0  0  0  0  0  0  0  0
    2.8242    2.8407   -0.2512 C   0  0  0  0  0  0  0  0  0  0  0  0
    3.4145    3.1720   -1.0977 H   0  0  0  0  0  0  0  0  0  0  0  0
    3.2406    3.1428    1.0458 C   0  0  0  0  0  0  0  0  0  0  0  0
    4.1578    3.7090    1.1888 H   0  0  0  0  0  0  0  0  0  0  0  0
    2.4967    2.7222    2.1472 C   0  0  0  0  0  0  0  0  0  0  0  0
    2.8227    2.9567    3.1566 H   0  0  0  0  0  0  0  0  0  0  0  0
    1.3285    1.9870    1.9464 C   0  0  0  0  0  0  0  0  0  0  0  0
    0.7545    1.6459    2.8013 H   0  0  0  0  0  0  0  0  0  0  0  0
    1.1595    1.7768   -1.6712 O   0  0  0  0  0  0  0  0  0  0  0  0
    1.8741    2.1835   -2.8441 C   0  0  0  0  0  0  0  0  0  0  0  0
    1.9108    3.2774   -2.9185 H   0  0  0  0  0  0  0  0  0  0  0  0
    1.3090    1.7752   -3.6841 H   0  0  0  0  0  0  0  0  0  0  0  0
    2.8904    1.7745   -2.8480 H   0  0  0  0  0  0  0  0  0  0  0  0
    4.5853   -0.2788    0.0653 C   0  0  0  0  0  0  0  0  0  0  0  0
    3.7904   -0.5996    1.1816 C   0  0  0  0  0  0  0  0  0  0  0  0
    2.4983   -1.0626    1.0018 C   0  0  0  0  0  0  0  0  0  0  0  0
    1.9380   -1.2241   -0.2822 C   0  0  0  0  0  0  0  0  0  0  0  0
    2.7693   -0.9388   -1.3794 C   0  0  0  0  0  0  0  0  0  0  0  0
    4.0769   -0.4699   -1.2259 C   0  0  0  0  0  0  0  0  0  0  0  0
    4.2025   -0.4495    2.1767 H   0  0  0  0  0  0  0  0  0  0  0  0
    4.6780   -0.2524   -2.1022 H   0  0  0  0  0  0  0  0  0  0  0  0
    2.1511   -4.0289   -0.0320 O   0  0  0  0  0  0  0  0  0  0  0  0
    1.4610   -3.3766   -0.7358 C   0  0  0  0  0  0  0  0  0  0  0  0
    0.6494   -3.2638   -1.6254 O   0  0  0  0  0  0  0  0  0  0  0  0
    5.8241    0.2140    0.3425 O   0  0  0  0  0  0  0  0  0  0  0  0
    6.6528    0.6106   -0.7578 C   0  0  0  0  0  0  0  0  0  0  0  0
    6.1684    1.3952   -1.3532 H   0  0  0  0  0  0  0  0  0  0  0  0
    7.5688    1.0029   -0.3108 H   0  0  0  0  0  0  0  0  0  0  0  0
    6.8953   -0.2446   -1.4010 H   0  0  0  0  0  0  0  0  0  0  0  0
   -0.1557   -1.2283   -0.7365 Pd  0  0  0  0  0  0  0  0  0  0  0  0
    1.8953   -1.2854    1.8774 H   0  0  0  0  0  0  0  0  0  0  0  0
    2.3901   -1.0694   -2.3916 H   0  0  0  0  0  0  0  0  0  0  0  0
   -2.0925   -1.4019   -1.6414 C   0  0  0  0  0  0  0  0  0  0  0  0
   -2.4909   -2.8782   -1.5344 C   0  0  0  0  0  0  0  0  0  0  0  0
   -1.7313   -3.4952   -2.0213 H   0  0  0  0  0  0  0  0  0  0  0  0
   -2.5824   -3.2038   -0.4941 H   0  0  0  0  0  0  0  0  0  0  0  0
   -3.4462   -3.0746   -2.0443 H   0  0  0  0  0  0  0  0  0  0  0  0
   -1.9127   -0.9545   -3.0915 C   0  0  0  0  0  0  0  0  0  0  0  0
   -1.0826   -1.5117   -3.5408 H   0  0  0  0  0  0  0  0  0  0  0  0
   -2.8112   -1.1555   -3.6944 H   0  0  0  0  0  0  0  0  0  0  0  0
   -1.6809    0.1128   -3.1682 H   0  0  0  0  0  0  0  0  0  0  0  0
  1  2  1  0  0  0  0
  1 15  1  0  0  0  0
  1 30  1  0  0  0  0
  1 61  1  0  0  0  0
  2  3  4  0  0  0  0
  2 11  4  0  0  0  0
  3  4  1  0  0  0  0
  3  5  4  0  0  0  0
  5  6  1  0  0  0  0
  5  7  4  0  0  0  0
  7  8  1  0  0  0  0
  7  9  4  0  0  0  0
  9 10  1  0  0  0  0
  9 11  4  0  0  0  0
 11 12  1  0  0  0  0
 12 13  2  0  0  0  0
 12 14  2  0  0  0  0
 12 64  1  0  0  0  0
 15 16  4  0  0  0  0
 15 23  4  0  0  0  0
 16 17  4  0  0  0  0
 16 25  1  0  0  0  0
 17 18  1  0  0  0  0
 17 19  4  0  0  0  0
 19 20  1  0  0  0  0
 19 21  4  0  0  0  0
 21 22  1  0  0  0  0
 21 23  4  0  0  0  0
 23 24  1  0  0  0  0
 25 26  1  0  0  0  0
 26 27  1  0  0  0  0
 26 28  1  0  0  0  0
 26 29  1  0  0  0  0
 30 31  4  0  0  0  0
 30 38  4  0  0  0  0
 31 32  4  0  0  0  0
 31 40  1  0  0  0  0
 32 33  1  0  0  0  0
 32 34  4  0  0  0  0
 34 35  1  0  0  0  0
 34 36  4  0  0  0  0
 36 37  1  0  0  0  0
 36 38  4  0  0  0  0
 38 39  1  0  0  0  0
 40 41  1  0  0  0  0
 41 42  1  0  0  0  0
 41 43  1  0  0  0  0
 41 44  1  0  0  0  0
 45 46  4  0  0  0  0
 45 50  4  0  0  0  0
 45 56  1  0  0  0  0
 46 47  2  0  0  0  0
 46 51  1  0  0  0  0
 47 48  4  0  0  0  0
 47 62  1  0  0  0  0
 48 49  4  0  0  0  0
 48 61  1  0  0  0  0
 49 50  4  0  0  0  0
 49 63  1  0  0  0  0
 50 52  1  0  0  0  0
 53 54  2  0  0  0  0
 54 55  2  0  0  0  0
 56 57  1  0  0  0  0
 57 58  1  0  0  0  0
 57 59  1  0  0  0  0
 57 60  1  0  0  0  0
 61 64  1  0  0  0  0
 64 65  1  0  0  0  0
 64 69  1  0  0  0  0
 65 66  1  0  0  0  0
 65 67  1  0  0  0  0
 65 68  1  0  0  0  0
 69 70  1  0  0  0  0
 69 71  1  0  0  0  0
 69 72  1  0  0  0  0
M  END
