# Supplementary material for: Factors Governing the Catalytic Insertion of CO2 into Arenes – A DFT Case Study for Pd and Pt Phosphane Sulfonamido Complexes
Source: Chemistry. 2022 Mar 21;28(23):e202104375. doi: 10.1002/chem.202104375 (PMC9310616; doi:10.1002/chem.202104375)
Supplement: Supplementary file 2 — Supporting Information [file CHEM-28-0-s002.zip › Structures_related_to_TableS2/TSV-VI_L9.mol]

mh_ts5_6_oc2_001 def2-TZVP

Created by GaussView 6.0.16
 70 73  0  0  0  0  0  0  0  0  0    0
   -0.7915    0.3209    0.4072 P   0  0  0  0  0  0  0  0  0  0  0  0
   -1.9825    1.6123   -0.1068 C   0  0  0  0  0  0  0  0  0  0  0  0
   -1.8821    2.8637    0.5212 C   0  0  0  0  0  0  0  0  0  0  0  0
   -1.1058    3.0267    1.2622 H   0  0  0  0  0  0  0  0  0  0  0  0
   -2.7595    3.9000    0.2159 C   0  0  0  0  0  0  0  0  0  0  0  0
   -2.6601    4.8620    0.7123 H   0  0  0  0  0  0  0  0  0  0  0  0
   -3.7587    3.6805   -0.7283 C   0  0  0  0  0  0  0  0  0  0  0  0
   -4.4584    4.4725   -0.9851 H   0  0  0  0  0  0  0  0  0  0  0  0
   -3.8611    2.4392   -1.3567 C   0  0  0  0  0  0  0  0  0  0  0  0
   -4.6483    2.3025   -2.0888 H   0  0  0  0  0  0  0  0  0  0  0  0
   -2.9837    1.3793   -1.0815 C   0  0  0  0  0  0  0  0  0  0  0  0
   -1.6494   -0.5529    1.7738 C   0  0  0  0  0  0  0  0  0  0  0  0
   -1.4586   -1.9295    2.0437 C   0  0  0  0  0  0  0  0  0  0  0  0
   -2.1680   -2.5390    3.0898 C   0  0  0  0  0  0  0  0  0  0  0  0
   -2.0336   -3.5945    3.2960 H   0  0  0  0  0  0  0  0  0  0  0  0
   -3.0493   -1.7924    3.8691 C   0  0  0  0  0  0  0  0  0  0  0  0
   -3.5900   -2.2831    4.6748 H   0  0  0  0  0  0  0  0  0  0  0  0
   -3.2394   -0.4334    3.6195 C   0  0  0  0  0  0  0  0  0  0  0  0
   -3.9263    0.1517    4.2244 H   0  0  0  0  0  0  0  0  0  0  0  0
   -2.5433    0.1704    2.5754 C   0  0  0  0  0  0  0  0  0  0  0  0
   -2.7029    1.2240    2.3716 H   0  0  0  0  0  0  0  0  0  0  0  0
   -0.5874   -2.5995    1.2543 O   0  0  0  0  0  0  0  0  0  0  0  0
   -0.4332   -4.0161    1.4186 C   0  0  0  0  0  0  0  0  0  0  0  0
   -0.0187   -4.2559    2.4052 H   0  0  0  0  0  0  0  0  0  0  0  0
    0.2669   -4.3205    0.6396 H   0  0  0  0  0  0  0  0  0  0  0  0
   -1.3898   -4.5327    1.2778 H   0  0  0  0  0  0  0  0  0  0  0  0
    0.5782    1.1881    1.2322 C   0  0  0  0  0  0  0  0  0  0  0  0
    1.3884    2.0762    0.4830 C   0  0  0  0  0  0  0  0  0  0  0  0
    2.4873    2.6977    1.0876 C   0  0  0  0  0  0  0  0  0  0  0  0
    3.1121    3.3784    0.5209 H   0  0  0  0  0  0  0  0  0  0  0  0
    2.7867    2.4328    2.4242 C   0  0  0  0  0  0  0  0  0  0  0  0
    3.6483    2.9155    2.8788 H   0  0  0  0  0  0  0  0  0  0  0  0
    1.9984    1.5576    3.1706 C   0  0  0  0  0  0  0  0  0  0  0  0
    2.2347    1.3513    4.2106 H   0  0  0  0  0  0  0  0  0  0  0  0
    0.8989    0.9438    2.5711 C   0  0  0  0  0  0  0  0  0  0  0  0
    0.2849    0.2582    3.1461 H   0  0  0  0  0  0  0  0  0  0  0  0
    1.0174    2.2710   -0.8035 O   0  0  0  0  0  0  0  0  0  0  0  0
    1.7825    3.1600   -1.6256 C   0  0  0  0  0  0  0  0  0  0  0  0
    1.7418    4.1842   -1.2352 H   0  0  0  0  0  0  0  0  0  0  0  0
    1.3118    3.1205   -2.6096 H   0  0  0  0  0  0  0  0  0  0  0  0
    2.8240    2.8285   -1.7005 H   0  0  0  0  0  0  0  0  0  0  0  0
    4.3306   -0.1293    0.0733 C   0  0  0  0  0  0  0  0  0  0  0  0
    3.5348   -0.9290    0.9192 C   0  0  0  0  0  0  0  0  0  0  0  0
    2.3271   -1.4219    0.4681 C   0  0  0  0  0  0  0  0  0  0  0  0
    1.8505   -1.1412   -0.8342 C   0  0  0  0  0  0  0  0  0  0  0  0
    2.6839   -0.3705   -1.6720 C   0  0  0  0  0  0  0  0  0  0  0  0
    3.9082    0.1345   -1.2384 C   0  0  0  0  0  0  0  0  0  0  0  0
    3.8824   -1.1264    1.9298 H   0  0  0  0  0  0  0  0  0  0  0  0
    4.5176    0.7238   -1.9142 H   0  0  0  0  0  0  0  0  0  0  0  0
    1.9332   -3.7625   -1.4678 O   0  0  0  0  0  0  0  0  0  0  0  0
    1.3792   -2.8001   -1.9154 C   0  0  0  0  0  0  0  0  0  0  0  0
    0.6665   -2.4184   -2.8432 O   0  0  0  0  0  0  0  0  0  0  0  0
    5.4827    0.3346    0.6162 O   0  0  0  0  0  0  0  0  0  0  0  0
    6.3192    1.1841   -0.1845 C   0  0  0  0  0  0  0  0  0  0  0  0
    5.7820    2.0910   -0.4872 H   0  0  0  0  0  0  0  0  0  0  0  0
    7.1624    1.4520    0.4552 H   0  0  0  0  0  0  0  0  0  0  0  0
    6.6837    0.6540   -1.0726 H   0  0  0  0  0  0  0  0  0  0  0  0
   -0.2071   -0.8778   -1.3172 Pd  0  0  0  0  0  0  0  0  0  0  0  0
    1.7210   -2.0255    1.1351 H   0  0  0  0  0  0  0  0  0  0  0  0
    2.3684   -0.1572   -2.6908 H   0  0  0  0  0  0  0  0  0  0  0  0
   -1.9408   -0.4992   -2.2795 O   0  0  0  0  0  0  0  0  0  0  0  0
   -3.1564    0.0184   -1.8093 C   0  0  0  0  0  0  0  0  0  0  0  0
   -4.0267    0.1613   -3.0773 C   0  0  0  0  0  0  0  0  0  0  0  0
   -4.0176   -0.8027   -3.5949 H   0  0  0  0  0  0  0  0  0  0  0  0
   -5.0677    0.4103   -2.8467 H   0  0  0  0  0  0  0  0  0  0  0  0
   -3.6163    0.9200   -3.7514 H   0  0  0  0  0  0  0  0  0  0  0  0
   -3.8633   -0.9752   -0.8600 C   0  0  0  0  0  0  0  0  0  0  0  0
   -4.0603   -1.9068   -1.4031 H   0  0  0  0  0  0  0  0  0  0  0  0
   -3.2350   -1.2103    0.0005 H   0  0  0  0  0  0  0  0  0  0  0  0
   -4.8139   -0.5728   -0.4892 H   0  0  0  0  0  0  0  0  0  0  0  0
  1  2  1  0  0  0  0
  1 12  1  0  0  0  0
  1 27  1  0  0  0  0
  1 58  1  0  0  0  0
  2  3  4  0  0  0  0
  2 11  4  0  0  0  0
  3  4  1  0  0  0  0
  3  5  4  0  0  0  0
  5  6  1  0  0  0  0
  5  7  4  0  0  0  0
  7  8  1  0  0  0  0
  7  9  4  0  0  0  0
  9 10  1  0  0  0  0
  9 11  4  0  0  0  0
 11 62  1  0  0  0  0
 12 13  4  0  0  0  0
 12 20  4  0  0  0  0
 13 14  4  0  0  0  0
 13 22  1  0  0  0  0
 14 15  1  0  0  0  0
 14 16  4  0  0  0  0
 16 17  1  0  0  0  0
 16 18  4  0  0  0  0
 18 19  1  0  0  0  0
 18 20  4  0  0  0  0
 20 21  1  0  0  0  0
 22 23  1  0  0  0  0
 23 24  1  0  0  0  0
 23 25  1  0  0  0  0
 23 26  1  0  0  0  0
 27 28  4  0  0  0  0
 27 35  4  0  0  0  0
 28 29  4  0  0  0  0
 28 37  1  0  0  0  0
 29 30  1  0  0  0  0
 29 31  4  0  0  0  0
 31 32  1  0  0  0  0
 31 33  4  0  0  0  0
 33 34  1  0  0  0  0
 33 35  4  0  0  0  0
 35 36  1  0  0  0  0
 37 38  1  0  0  0  0
 38 39  1  0  0  0  0
 38 40  1  0  0  0  0
 38 41  1  0  0  0  0
 42 43  4  0  0  0  0
 42 47  4  0  0  0  0
 42 53  1  0  0  0  0
 43 44  2  0  0  0  0
 43 48  1  0  0  0  0
 44 45  4  0  0  0  0
 44 59  1  0  0  0  0
 45 46  4  0  0  0  0
 45 58  1  0  0  0  0
 46 47  4  0  0  0  0
 46 60  1  0  0  0  0
 47 49  1  0  0  0  0
 50 51  2  0  0  0  0
 51 52  2  0  0  0  0
 53 54  1  0  0  0  0
 54 55  1  0  0  0  0
 54 56  1  0  0  0  0
 54 57  1  0  0  0  0
 58 61  1  0  0  0  0
 61 62  1  0  0  0  0
 62 63  1  0  0  0  0
 62 67  1  0  0  0  0
 63 64  1  0  0  0  0
 63 65  1  0  0  0  0
 63 66  1  0  0  0  0
 67 68  1  0  0  0  0
 67 69  1  0  0  0  0
 67 70  1  0  0  0  0
M  END
