# Supplementary material for: Factors Governing the Catalytic Insertion of CO2 into Arenes – A DFT Case Study for Pd and Pt Phosphane Sulfonamido Complexes
Source: Chemistry. 2022 Mar 21;28(23):e202104375. doi: 10.1002/chem.202104375 (PMC9310616; doi:10.1002/chem.202104375)
Supplement: Supplementary file 2 — Supporting Information [file CHEM-28-0-s002.zip › Structures_related_to_TableS2/TSV_VI_L12.mol]

mhwlcb_lig2_ts5_6_ph_cf3_a def2-TZVP

Created by GaussView 6.0.16
110114  0  0  0  0  0  0  0  0  0    0
    1.6791    1.2455   -0.1031 P   0  0  0  0  0  0  0  0  0  0  0  0
    0.4990    1.5972   -1.4593 C   0  0  0  0  0  0  0  0  0  0  0  0
    0.8710    2.4255   -2.5254 C   0  0  0  0  0  0  0  0  0  0  0  0
    1.8472    2.8986   -2.5172 H   0  0  0  0  0  0  0  0  0  0  0  0
    0.0068    2.6536   -3.5958 C   0  0  0  0  0  0  0  0  0  0  0  0
    0.3177    3.3048   -4.4084 H   0  0  0  0  0  0  0  0  0  0  0  0
   -1.2436    2.0392   -3.6218 C   0  0  0  0  0  0  0  0  0  0  0  0
   -1.9194    2.1972   -4.4580 H   0  0  0  0  0  0  0  0  0  0  0  0
   -1.6349    1.2163   -2.5655 C   0  0  0  0  0  0  0  0  0  0  0  0
   -2.6031    0.7296   -2.5820 H   0  0  0  0  0  0  0  0  0  0  0  0
   -0.7795    1.0035   -1.4841 C   0  0  0  0  0  0  0  0  0  0  0  0
   -1.3964   -0.0244   -0.1318 S   0  0  0  0  0  0  0  0  0  0  0  0
   -0.3673   -1.2275   -0.0864 N   0  0  0  0  0  0  0  0  0  0  0  0
   -0.8000   -2.5846   -0.0409 C   0  0  0  0  0  0  0  0  0  0  0  0
   -1.1262   -3.1870    1.1945 C   0  0  0  0  0  0  0  0  0  0  0  0
   -1.4974   -4.5371    1.1947 C   0  0  0  0  0  0  0  0  0  0  0  0
   -1.7638   -5.0183    2.1321 H   0  0  0  0  0  0  0  0  0  0  0  0
   -1.5302   -5.2740    0.0133 C   0  0  0  0  0  0  0  0  0  0  0  0
   -1.8193   -6.3226    0.0341 H   0  0  0  0  0  0  0  0  0  0  0  0
   -1.1921   -4.6683   -1.1971 C   0  0  0  0  0  0  0  0  0  0  0  0
   -1.2193   -5.2538   -2.1121 H   0  0  0  0  0  0  0  0  0  0  0  0
   -0.8271   -3.3197   -1.2484 C   0  0  0  0  0  0  0  0  0  0  0  0
   -1.1074   -2.3931    2.4892 C   0  0  0  0  0  0  0  0  0  0  0  0
   -0.5567   -1.4691    2.2909 H   0  0  0  0  0  0  0  0  0  0  0  0
   -2.5358   -2.0010    2.9046 C   0  0  0  0  0  0  0  0  0  0  0  0
   -3.0490   -1.4681    2.0995 H   0  0  0  0  0  0  0  0  0  0  0  0
   -2.5130   -1.3498    3.7874 H   0  0  0  0  0  0  0  0  0  0  0  0
   -3.1255   -2.8925    3.1525 H   0  0  0  0  0  0  0  0  0  0  0  0
   -0.3912   -3.1272    3.6310 C   0  0  0  0  0  0  0  0  0  0  0  0
   -0.9280   -4.0346    3.9312 H   0  0  0  0  0  0  0  0  0  0  0  0
   -0.3291   -2.4780    4.5122 H   0  0  0  0  0  0  0  0  0  0  0  0
    0.6250   -3.4136    3.3419 H   0  0  0  0  0  0  0  0  0  0  0  0
   -0.4355   -2.6591   -2.5587 C   0  0  0  0  0  0  0  0  0  0  0  0
   -0.6105   -1.5869   -2.4402 H   0  0  0  0  0  0  0  0  0  0  0  0
    1.0690   -2.8439   -2.8179 C   0  0  0  0  0  0  0  0  0  0  0  0
    1.6581   -2.4002   -2.0068 H   0  0  0  0  0  0  0  0  0  0  0  0
    1.3587   -2.3586   -3.7576 H   0  0  0  0  0  0  0  0  0  0  0  0
    1.3253   -3.9085   -2.8868 H   0  0  0  0  0  0  0  0  0  0  0  0
   -1.2662   -3.1295   -3.7576 C   0  0  0  0  0  0  0  0  0  0  0  0
   -1.0608   -4.1743   -4.0189 H   0  0  0  0  0  0  0  0  0  0  0  0
   -1.0268   -2.5186   -4.6364 H   0  0  0  0  0  0  0  0  0  0  0  0
   -2.3395   -3.0321   -3.5575 H   0  0  0  0  0  0  0  0  0  0  0  0
   -1.3674    0.8491    1.0420 O   0  0  0  0  0  0  0  0  0  0  0  0
    1.1427    2.3526    1.2454 C   0  0  0  0  0  0  0  0  0  0  0  0
    1.1358    1.9582    2.6017 C   0  0  0  0  0  0  0  0  0  0  0  0
    0.6667    2.8469    3.5794 C   0  0  0  0  0  0  0  0  0  0  0  0
    0.6463    2.5492    4.6215 H   0  0  0  0  0  0  0  0  0  0  0  0
    0.2132    4.1136    3.2155 C   0  0  0  0  0  0  0  0  0  0  0  0
   -0.1520    4.7871    3.9871 H   0  0  0  0  0  0  0  0  0  0  0  0
    0.2194    4.5144    1.8793 C   0  0  0  0  0  0  0  0  0  0  0  0
   -0.1381    5.4995    1.5934 H   0  0  0  0  0  0  0  0  0  0  0  0
    0.6800    3.6301    0.9069 C   0  0  0  0  0  0  0  0  0  0  0  0
    0.6726    3.9328   -0.1359 H   0  0  0  0  0  0  0  0  0  0  0  0
    1.5865    0.7134    2.8857 O   0  0  0  0  0  0  0  0  0  0  0  0
    1.4898    0.2131    4.2251 C   0  0  0  0  0  0  0  0  0  0  0  0
    2.1140    0.7986    4.9113 H   0  0  0  0  0  0  0  0  0  0  0  0
    1.8615   -0.8113    4.1755 H   0  0  0  0  0  0  0  0  0  0  0  0
    0.4499    0.2167    4.5700 H   0  0  0  0  0  0  0  0  0  0  0  0
    3.2719    1.9394   -0.6472 C   0  0  0  0  0  0  0  0  0  0  0  0
    3.9271    1.4035   -1.7821 C   0  0  0  0  0  0  0  0  0  0  0  0
    5.1757    1.9043   -2.1706 C   0  0  0  0  0  0  0  0  0  0  0  0
    5.6787    1.5014   -3.0416 H   0  0  0  0  0  0  0  0  0  0  0  0
    5.7789    2.9206   -1.4306 C   0  0  0  0  0  0  0  0  0  0  0  0
    6.7522    3.2937   -1.7394 H   0  0  0  0  0  0  0  0  0  0  0  0
    5.1491    3.4483   -0.3041 C   0  0  0  0  0  0  0  0  0  0  0  0
    5.6221    4.2357    0.2758 H   0  0  0  0  0  0  0  0  0  0  0  0
    3.9019    2.9573    0.0776 C   0  0  0  0  0  0  0  0  0  0  0  0
    3.4121    3.3620    0.9565 H   0  0  0  0  0  0  0  0  0  0  0  0
    3.2700    0.4189   -2.4393 O   0  0  0  0  0  0  0  0  0  0  0  0
    3.8573   -0.1326   -3.6246 C   0  0  0  0  0  0  0  0  0  0  0  0
    3.9857    0.6413   -4.3909 H   0  0  0  0  0  0  0  0  0  0  0  0
    3.1516   -0.8856   -3.9758 H   0  0  0  0  0  0  0  0  0  0  0  0
    4.8218   -0.6031   -3.4032 H   0  0  0  0  0  0  0  0  0  0  0  0
    6.4388   -0.3435    0.2186 C   0  0  0  0  0  0  0  0  0  0  0  0
    5.7497    0.2112    1.3198 C   0  0  0  0  0  0  0  0  0  0  0  0
    4.4322   -0.1203    1.5440 C   0  0  0  0  0  0  0  0  0  0  0  0
    3.7445   -1.0259    0.6965 C   0  0  0  0  0  0  0  0  0  0  0  0
    4.4660   -1.5906   -0.3815 C   0  0  0  0  0  0  0  0  0  0  0  0
    5.7945   -1.2655   -0.6239 C   0  0  0  0  0  0  0  0  0  0  0  0
    6.2715    0.9176    1.9595 H   0  0  0  0  0  0  0  0  0  0  0  0
    6.3178   -1.7191   -1.4574 H   0  0  0  0  0  0  0  0  0  0  0  0
    3.7928   -2.9424    2.6104 O   0  0  0  0  0  0  0  0  0  0  0  0
    3.0902   -2.6437    1.6937 C   0  0  0  0  0  0  0  0  0  0  0  0
    2.0784   -2.9824    1.0737 O   0  0  0  0  0  0  0  0  0  0  0  0
    7.7111    0.0734    0.0579 O   0  0  0  0  0  0  0  0  0  0  0  0
    8.4582   -0.4147   -1.0710 C   0  0  0  0  0  0  0  0  0  0  0  0
    7.9674   -0.1377   -2.0109 H   0  0  0  0  0  0  0  0  0  0  0  0
    9.4334    0.0709   -1.0055 H   0  0  0  0  0  0  0  0  0  0  0  0
    8.5809   -1.5025   -1.0175 H   0  0  0  0  0  0  0  0  0  0  0  0
    1.6818   -0.9261    0.3569 Pd  0  0  0  0  0  0  0  0  0  0  0  0
    3.9048    0.3246    2.3814 H   0  0  0  0  0  0  0  0  0  0  0  0
    3.9761   -2.3048   -1.0377 H   0  0  0  0  0  0  0  0  0  0  0  0
   -2.7624   -0.6487   -0.5445 N   0  0  0  0  0  0  0  0  0  0  0  0
   -3.9739   -0.0025   -0.3727 C   0  0  0  0  0  0  0  0  0  0  0  0
   -5.1299   -0.8095   -0.4440 C   0  0  0  0  0  0  0  0  0  0  0  0
   -4.1589    1.3830   -0.1706 C   0  0  0  0  0  0  0  0  0  0  0  0
   -6.4011   -0.2558   -0.3200 C   0  0  0  0  0  0  0  0  0  0  0  0
   -5.0030   -1.8771   -0.5976 H   0  0  0  0  0  0  0  0  0  0  0  0
   -5.4412    1.9183   -0.0509 C   0  0  0  0  0  0  0  0  0  0  0  0
   -3.2996    2.0395   -0.1058 H   0  0  0  0  0  0  0  0  0  0  0  0
   -6.5806    1.1160   -0.1209 C   0  0  0  0  0  0  0  0  0  0  0  0
   -7.5704    1.5421   -0.0252 H   0  0  0  0  0  0  0  0  0  0  0  0
   -5.5634    3.4031    0.1756 C   0  0  0  0  0  0  0  0  0  0  0  0
   -7.5884   -1.1778   -0.4216 C   0  0  0  0  0  0  0  0  0  0  0  0
   -6.8442    3.8490    0.1278 F   0  0  0  0  0  0  0  0  0  0  0  0
   -5.0671    3.7785    1.3928 F   0  0  0  0  0  0  0  0  0  0  0  0
   -4.8656    4.1232   -0.7520 F   0  0  0  0  0  0  0  0  0  0  0  0
   -7.6910   -1.7437   -1.6625 F   0  0  0  0  0  0  0  0  0  0  0  0
   -7.5100   -2.2170    0.4595 F   0  0  0  0  0  0  0  0  0  0  0  0
   -8.7709   -0.5559   -0.1837 F   0  0  0  0  0  0  0  0  0  0  0  0
  1  2  1  0  0  0  0
  1 44  1  0  0  0  0
  1 59  1  0  0  0  0
  1 90  1  0  0  0  0
  2  3  4  0  0  0  0
  2 11  4  0  0  0  0
  3  4  1  0  0  0  0
  3  5  4  0  0  0  0
  5  6  1  0  0  0  0
  5  7  4  0  0  0  0
  7  8  1  0  0  0  0
  7  9  4  0  0  0  0
  9 10  1  0  0  0  0
  9 11  4  0  0  0  0
 11 12  1  0  0  0  0
 12 13  4  0  0  0  0
 12 43  2  0  0  0  0
 12 93  4  0  0  0  0
 13 14  1  0  0  0  0
 14 15  4  0  0  0  0
 14 22  4  0  0  0  0
 15 16  4  0  0  0  0
 15 23  1  0  0  0  0
 16 17  1  0  0  0  0
 16 18  4  0  0  0  0
 18 19  1  0  0  0  0
 18 20  4  0  0  0  0
 20 21  1  0  0  0  0
 20 22  4  0  0  0  0
 22 33  1  0  0  0  0
 23 24  1  0  0  0  0
 23 25  1  0  0  0  0
 23 29  1  0  0  0  0
 25 26  1  0  0  0  0
 25 27  1  0  0  0  0
 25 28  1  0  0  0  0
 29 30  1  0  0  0  0
 29 31  1  0  0  0  0
 29 32  1  0  0  0  0
 33 34  1  0  0  0  0
 33 35  1  0  0  0  0
 33 39  1  0  0  0  0
 35 36  1  0  0  0  0
 35 37  1  0  0  0  0
 35 38  1  0  0  0  0
 39 40  1  0  0  0  0
 39 41  1  0  0  0  0
 39 42  1  0  0  0  0
 44 45  4  0  0  0  0
 44 52  4  0  0  0  0
 45 46  4  0  0  0  0
 45 54  1  0  0  0  0
 46 47  1  0  0  0  0
 46 48  4  0  0  0  0
 48 49  1  0  0  0  0
 48 50  4  0  0  0  0
 50 51  1  0  0  0  0
 50 52  4  0  0  0  0
 52 53  1  0  0  0  0
 54 55  1  0  0  0  0
 55 56  1  0  0  0  0
 55 57  1  0  0  0  0
 55 58  1  0  0  0  0
 59 60  4  0  0  0  0
 59 67  4  0  0  0  0
 60 61  4  0  0  0  0
 60 69  1  0  0  0  0
 61 62  1  0  0  0  0
 61 63  4  0  0  0  0
 63 64  1  0  0  0  0
 63 65  4  0  0  0  0
 65 66  1  0  0  0  0
 65 67  4  0  0  0  0
 67 68  1  0  0  0  0
 69 70  1  0  0  0  0
 70 71  1  0  0  0  0
 70 72  1  0  0  0  0
 70 73  1  0  0  0  0
 74 75  4  0  0  0  0
 74 79  4  0  0  0  0
 74 85  1  0  0  0  0
 75 76  2  0  0  0  0
 75 80  1  0  0  0  0
 76 77  4  0  0  0  0
 76 91  1  0  0  0  0
 77 78  4  0  0  0  0
 77 90  1  0  0  0  0
 78 79  4  0  0  0  0
 78 92  1  0  0  0  0
 79 81  1  0  0  0  0
 82 83  2  0  0  0  0
 83 84  2  0  0  0  0
 85 86  1  0  0  0  0
 86 87  1  0  0  0  0
 86 88  1  0  0  0  0
 86 89  1  0  0  0  0
 93 94  1  0  0  0  0
 94 95  4  0  0  0  0
 94 96  4  0  0  0  0
 95 97  4  0  0  0  0
 95 98  1  0  0  0  0
 96 99  4  0  0  0  0
 96100  1  0  0  0  0
 97101  4  0  0  0  0
 97104  1  0  0  0  0
 99101  4  0  0  0  0
 99103  1  0  0  0  0
101102  1  0  0  0  0
103105  1  0  0  0  0
103106  1  0  0  0  0
103107  1  0  0  0  0
104108  1  0  0  0  0
104109  1  0  0  0  0
104110  1  0  0  0  0
M  END
