# Supplementary material for: Factors Governing the Catalytic Insertion of CO2 into Arenes – A DFT Case Study for Pd and Pt Phosphane Sulfonamido Complexes
Source: Chemistry. 2022 Mar 21;28(23):e202104375. doi: 10.1002/chem.202104375 (PMC9310616; doi:10.1002/chem.202104375)
Supplement: Supplementary file 2 — Supporting Information [file CHEM-28-0-s002.zip › Structures_related_to_TableS2/TSV_VI_L15.mol]

mhgv_ts5_6_thf_tzvp_cf3zwei_008_neu def2-TZVP

Created by GaussView 6.0.16
105109  0  0  0  0  0  0  0  0  0    0
   -0.1493    0.2305    0.5398 P   0  0  0  0  0  0  0  0  0  0  0  0
    0.3467    0.1509    2.3039 C   0  0  0  0  0  0  0  0  0  0  0  0
   -0.5721   -0.1879    3.3042 C   0  0  0  0  0  0  0  0  0  0  0  0
   -1.6047   -0.3947    3.0396 H   0  0  0  0  0  0  0  0  0  0  0  0
   -0.1807   -0.2753    4.6395 C   0  0  0  0  0  0  0  0  0  0  0  0
   -0.9136   -0.5341    5.3988 H   0  0  0  0  0  0  0  0  0  0  0  0
    1.1465   -0.0338    4.9907 C   0  0  0  0  0  0  0  0  0  0  0  0
    1.4614   -0.1087    6.0280 H   0  0  0  0  0  0  0  0  0  0  0  0
    2.0712    0.3237    4.0102 C   0  0  0  0  0  0  0  0  0  0  0  0
    3.1035    0.5420    4.2624 H   0  0  0  0  0  0  0  0  0  0  0  0
    1.6758    0.4311    2.6771 C   0  0  0  0  0  0  0  0  0  0  0  0
    2.8758    1.0307    1.4789 S   0  0  0  0  0  0  0  0  0  0  0  0
    2.9707   -0.1103    0.3640 N   0  0  0  0  0  0  0  0  0  0  0  0
    4.1730   -0.8351    0.1377 C   0  0  0  0  0  0  0  0  0  0  0  0
    5.2041   -0.2535   -0.6376 C   0  0  0  0  0  0  0  0  0  0  0  0
    6.3675   -0.9952   -0.8592 C   0  0  0  0  0  0  0  0  0  0  0  0
    7.1735   -0.5582   -1.4428 H   0  0  0  0  0  0  0  0  0  0  0  0
    6.5109   -2.2821   -0.3493 C   0  0  0  0  0  0  0  0  0  0  0  0
    7.4248   -2.8424   -0.5317 H   0  0  0  0  0  0  0  0  0  0  0  0
    5.4770   -2.8542    0.3870 C   0  0  0  0  0  0  0  0  0  0  0  0
    5.5922   -3.8629    0.7758 H   0  0  0  0  0  0  0  0  0  0  0  0
    4.2972   -2.1496    0.6388 C   0  0  0  0  0  0  0  0  0  0  0  0
    5.0736    1.1384   -1.2266 C   0  0  0  0  0  0  0  0  0  0  0  0
    4.0759    1.5021   -0.9733 H   0  0  0  0  0  0  0  0  0  0  0  0
    6.0879    2.1122   -0.6052 C   0  0  0  0  0  0  0  0  0  0  0  0
    5.9754    2.1433    0.4817 H   0  0  0  0  0  0  0  0  0  0  0  0
    5.9342    3.1236   -1.0003 H   0  0  0  0  0  0  0  0  0  0  0  0
    7.1164    1.8127   -0.8392 H   0  0  0  0  0  0  0  0  0  0  0  0
    5.1823    1.1150   -2.7600 C   0  0  0  0  0  0  0  0  0  0  0  0
    6.1809    0.8026   -3.0861 H   0  0  0  0  0  0  0  0  0  0  0  0
    5.0002    2.1166   -3.1685 H   0  0  0  0  0  0  0  0  0  0  0  0
    4.4561    0.4210   -3.1949 H   0  0  0  0  0  0  0  0  0  0  0  0
    3.1834   -2.8005    1.4378 C   0  0  0  0  0  0  0  0  0  0  0  0
    2.3402   -2.1036    1.4389 H   0  0  0  0  0  0  0  0  0  0  0  0
    2.7113   -4.1017    0.7712 C   0  0  0  0  0  0  0  0  0  0  0  0
    2.3889   -3.9105   -0.2577 H   0  0  0  0  0  0  0  0  0  0  0  0
    1.8727   -4.5426    1.3205 H   0  0  0  0  0  0  0  0  0  0  0  0
    3.5128   -4.8475    0.7372 H   0  0  0  0  0  0  0  0  0  0  0  0
    3.6078   -3.0242    2.8976 C   0  0  0  0  0  0  0  0  0  0  0  0
    4.4518   -3.7204    2.9612 H   0  0  0  0  0  0  0  0  0  0  0  0
    2.7834   -3.4443    3.4875 H   0  0  0  0  0  0  0  0  0  0  0  0
    3.9143   -2.0801    3.3584 H   0  0  0  0  0  0  0  0  0  0  0  0
    4.1367    1.1899    2.1765 O   0  0  0  0  0  0  0  0  0  0  0  0
    2.2150    2.2136    0.9363 O   0  0  0  0  0  0  0  0  0  0  0  0
   -0.6776    1.9861    0.3555 C   0  0  0  0  0  0  0  0  0  0  0  0
   -0.3234    2.7846   -0.7575 C   0  0  0  0  0  0  0  0  0  0  0  0
   -0.7786    4.1252   -0.8056 C   0  0  0  0  0  0  0  0  0  0  0  0
   -1.5067    4.6553    0.2609 C   0  0  0  0  0  0  0  0  0  0  0  0
   -1.8438    5.6831    0.2160 H   0  0  0  0  0  0  0  0  0  0  0  0
   -1.8209    3.8723    1.3655 C   0  0  0  0  0  0  0  0  0  0  0  0
   -1.4168    2.5410    1.3988 C   0  0  0  0  0  0  0  0  0  0  0  0
   -1.6652    1.9366    2.2641 H   0  0  0  0  0  0  0  0  0  0  0  0
    0.3640    2.1918   -1.7548 O   0  0  0  0  0  0  0  0  0  0  0  0
    1.6578    2.6996   -2.1814 C   0  0  0  0  0  0  0  0  0  0  0  0
    1.5392    3.3631   -3.0388 H   0  0  0  0  0  0  0  0  0  0  0  0
    2.2276    1.8146   -2.4665 H   0  0  0  0  0  0  0  0  0  0  0  0
    2.1537    3.1977   -1.3485 H   0  0  0  0  0  0  0  0  0  0  0  0
   -1.7528   -0.6703    0.4951 C   0  0  0  0  0  0  0  0  0  0  0  0
   -1.7855   -2.0281    0.8995 C   0  0  0  0  0  0  0  0  0  0  0  0
   -3.0039   -2.7413    0.8294 C   0  0  0  0  0  0  0  0  0  0  0  0
   -4.1594   -2.0861    0.3907 C   0  0  0  0  0  0  0  0  0  0  0  0
   -5.0923   -2.6326    0.3405 H   0  0  0  0  0  0  0  0  0  0  0  0
   -4.1157   -0.7627   -0.0253 C   0  0  0  0  0  0  0  0  0  0  0  0
   -2.9094   -0.0630    0.0161 C   0  0  0  0  0  0  0  0  0  0  0  0
   -2.8775    0.9673   -0.3172 H   0  0  0  0  0  0  0  0  0  0  0  0
   -0.5906   -2.5484    1.2580 O   0  0  0  0  0  0  0  0  0  0  0  0
   -0.4165   -3.2779    2.4947 C   0  0  0  0  0  0  0  0  0  0  0  0
   -1.2114   -3.0353    3.2012 H   0  0  0  0  0  0  0  0  0  0  0  0
    0.5422   -2.9487    2.8947 H   0  0  0  0  0  0  0  0  0  0  0  0
   -0.3978   -4.3505    2.2970 H   0  0  0  0  0  0  0  0  0  0  0  0
   -2.6549   -2.1515   -2.9198 C   0  0  0  0  0  0  0  0  0  0  0  0
   -2.2591   -0.8233   -3.1848 C   0  0  0  0  0  0  0  0  0  0  0  0
   -0.9793   -0.4143   -2.8819 C   0  0  0  0  0  0  0  0  0  0  0  0
   -0.0424   -1.2997   -2.2894 C   0  0  0  0  0  0  0  0  0  0  0  0
   -0.4613   -2.6261   -2.0428 C   0  0  0  0  0  0  0  0  0  0  0  0
   -1.7425   -3.0602   -2.3585 C   0  0  0  0  0  0  0  0  0  0  0  0
   -2.9853   -0.1449   -3.6227 H   0  0  0  0  0  0  0  0  0  0  0  0
   -2.0267   -4.0866   -2.1587 H   0  0  0  0  0  0  0  0  0  0  0  0
    1.4393   -1.5255   -4.4892 O   0  0  0  0  0  0  0  0  0  0  0  0
    1.6247   -1.4294   -3.3191 C   0  0  0  0  0  0  0  0  0  0  0  0
    2.5259   -1.3929   -2.4633 O   0  0  0  0  0  0  0  0  0  0  0  0
   -3.9348   -2.4479   -3.2346 O   0  0  0  0  0  0  0  0  0  0  0  0
   -4.3968   -3.7922   -3.0515 C   0  0  0  0  0  0  0  0  0  0  0  0
   -4.3427   -4.0887   -1.9988 H   0  0  0  0  0  0  0  0  0  0  0  0
   -5.4369   -3.7892   -3.3797 H   0  0  0  0  0  0  0  0  0  0  0  0
   -3.8144   -4.4904   -3.6646 H   0  0  0  0  0  0  0  0  0  0  0  0
    1.3523   -0.5787   -0.8673 Pd  0  0  0  0  0  0  0  0  0  0  0  0
   -0.6822    0.6069   -3.0926 H   0  0  0  0  0  0  0  0  0  0  0  0
    0.2341   -3.3316   -1.5960 H   0  0  0  0  0  0  0  0  0  0  0  0
   -0.5440    5.0272   -2.0028 C   0  0  0  0  0  0  0  0  0  0  0  0
   -2.6426    4.4160    2.5081 C   0  0  0  0  0  0  0  0  0  0  0  0
   -3.1180   -4.2199    1.1379 C   0  0  0  0  0  0  0  0  0  0  0  0
   -5.3655   -0.0581   -0.4936 C   0  0  0  0  0  0  0  0  0  0  0  0
   -0.7204    4.3764   -3.1800 F   0  0  0  0  0  0  0  0  0  0  0  0
    0.7096    5.5565   -2.0150 F   0  0  0  0  0  0  0  0  0  0  0  0
   -1.4022    6.0773   -2.0108 F   0  0  0  0  0  0  0  0  0  0  0  0
   -2.1095    4.0813    3.7126 F   0  0  0  0  0  0  0  0  0  0  0  0
   -3.9084    3.9078    2.4903 F   0  0  0  0  0  0  0  0  0  0  0  0
   -2.7537    5.7635    2.4735 F   0  0  0  0  0  0  0  0  0  0  0  0
   -2.0806   -4.9339    0.6291 F   0  0  0  0  0  0  0  0  0  0  0  0
   -4.2470   -4.7574    0.6074 F   0  0  0  0  0  0  0  0  0  0  0  0
   -3.1682   -4.4795    2.4739 F   0  0  0  0  0  0  0  0  0  0  0  0
   -5.1175    0.7550   -1.5517 F   0  0  0  0  0  0  0  0  0  0  0  0
   -5.8888    0.7262    0.4890 F   0  0  0  0  0  0  0  0  0  0  0  0
   -6.3368   -0.9261   -0.8678 F   0  0  0  0  0  0  0  0  0  0  0  0
  1  2  1  0  0  0  0
  1 45  1  0  0  0  0
  1 58  1  0  0  0  0
  1 87  1  0  0  0  0
  2  3  4  0  0  0  0
  2 11  4  0  0  0  0
  3  4  1  0  0  0  0
  3  5  4  0  0  0  0
  5  6  1  0  0  0  0
  5  7  4  0  0  0  0
  7  8  1  0  0  0  0
  7  9  4  0  0  0  0
  9 10  1  0  0  0  0
  9 11  4  0  0  0  0
 11 12  1  0  0  0  0
 12 13  4  0  0  0  0
 12 43  2  0  0  0  0
 12 44  2  0  0  0  0
 13 14  1  0  0  0  0
 13 87  1  0  0  0  0
 14 15  4  0  0  0  0
 14 22  4  0  0  0  0
 15 16  4  0  0  0  0
 15 23  1  0  0  0  0
 16 17  1  0  0  0  0
 16 18  4  0  0  0  0
 18 19  1  0  0  0  0
 18 20  4  0  0  0  0
 20 21  1  0  0  0  0
 20 22  4  0  0  0  0
 22 33  1  0  0  0  0
 23 24  1  0  0  0  0
 23 25  1  0  0  0  0
 23 29  1  0  0  0  0
 25 26  1  0  0  0  0
 25 27  1  0  0  0  0
 25 28  1  0  0  0  0
 29 30  1  0  0  0  0
 29 31  1  0  0  0  0
 29 32  1  0  0  0  0
 33 34  1  0  0  0  0
 33 35  1  0  0  0  0
 33 39  1  0  0  0  0
 35 36  1  0  0  0  0
 35 37  1  0  0  0  0
 35 38  1  0  0  0  0
 39 40  1  0  0  0  0
 39 41  1  0  0  0  0
 39 42  1  0  0  0  0
 45 46  4  0  0  0  0
 45 51  4  0  0  0  0
 46 47  4  0  0  0  0
 46 53  1  0  0  0  0
 47 48  4  0  0  0  0
 47 90  1  0  0  0  0
 48 49  1  0  0  0  0
 48 50  4  0  0  0  0
 50 51  4  0  0  0  0
 50 91  1  0  0  0  0
 51 52  1  0  0  0  0
 53 54  1  0  0  0  0
 54 55  1  0  0  0  0
 54 56  1  0  0  0  0
 54 57  1  0  0  0  0
 58 59  4  0  0  0  0
 58 64  4  0  0  0  0
 59 60  4  0  0  0  0
 59 66  1  0  0  0  0
 60 61  4  0  0  0  0
 60 92  1  0  0  0  0
 61 62  1  0  0  0  0
 61 63  4  0  0  0  0
 63 64  4  0  0  0  0
 63 93  1  0  0  0  0
 64 65  1  0  0  0  0
 66 67  1  0  0  0  0
 67 68  1  0  0  0  0
 67 69  1  0  0  0  0
 67 70  1  0  0  0  0
 71 72  4  0  0  0  0
 71 76  4  0  0  0  0
 71 82  1  0  0  0  0
 72 73  2  0  0  0  0
 72 77  1  0  0  0  0
 73 74  4  0  0  0  0
 73 88  1  0  0  0  0
 74 75  4  0  0  0  0
 74 87  1  0  0  0  0
 75 76  4  0  0  0  0
 75 89  1  0  0  0  0
 76 78  1  0  0  0  0
 79 80  2  0  0  0  0
 80 81  2  0  0  0  0
 82 83  1  0  0  0  0
 83 84  1  0  0  0  0
 83 85  1  0  0  0  0
 83 86  1  0  0  0  0
 90 94  1  0  0  0  0
 90 95  1  0  0  0  0
 90 96  1  0  0  0  0
 91 97  1  0  0  0  0
 91 98  1  0  0  0  0
 91 99  1  0  0  0  0
 92100  1  0  0  0  0
 92101  1  0  0  0  0
 92102  1  0  0  0  0
 93103  1  0  0  0  0
 93104  1  0  0  0  0
 93105  1  0  0  0  0
M  END
