# Supplementary material for: Factors Governing the Catalytic Insertion of CO2 into Arenes – A DFT Case Study for Pd and Pt Phosphane Sulfonamido Complexes
Source: Chemistry. 2022 Mar 21;28(23):e202104375. doi: 10.1002/chem.202104375 (PMC9310616; doi:10.1002/chem.202104375)
Supplement: Supplementary file 2 — Supporting Information [file CHEM-28-0-s002.zip › Structures_related_to_TableS3/A.mol]

paa_triethylamin def2-TZVP

Created by GaussView 6.0.16
 41 39  0  0  0  0  0  0  0  0  0    0
   -0.3764   -1.5967    0.2639 O   0  0  0  0  0  0  0  0  0  0  0  0
    0.1298   -0.4934   -0.0395 C   0  0  0  0  0  0  0  0  0  0  0  0
   -0.5357    0.5601   -0.3653 O   0  0  0  0  0  0  0  0  0  0  0  0
    1.6365   -0.3489   -0.0301 C   0  0  0  0  0  0  0  0  0  0  0  0
    2.4524   -1.4332    0.3341 C   0  0  0  0  0  0  0  0  0  0  0  0
    1.9794   -2.3728    0.6049 H   0  0  0  0  0  0  0  0  0  0  0  0
    3.8354   -1.3202    0.3526 C   0  0  0  0  0  0  0  0  0  0  0  0
    4.4634   -2.1613    0.6362 H   0  0  0  0  0  0  0  0  0  0  0  0
    4.4474   -0.1046    0.0013 C   0  0  0  0  0  0  0  0  0  0  0  0
    3.6503    0.9892   -0.3664 C   0  0  0  0  0  0  0  0  0  0  0  0
    4.0985    1.9374   -0.6425 H   0  0  0  0  0  0  0  0  0  0  0  0
    2.2609    0.8545   -0.3766 C   0  0  0  0  0  0  0  0  0  0  0  0
    1.6436    1.7022   -0.6595 H   0  0  0  0  0  0  0  0  0  0  0  0
    5.8095   -0.0871    0.0483 O   0  0  0  0  0  0  0  0  0  0  0  0
    6.4808    1.1301   -0.3015 C   0  0  0  0  0  0  0  0  0  0  0  0
    6.1992    1.9475    0.3745 H   0  0  0  0  0  0  0  0  0  0  0  0
    7.5473    0.9195   -0.1951 H   0  0  0  0  0  0  0  0  0  0  0  0
    6.2656    1.4181   -1.3384 H   0  0  0  0  0  0  0  0  0  0  0  0
   -1.9792    0.3119   -0.2156 H   0  0  0  0  0  0  0  0  0  0  0  0
   -3.0884    0.1741   -0.1427 N   0  0  0  0  0  0  0  0  0  0  0  0
   -3.6381    1.5505   -0.3808 C   0  0  0  0  0  0  0  0  0  0  0  0
   -5.1427    1.7171   -0.2423 C   0  0  0  0  0  0  0  0  0  0  0  0
   -3.3080    1.8281   -1.3857 H   0  0  0  0  0  0  0  0  0  0  0  0
   -3.1173    2.2054    0.3216 H   0  0  0  0  0  0  0  0  0  0  0  0
   -5.3786    2.7831   -0.3361 H   0  0  0  0  0  0  0  0  0  0  0  0
   -5.6917    1.1861   -1.0238 H   0  0  0  0  0  0  0  0  0  0  0  0
   -5.5081    1.3820    0.7332 H   0  0  0  0  0  0  0  0  0  0  0  0
   -3.3826   -0.8240   -1.2336 C   0  0  0  0  0  0  0  0  0  0  0  0
   -4.6970   -1.5845   -1.1363 C   0  0  0  0  0  0  0  0  0  0  0  0
   -2.5428   -1.5247   -1.1997 H   0  0  0  0  0  0  0  0  0  0  0  0
   -3.3214   -0.2680   -2.1732 H   0  0  0  0  0  0  0  0  0  0  0  0
   -4.7718   -2.2355   -2.0148 H   0  0  0  0  0  0  0  0  0  0  0  0
   -4.7344   -2.2256   -0.2510 H   0  0  0  0  0  0  0  0  0  0  0  0
   -5.5710   -0.9293   -1.1303 H   0  0  0  0  0  0  0  0  0  0  0  0
   -3.3390   -0.3798    1.2273 C   0  0  0  0  0  0  0  0  0  0  0  0
   -2.7968    0.5120    2.3330 C   0  0  0  0  0  0  0  0  0  0  0  0
   -2.8268   -1.3446    1.2404 H   0  0  0  0  0  0  0  0  0  0  0  0
   -4.4106   -0.5508    1.3498 H   0  0  0  0  0  0  0  0  0  0  0  0
   -2.8852   -0.0229    3.2846 H   0  0  0  0  0  0  0  0  0  0  0  0
   -1.7400    0.7462    2.1721 H   0  0  0  0  0  0  0  0  0  0  0  0
   -3.3550    1.4487    2.4251 H   0  0  0  0  0  0  0  0  0  0  0  0
  1  2  2  0  0  0  0
  2  3  4  0  0  0  0
  2  4  1  0  0  0  0
  4  5  4  0  0  0  0
  4 12  4  0  0  0  0
  5  6  1  0  0  0  0
  5  7  4  0  0  0  0
  7  8  1  0  0  0  0
  7  9  4  0  0  0  0
  9 10  4  0  0  0  0
  9 14  1  0  0  0  0
 10 11  1  0  0  0  0
 10 12  4  0  0  0  0
 12 13  1  0  0  0  0
 14 15  1  0  0  0  0
 15 16  1  0  0  0  0
 15 17  1  0  0  0  0
 15 18  1  0  0  0  0
 20 21  1  0  0  0  0
 20 28  1  0  0  0  0
 20 35  1  0  0  0  0
 21 22  1  0  0  0  0
 21 23  1  0  0  0  0
 21 24  1  0  0  0  0
 22 25  1  0  0  0  0
 22 26  1  0  0  0  0
 22 27  1  0  0  0  0
 28 29  1  0  0  0  0
 28 30  1  0  0  0  0
 28 31  1  0  0  0  0
 29 32  1  0  0  0  0
 29 33  1  0  0  0  0
 29 34  1  0  0  0  0
 35 36  1  0  0  0  0
 35 37  1  0  0  0  0
 35 38  1  0  0  0  0
 36 39  1  0  0  0  0
 36 40  1  0  0  0  0
 36 41  1  0  0  0  0
M  END
