# Supplementary material for: Factors Governing the Catalytic Insertion of CO2 into Arenes – A DFT Case Study for Pd and Pt Phosphane Sulfonamido Complexes
Source: Chemistry. 2022 Mar 21;28(23):e202104375. doi: 10.1002/chem.202104375 (PMC9310616; doi:10.1002/chem.202104375)
Supplement: Supplementary file 2 — Supporting Information [file CHEM-28-0-s002.zip › Structures_related_to_TableS3/B.mol]

paa_diisopropylamin def2-TZVP

Created by GaussView 6.0.16
 41 39  0  0  0  0  0  0  0  0  0    0
   -0.3775   -0.1833   -1.5288 O   0  0  0  0  0  0  0  0  0  0  0  0
    0.1604   -0.0291   -0.4061 C   0  0  0  0  0  0  0  0  0  0  0  0
   -0.4780    0.1207    0.7018 O   0  0  0  0  0  0  0  0  0  0  0  0
    1.6706   -0.0151   -0.3148 C   0  0  0  0  0  0  0  0  0  0  0  0
    2.4558   -0.1802   -1.4680 C   0  0  0  0  0  0  0  0  0  0  0  0
    1.9565   -0.3169   -2.4230 H   0  0  0  0  0  0  0  0  0  0  0  0
    3.8420   -0.1703   -1.4032 C   0  0  0  0  0  0  0  0  0  0  0  0
    4.4467   -0.2989   -2.2976 H   0  0  0  0  0  0  0  0  0  0  0  0
    4.4880    0.0079   -0.1675 C   0  0  0  0  0  0  0  0  0  0  0  0
    3.7215    0.1756    0.9949 C   0  0  0  0  0  0  0  0  0  0  0  0
    4.1960    0.3156    1.9599 H   0  0  0  0  0  0  0  0  0  0  0  0
    2.3284    0.1618    0.9075 C   0  0  0  0  0  0  0  0  0  0  0  0
    1.7344    0.2911    1.8075 H   0  0  0  0  0  0  0  0  0  0  0  0
    5.8505    0.0031   -0.2003 O   0  0  0  0  0  0  0  0  0  0  0  0
    6.5554    0.1804    1.0353 C   0  0  0  0  0  0  0  0  0  0  0  0
    6.3216   -0.6238    1.7445 H   0  0  0  0  0  0  0  0  0  0  0  0
    7.6161    0.1423    0.7772 H   0  0  0  0  0  0  0  0  0  0  0  0
    6.3230    1.1522    1.4891 H   0  0  0  0  0  0  0  0  0  0  0  0
   -1.9267    0.0043    0.3457 H   0  0  0  0  0  0  0  0  0  0  0  0
   -2.9600   -0.0304   -0.0601 N   0  0  0  0  0  0  0  0  0  0  0  0
   -2.7870   -0.2902   -1.0359 H   0  0  0  0  0  0  0  0  0  0  0  0
   -3.7189   -1.1410    0.6130 C   0  0  0  0  0  0  0  0  0  0  0  0
   -5.1050   -1.3583    0.0181 C   0  0  0  0  0  0  0  0  0  0  0  0
   -3.8072   -0.8488    1.6631 H   0  0  0  0  0  0  0  0  0  0  0  0
   -5.5515   -2.2490    0.4727 H   0  0  0  0  0  0  0  0  0  0  0  0
   -5.7739   -0.5158    0.2073 H   0  0  0  0  0  0  0  0  0  0  0  0
   -5.0443   -1.5243   -1.0639 H   0  0  0  0  0  0  0  0  0  0  0  0
   -3.4610    1.3973   -0.0387 C   0  0  0  0  0  0  0  0  0  0  0  0
   -4.4748    1.6835   -1.1415 C   0  0  0  0  0  0  0  0  0  0  0  0
   -2.5528    1.9694   -0.2617 H   0  0  0  0  0  0  0  0  0  0  0  0
   -4.6125    2.7673   -1.2207 H   0  0  0  0  0  0  0  0  0  0  0  0
   -4.1144    1.3197   -2.1105 H   0  0  0  0  0  0  0  0  0  0  0  0
   -5.4502    1.2347   -0.9393 H   0  0  0  0  0  0  0  0  0  0  0  0
   -2.8579   -2.3997    0.5154 C   0  0  0  0  0  0  0  0  0  0  0  0
   -1.8685   -2.2422    0.9546 H   0  0  0  0  0  0  0  0  0  0  0  0
   -3.3498   -3.2192    1.0483 H   0  0  0  0  0  0  0  0  0  0  0  0
   -2.7286   -2.7008   -0.5313 H   0  0  0  0  0  0  0  0  0  0  0  0
   -3.9470    1.7889    1.3495 C   0  0  0  0  0  0  0  0  0  0  0  0
   -4.1445    2.8655    1.3629 H   0  0  0  0  0  0  0  0  0  0  0  0
   -4.8755    1.2733    1.6147 H   0  0  0  0  0  0  0  0  0  0  0  0
   -3.1917    1.5735    2.1126 H   0  0  0  0  0  0  0  0  0  0  0  0
  1  2  2  0  0  0  0
  2  3  4  0  0  0  0
  2  4  1  0  0  0  0
  4  5  4  0  0  0  0
  4 12  4  0  0  0  0
  5  6  1  0  0  0  0
  5  7  4  0  0  0  0
  7  8  1  0  0  0  0
  7  9  4  0  0  0  0
  9 10  4  0  0  0  0
  9 14  1  0  0  0  0
 10 11  1  0  0  0  0
 10 12  4  0  0  0  0
 12 13  1  0  0  0  0
 14 15  1  0  0  0  0
 15 16  1  0  0  0  0
 15 17  1  0  0  0  0
 15 18  1  0  0  0  0
 20 21  1  0  0  0  0
 20 22  1  0  0  0  0
 20 28  1  0  0  0  0
 22 23  1  0  0  0  0
 22 24  1  0  0  0  0
 22 34  1  0  0  0  0
 23 25  1  0  0  0  0
 23 26  1  0  0  0  0
 23 27  1  0  0  0  0
 28 29  1  0  0  0  0
 28 30  1  0  0  0  0
 28 38  1  0  0  0  0
 29 31  1  0  0  0  0
 29 32  1  0  0  0  0
 29 33  1  0  0  0  0
 34 35  1  0  0  0  0
 34 36  1  0  0  0  0
 34 37  1  0  0  0  0
 38 39  1  0  0  0  0
 38 40  1  0  0  0  0
 38 41  1  0  0  0  0
M  END
