# Supplementary material for: Factors Governing the Catalytic Insertion of CO2 into Arenes – A DFT Case Study for Pd and Pt Phosphane Sulfonamido Complexes
Source: Chemistry. 2022 Mar 21;28(23):e202104375. doi: 10.1002/chem.202104375 (PMC9310616; doi:10.1002/chem.202104375)
Supplement: Supplementary file 2 — Supporting Information [file CHEM-28-0-s002.zip › Structures_related_to_TableS3/C.mol]

paa_two_diisopropylamin_002_cartesian_dcm def2-TZVP

Created by GaussView 6.0.16
 63 60  0  0  0  0  0  0  0  0  0    0
    1.6357    1.5368   -0.0086 N   0  0  0  0  0  0  0  0  0  0  0  0
    2.3636   -1.2303    0.0400 N   0  0  0  0  0  0  0  0  0  0  0  0
    3.1817   -1.8519    1.1451 C   0  0  0  0  0  0  0  0  0  0  0  0
    3.6628   -2.7359    0.7184 H   0  0  0  0  0  0  0  0  0  0  0  0
    2.7142   -1.5842   -1.3845 C   0  0  0  0  0  0  0  0  0  0  0  0
    2.0240   -0.9613   -1.9624 H   0  0  0  0  0  0  0  0  0  0  0  0
    2.3624    2.6944   -0.5819 C   0  0  0  0  0  0  0  0  0  0  0  0
    1.8910    3.6318   -0.2517 H   0  0  0  0  0  0  0  0  0  0  0  0
    0.7636    1.7932    1.1651 C   0  0  0  0  0  0  0  0  0  0  0  0
    0.3688    0.8051    1.4350 H   0  0  0  0  0  0  0  0  0  0  0  0
   -3.0238   -1.3554    0.7513 C   0  0  0  0  0  0  0  0  0  0  0  0
   -2.3755   -0.6856   -0.2998 C   0  0  0  0  0  0  0  0  0  0  0  0
   -3.1413    0.1608   -1.1084 C   0  0  0  0  0  0  0  0  0  0  0  0
   -4.5077    0.3451   -0.8925 C   0  0  0  0  0  0  0  0  0  0  0  0
   -5.1366   -0.3313    0.1632 C   0  0  0  0  0  0  0  0  0  0  0  0
   -4.3818   -1.1856    0.9850 C   0  0  0  0  0  0  0  0  0  0  0  0
   -2.4421   -2.0147    1.3887 H   0  0  0  0  0  0  0  0  0  0  0  0
   -2.6496    0.6862   -1.9221 H   0  0  0  0  0  0  0  0  0  0  0  0
   -5.0681    1.0096   -1.5410 H   0  0  0  0  0  0  0  0  0  0  0  0
   -4.8801   -1.7040    1.8007 H   0  0  0  0  0  0  0  0  0  0  0  0
   -0.8890   -0.8520   -0.5422 C   0  0  0  0  0  0  0  0  0  0  0  0
   -0.3596   -0.1947   -1.4766 O   0  0  0  0  0  0  0  0  0  0  0  0
   -0.2716   -1.6501    0.2427 O   0  0  0  0  0  0  0  0  0  0  0  0
    1.3158   -1.4715    0.1453 H   0  0  0  0  0  0  0  0  0  0  0  0
   -6.4610   -0.2251    0.4694 O   0  0  0  0  0  0  0  0  0  0  0  0
   -7.2727    0.6362   -0.3390 C   0  0  0  0  0  0  0  0  0  0  0  0
   -7.2866    0.3028   -1.3844 H   0  0  0  0  0  0  0  0  0  0  0  0
   -8.2799    0.5691    0.0784 H   0  0  0  0  0  0  0  0  0  0  0  0
   -6.9229    1.6751   -0.2875 H   0  0  0  0  0  0  0  0  0  0  0  0
    1.0163    1.1461   -0.7236 H   0  0  0  0  0  0  0  0  0  0  0  0
    2.3606   -0.1764    0.1233 H   0  0  0  0  0  0  0  0  0  0  0  0
    2.3878   -3.0474   -1.6619 C   0  0  0  0  0  0  0  0  0  0  0  0
    2.5207   -3.2484   -2.7300 H   0  0  0  0  0  0  0  0  0  0  0  0
    3.0493   -3.7248   -1.1106 H   0  0  0  0  0  0  0  0  0  0  0  0
    1.3506   -3.2736   -1.3962 H   0  0  0  0  0  0  0  0  0  0  0  0
    4.2515   -0.8811    1.6359 C   0  0  0  0  0  0  0  0  0  0  0  0
    4.8655   -1.3722    2.3983 H   0  0  0  0  0  0  0  0  0  0  0  0
    4.9098   -0.5515    0.8286 H   0  0  0  0  0  0  0  0  0  0  0  0
    3.7906    0.0030    2.0883 H   0  0  0  0  0  0  0  0  0  0  0  0
   -0.4404    2.6881    0.8358 C   0  0  0  0  0  0  0  0  0  0  0  0
   -1.1272    2.7348    1.6898 H   0  0  0  0  0  0  0  0  0  0  0  0
   -0.1291    3.7134    0.6022 H   0  0  0  0  0  0  0  0  0  0  0  0
   -0.9920    2.2887   -0.0214 H   0  0  0  0  0  0  0  0  0  0  0  0
    3.8237    2.7122   -0.1232 C   0  0  0  0  0  0  0  0  0  0  0  0
    4.3351    3.6046   -0.5054 H   0  0  0  0  0  0  0  0  0  0  0  0
    3.9046    2.7160    0.9671 H   0  0  0  0  0  0  0  0  0  0  0  0
    4.3524    1.8287   -0.4996 H   0  0  0  0  0  0  0  0  0  0  0  0
    4.1492   -1.2213   -1.7396 C   0  0  0  0  0  0  0  0  0  0  0  0
    4.8710   -1.8461   -1.2026 H   0  0  0  0  0  0  0  0  0  0  0  0
    4.3002   -1.3838   -2.8122 H   0  0  0  0  0  0  0  0  0  0  0  0
    4.3637   -0.1708   -1.5228 H   0  0  0  0  0  0  0  0  0  0  0  0
    2.2575   -2.2930    2.2763 C   0  0  0  0  0  0  0  0  0  0  0  0
    2.8516   -2.7539    3.0724 H   0  0  0  0  0  0  0  0  0  0  0  0
    1.7226   -1.4363    2.7012 H   0  0  0  0  0  0  0  0  0  0  0  0
    1.5192   -3.0206    1.9274 H   0  0  0  0  0  0  0  0  0  0  0  0
    1.5403    2.3302    2.3654 C   0  0  0  0  0  0  0  0  0  0  0  0
    1.9271    3.3381    2.1770 H   0  0  0  0  0  0  0  0  0  0  0  0
    0.8785    2.3877    3.2370 H   0  0  0  0  0  0  0  0  0  0  0  0
    2.3833    1.6797    2.6198 H   0  0  0  0  0  0  0  0  0  0  0  0
    2.2741    2.6401   -2.1073 C   0  0  0  0  0  0  0  0  0  0  0  0
    2.6937    1.6985   -2.4837 H   0  0  0  0  0  0  0  0  0  0  0  0
    1.2330    2.7075   -2.4439 H   0  0  0  0  0  0  0  0  0  0  0  0
    2.8367    3.4647   -2.5591 H   0  0  0  0  0  0  0  0  0  0  0  0
  1  7  1  0  0  0  0
  1  9  1  0  0  0  0
  1 30  1  0  0  0  0
  2  3  1  0  0  0  0
  2  5  1  0  0  0  0
  2 31  1  0  0  0  0
  3  4  1  0  0  0  0
  3 36  1  0  0  0  0
  3 52  1  0  0  0  0
  5  6  1  0  0  0  0
  5 32  1  0  0  0  0
  5 48  1  0  0  0  0
  7  8  1  0  0  0  0
  7 44  1  0  0  0  0
  7 60  1  0  0  0  0
  9 10  1  0  0  0  0
  9 40  1  0  0  0  0
  9 56  1  0  0  0  0
 11 12  4  0  0  0  0
 11 16  4  0  0  0  0
 11 17  1  0  0  0  0
 12 13  4  0  0  0  0
 12 21  1  0  0  0  0
 13 14  4  0  0  0  0
 13 18  1  0  0  0  0
 14 15  4  0  0  0  0
 14 19  1  0  0  0  0
 15 16  4  0  0  0  0
 15 25  1  0  0  0  0
 16 20  1  0  0  0  0
 21 22  2  0  0  0  0
 21 23  2  0  0  0  0
 25 26  1  0  0  0  0
 26 27  1  0  0  0  0
 26 28  1  0  0  0  0
 26 29  1  0  0  0  0
 32 33  1  0  0  0  0
 32 34  1  0  0  0  0
 32 35  1  0  0  0  0
 36 37  1  0  0  0  0
 36 38  1  0  0  0  0
 36 39  1  0  0  0  0
 40 41  1  0  0  0  0
 40 42  1  0  0  0  0
 40 43  1  0  0  0  0
 44 45  1  0  0  0  0
 44 46  1  0  0  0  0
 44 47  1  0  0  0  0
 48 49  1  0  0  0  0
 48 50  1  0  0  0  0
 48 51  1  0  0  0  0
 52 53  1  0  0  0  0
 52 54  1  0  0  0  0
 52 55  1  0  0  0  0
 56 57  1  0  0  0  0
 56 58  1  0  0  0  0
 56 59  1  0  0  0  0
 60 61  1  0  0  0  0
 60 62  1  0  0  0  0
 60 63  1  0  0  0  0
M  END
