# Supplementary material for: Factors Governing the Catalytic Insertion of CO2 into Arenes – A DFT Case Study for Pd and Pt Phosphane Sulfonamido Complexes
Source: Chemistry. 2022 Mar 21;28(23):e202104375. doi: 10.1002/chem.202104375 (PMC9310616; doi:10.1002/chem.202104375)
Supplement: Supplementary file 2 — Supporting Information [file CHEM-28-0-s002.zip › Structures_related_to_TableS3/D.mol]

freq69_benzoicacid_diisopropylamin def2-TZVP

Created by GaussView 6.0.16
 59 56  0  0  0  0  0  0  0  0  0    0
    1.0767    1.5128   -0.0251 N   0  0  0  0  0  0  0  0  0  0  0  0
    1.6958   -1.2762    0.0591 N   0  0  0  0  0  0  0  0  0  0  0  0
    2.4858   -1.9160    1.1749 C   0  0  0  0  0  0  0  0  0  0  0  0
    2.9347   -2.8221    0.7599 H   0  0  0  0  0  0  0  0  0  0  0  0
    2.0385   -1.6587   -1.3606 C   0  0  0  0  0  0  0  0  0  0  0  0
    1.3754   -1.0159   -1.9481 H   0  0  0  0  0  0  0  0  0  0  0  0
    1.8509    2.6404   -0.5972 C   0  0  0  0  0  0  0  0  0  0  0  0
    1.4119    3.5958   -0.2741 H   0  0  0  0  0  0  0  0  0  0  0  0
    0.2050    1.8068    1.1405 C   0  0  0  0  0  0  0  0  0  0  0  0
   -0.2273    0.8350    1.4120 H   0  0  0  0  0  0  0  0  0  0  0  0
   -3.6946   -1.1530    0.7550 C   0  0  0  0  0  0  0  0  0  0  0  0
   -3.0245   -0.5350   -0.3099 C   0  0  0  0  0  0  0  0  0  0  0  0
   -3.7410    0.3353   -1.1427 C   0  0  0  0  0  0  0  0  0  0  0  0
   -5.0953    0.5835   -0.9185 C   0  0  0  0  0  0  0  0  0  0  0  0
   -5.7534   -0.0362    0.1476 C   0  0  0  0  0  0  0  0  0  0  0  0
   -5.0488   -0.9061    0.9841 C   0  0  0  0  0  0  0  0  0  0  0  0
   -3.1382   -1.8255    1.4012 H   0  0  0  0  0  0  0  0  0  0  0  0
   -3.2182    0.8151   -1.9648 H   0  0  0  0  0  0  0  0  0  0  0  0
   -1.5404   -0.7794   -0.5489 C   0  0  0  0  0  0  0  0  0  0  0  0
   -0.9836   -0.1580   -1.4899 O   0  0  0  0  0  0  0  0  0  0  0  0
   -0.9669   -1.5959    0.2463 O   0  0  0  0  0  0  0  0  0  0  0  0
    0.6437   -1.4792    0.1619 H   0  0  0  0  0  0  0  0  0  0  0  0
    0.4488    1.1447   -0.7441 H   0  0  0  0  0  0  0  0  0  0  0  0
    1.7314   -0.2212    0.1302 H   0  0  0  0  0  0  0  0  0  0  0  0
    1.6570   -3.1109   -1.6243 C   0  0  0  0  0  0  0  0  0  0  0  0
    1.7845   -3.3269   -2.6900 H   0  0  0  0  0  0  0  0  0  0  0  0
    2.2908   -3.8080   -1.0650 H   0  0  0  0  0  0  0  0  0  0  0  0
    0.6111   -3.2947   -1.3594 H   0  0  0  0  0  0  0  0  0  0  0  0
    3.5897   -0.9811    1.6592 C   0  0  0  0  0  0  0  0  0  0  0  0
    4.1806   -1.4866    2.4303 H   0  0  0  0  0  0  0  0  0  0  0  0
    4.2637   -0.6875    0.8512 H   0  0  0  0  0  0  0  0  0  0  0  0
    3.1620   -0.0743    2.0988 H   0  0  0  0  0  0  0  0  0  0  0  0
   -0.9624    2.7437    0.7971 C   0  0  0  0  0  0  0  0  0  0  0  0
   -1.6558    2.8168    1.6438 H   0  0  0  0  0  0  0  0  0  0  0  0
   -0.6117    3.7565    0.5654 H   0  0  0  0  0  0  0  0  0  0  0  0
   -1.5194    2.3634   -0.0653 H   0  0  0  0  0  0  0  0  0  0  0  0
    3.3083    2.6058   -0.1274 C   0  0  0  0  0  0  0  0  0  0  0  0
    3.8541    3.4787   -0.5071 H   0  0  0  0  0  0  0  0  0  0  0  0
    3.3813    2.6088    0.9634 H   0  0  0  0  0  0  0  0  0  0  0  0
    3.8082    1.7035   -0.4988 H   0  0  0  0  0  0  0  0  0  0  0  0
    3.4876   -1.3542   -1.7121 C   0  0  0  0  0  0  0  0  0  0  0  0
    4.1829   -1.9992   -1.1644 H   0  0  0  0  0  0  0  0  0  0  0  0
    3.6373   -1.5342   -2.7820 H   0  0  0  0  0  0  0  0  0  0  0  0
    3.7398   -0.3100   -1.5057 H   0  0  0  0  0  0  0  0  0  0  0  0
    1.5402   -2.3092    2.3061 C   0  0  0  0  0  0  0  0  0  0  0  0
    2.1126   -2.7829    3.1103 H   0  0  0  0  0  0  0  0  0  0  0  0
    1.0357   -1.4282    2.7185 H   0  0  0  0  0  0  0  0  0  0  0  0
    0.7770   -3.0128    1.9614 H   0  0  0  0  0  0  0  0  0  0  0  0
    0.9911    2.3210    2.3443 C   0  0  0  0  0  0  0  0  0  0  0  0
    1.4179    3.3122    2.1535 H   0  0  0  0  0  0  0  0  0  0  0  0
    0.3241    2.4092    3.2094 H   0  0  0  0  0  0  0  0  0  0  0  0
    1.8061    1.6404    2.6105 H   0  0  0  0  0  0  0  0  0  0  0  0
    1.7717    2.5829   -2.1230 C   0  0  0  0  0  0  0  0  0  0  0  0
    2.1598    1.6252   -2.4928 H   0  0  0  0  0  0  0  0  0  0  0  0
    0.7362    2.6867   -2.4675 H   0  0  0  0  0  0  0  0  0  0  0  0
    2.3670    3.3848   -2.5737 H   0  0  0  0  0  0  0  0  0  0  0  0
   -5.6389    1.2619   -1.5727 H   0  0  0  0  0  0  0  0  0  0  0  0
   -6.8087    0.1583    0.3257 H   0  0  0  0  0  0  0  0  0  0  0  0
   -5.5559   -1.3906    1.8158 H   0  0  0  0  0  0  0  0  0  0  0  0
  1  7  1  0  0  0  0
  1  9  1  0  0  0  0
  1 23  1  0  0  0  0
  2  3  1  0  0  0  0
  2  5  1  0  0  0  0
  2 24  1  0  0  0  0
  3  4  1  0  0  0  0
  3 29  1  0  0  0  0
  3 45  1  0  0  0  0
  5  6  1  0  0  0  0
  5 25  1  0  0  0  0
  5 41  1  0  0  0  0
  7  8  1  0  0  0  0
  7 37  1  0  0  0  0
  7 53  1  0  0  0  0
  9 10  1  0  0  0  0
  9 33  1  0  0  0  0
  9 49  1  0  0  0  0
 11 12  4  0  0  0  0
 11 16  4  0  0  0  0
 11 17  1  0  0  0  0
 12 13  4  0  0  0  0
 12 19  1  0  0  0  0
 13 14  4  0  0  0  0
 13 18  1  0  0  0  0
 14 15  4  0  0  0  0
 14 57  1  0  0  0  0
 15 16  4  0  0  0  0
 15 58  1  0  0  0  0
 16 59  1  0  0  0  0
 19 20  2  0  0  0  0
 19 21  2  0  0  0  0
 25 26  1  0  0  0  0
 25 27  1  0  0  0  0
 25 28  1  0  0  0  0
 29 30  1  0  0  0  0
 29 31  1  0  0  0  0
 29 32  1  0  0  0  0
 33 34  1  0  0  0  0
 33 35  1  0  0  0  0
 33 36  1  0  0  0  0
 37 38  1  0  0  0  0
 37 39  1  0  0  0  0
 37 40  1  0  0  0  0
 41 42  1  0  0  0  0
 41 43  1  0  0  0  0
 41 44  1  0  0  0  0
 45 46  1  0  0  0  0
 45 47  1  0  0  0  0
 45 48  1  0  0  0  0
 49 50  1  0  0  0  0
 49 51  1  0  0  0  0
 49 52  1  0  0  0  0
 53 54  1  0  0  0  0
 53 55  1  0  0  0  0
 53 56  1  0  0  0  0
M  END
