# Supplementary material for: Factors Governing the Catalytic Insertion of CO2 into Arenes – A DFT Case Study for Pd and Pt Phosphane Sulfonamido Complexes
Source: Chemistry. 2022 Mar 21;28(23):e202104375. doi: 10.1002/chem.202104375 (PMC9310616; doi:10.1002/chem.202104375)
Supplement: Supplementary file 2 — Supporting Information [file CHEM-28-0-s002.zip › Structures_related_to_TableS3/E.mol]

pcf3a_diisopropylamin def2-TZVP

Created by GaussView 6.0.16
 62 59  0  0  0  0  0  0  0  0  0    0
    2.2663    1.5132   -0.0220 N   0  0  0  0  0  0  0  0  0  0  0  0
    2.8619   -1.2726    0.0874 N   0  0  0  0  0  0  0  0  0  0  0  0
    3.6361   -1.9107    1.2157 C   0  0  0  0  0  0  0  0  0  0  0  0
    4.0786   -2.8252    0.8125 H   0  0  0  0  0  0  0  0  0  0  0  0
    3.2124   -1.6705   -1.3267 C   0  0  0  0  0  0  0  0  0  0  0  0
    2.5605   -1.0266   -1.9253 H   0  0  0  0  0  0  0  0  0  0  0  0
    3.0520    2.6357   -0.5889 C   0  0  0  0  0  0  0  0  0  0  0  0
    2.6163    3.5938   -0.2695 H   0  0  0  0  0  0  0  0  0  0  0  0
    1.3874    1.8133    1.1369 C   0  0  0  0  0  0  0  0  0  0  0  0
    0.9527    0.8431    1.4106 H   0  0  0  0  0  0  0  0  0  0  0  0
   -2.5859   -1.2409    0.5855 C   0  0  0  0  0  0  0  0  0  0  0  0
   -1.8766   -0.5673   -0.4186 C   0  0  0  0  0  0  0  0  0  0  0  0
   -2.5680    0.3151   -1.2558 C   0  0  0  0  0  0  0  0  0  0  0  0
   -3.9366    0.5280   -1.1002 C   0  0  0  0  0  0  0  0  0  0  0  0
   -4.6298   -0.1493   -0.0937 C   0  0  0  0  0  0  0  0  0  0  0  0
   -3.9521   -1.0382    0.7503 C   0  0  0  0  0  0  0  0  0  0  0  0
   -2.0513   -1.9249    1.2368 H   0  0  0  0  0  0  0  0  0  0  0  0
   -2.0179    0.8369   -2.0324 H   0  0  0  0  0  0  0  0  0  0  0  0
   -4.4573    1.2174   -1.7569 H   0  0  0  0  0  0  0  0  0  0  0  0
   -4.4921   -1.5658    1.5319 H   0  0  0  0  0  0  0  0  0  0  0  0
   -0.3741   -0.7732   -0.5897 C   0  0  0  0  0  0  0  0  0  0  0  0
    0.2013   -0.1386   -1.5086 O   0  0  0  0  0  0  0  0  0  0  0  0
    0.1789   -1.5720    0.2337 O   0  0  0  0  0  0  0  0  0  0  0  0
    1.8120   -1.4658    0.1830 H   0  0  0  0  0  0  0  0  0  0  0  0
    1.6419    1.1492   -0.7459 H   0  0  0  0  0  0  0  0  0  0  0  0
    2.9058   -0.2160    0.1497 H   0  0  0  0  0  0  0  0  0  0  0  0
    2.8203   -3.1216   -1.5807 C   0  0  0  0  0  0  0  0  0  0  0  0
    2.9534   -3.3475   -2.6437 H   0  0  0  0  0  0  0  0  0  0  0  0
    3.4446   -3.8189   -1.0112 H   0  0  0  0  0  0  0  0  0  0  0  0
    1.7712   -3.2949   -1.3216 H   0  0  0  0  0  0  0  0  0  0  0  0
    4.7458   -0.9828    1.7000 C   0  0  0  0  0  0  0  0  0  0  0  0
    5.3243   -1.4871    2.4811 H   0  0  0  0  0  0  0  0  0  0  0  0
    5.4300   -0.7050    0.8951 H   0  0  0  0  0  0  0  0  0  0  0  0
    4.3244   -0.0670    2.1268 H   0  0  0  0  0  0  0  0  0  0  0  0
    0.2231    2.7493    0.7808 C   0  0  0  0  0  0  0  0  0  0  0  0
   -0.4728    2.8325    1.6246 H   0  0  0  0  0  0  0  0  0  0  0  0
    0.5771    3.7590    0.5406 H   0  0  0  0  0  0  0  0  0  0  0  0
   -0.3316    2.3626   -0.0803 H   0  0  0  0  0  0  0  0  0  0  0  0
    4.5055    2.5919   -0.1081 C   0  0  0  0  0  0  0  0  0  0  0  0
    5.0594    3.4614   -0.4837 H   0  0  0  0  0  0  0  0  0  0  0  0
    4.5705    2.5944    0.9832 H   0  0  0  0  0  0  0  0  0  0  0  0
    5.0025    1.6866   -0.4761 H   0  0  0  0  0  0  0  0  0  0  0  0
    4.6669   -1.3812   -1.6677 C   0  0  0  0  0  0  0  0  0  0  0  0
    5.3515   -2.0271   -1.1080 H   0  0  0  0  0  0  0  0  0  0  0  0
    4.8244   -1.5720   -2.7345 H   0  0  0  0  0  0  0  0  0  0  0  0
    4.9259   -0.3374   -1.4682 H   0  0  0  0  0  0  0  0  0  0  0  0
    2.6759   -2.2825    2.3416 C   0  0  0  0  0  0  0  0  0  0  0  0
    3.2353   -2.7549    3.1556 H   0  0  0  0  0  0  0  0  0  0  0  0
    2.1774   -1.3921    2.7410 H   0  0  0  0  0  0  0  0  0  0  0  0
    1.9083   -2.9814    1.9963 H   0  0  0  0  0  0  0  0  0  0  0  0
    2.1661    2.3332    2.3430 C   0  0  0  0  0  0  0  0  0  0  0  0
    2.5949    3.3230    2.1498 H   0  0  0  0  0  0  0  0  0  0  0  0
    1.4936    2.4263    3.2032 H   0  0  0  0  0  0  0  0  0  0  0  0
    2.9788    1.6535    2.6182 H   0  0  0  0  0  0  0  0  0  0  0  0
    2.9843    2.5780   -2.1152 C   0  0  0  0  0  0  0  0  0  0  0  0
    3.3695    1.6179   -2.4817 H   0  0  0  0  0  0  0  0  0  0  0  0
    1.9522    2.6880   -2.4679 H   0  0  0  0  0  0  0  0  0  0  0  0
    3.5879    3.3761   -2.5614 H   0  0  0  0  0  0  0  0  0  0  0  0
   -6.1087    0.0414    0.1012 C   0  0  0  0  0  0  0  0  0  0  0  0
   -6.6394    0.9964   -0.7038 F   0  0  0  0  0  0  0  0  0  0  0  0
   -6.8107   -1.1073   -0.1456 F   0  0  0  0  0  0  0  0  0  0  0  0
   -6.4173    0.3978    1.3841 F   0  0  0  0  0  0  0  0  0  0  0  0
  1  7  1  0  0  0  0
  1  9  1  0  0  0  0
  1 25  1  0  0  0  0
  2  3  1  0  0  0  0
  2  5  1  0  0  0  0
  2 26  1  0  0  0  0
  3  4  1  0  0  0  0
  3 31  1  0  0  0  0
  3 47  1  0  0  0  0
  5  6  1  0  0  0  0
  5 27  1  0  0  0  0
  5 43  1  0  0  0  0
  7  8  1  0  0  0  0
  7 39  1  0  0  0  0
  7 55  1  0  0  0  0
  9 10  1  0  0  0  0
  9 35  1  0  0  0  0
  9 51  1  0  0  0  0
 11 12  4  0  0  0  0
 11 16  4  0  0  0  0
 11 17  1  0  0  0  0
 12 13  4  0  0  0  0
 12 21  1  0  0  0  0
 13 14  4  0  0  0  0
 13 18  1  0  0  0  0
 14 15  4  0  0  0  0
 14 19  1  0  0  0  0
 15 16  4  0  0  0  0
 15 59  1  0  0  0  0
 16 20  1  0  0  0  0
 21 22  2  0  0  0  0
 21 23  2  0  0  0  0
 27 28  1  0  0  0  0
 27 29  1  0  0  0  0
 27 30  1  0  0  0  0
 31 32  1  0  0  0  0
 31 33  1  0  0  0  0
 31 34  1  0  0  0  0
 35 36  1  0  0  0  0
 35 37  1  0  0  0  0
 35 38  1  0  0  0  0
 39 40  1  0  0  0  0
 39 41  1  0  0  0  0
 39 42  1  0  0  0  0
 43 44  1  0  0  0  0
 43 45  1  0  0  0  0
 43 46  1  0  0  0  0
 47 48  1  0  0  0  0
 47 49  1  0  0  0  0
 47 50  1  0  0  0  0
 51 52  1  0  0  0  0
 51 53  1  0  0  0  0
 51 54  1  0  0  0  0
 55 56  1  0  0  0  0
 55 57  1  0  0  0  0
 55 58  1  0  0  0  0
 59 60  1  0  0  0  0
 59 61  1  0  0  0  0
 59 62  1  0  0  0  0
M  END
