# Supplementary material for: Factors Governing the Catalytic Insertion of CO2 into Arenes – A DFT Case Study for Pd and Pt Phosphane Sulfonamido Complexes
Source: Chemistry. 2022 Mar 21;28(23):e202104375. doi: 10.1002/chem.202104375 (PMC9310616; doi:10.1002/chem.202104375)
Supplement: Supplementary file 2 — Supporting Information [file CHEM-28-0-s002.zip › Structures_related_to_TableS3/F.mol]

pdicf3_diisopropylamin def2-TZVP

Created by GaussView 6.0.16
 65 62  0  0  0  0  0  0  0  0  0    0
    2.6902    1.2755    0.7978 N   0  0  0  0  0  0  0  0  0  0  0  0
    3.2917   -1.1189   -0.6337 N   0  0  0  0  0  0  0  0  0  0  0  0
    4.0813   -2.2636   -0.0429 C   0  0  0  0  0  0  0  0  0  0  0  0
    4.5466   -2.7863   -0.8825 H   0  0  0  0  0  0  0  0  0  0  0  0
    3.6327   -0.6784   -2.0377 C   0  0  0  0  0  0  0  0  0  0  0  0
    2.9734    0.1824   -2.1869 H   0  0  0  0  0  0  0  0  0  0  0  0
    3.4815    2.5214    0.9471 C   0  0  0  0  0  0  0  0  0  0  0  0
    3.0438    3.1464    1.7392 H   0  0  0  0  0  0  0  0  0  0  0  0
    1.7988    0.8981    1.9246 C   0  0  0  0  0  0  0  0  0  0  0  0
    1.3644   -0.0638    1.6220 H   0  0  0  0  0  0  0  0  0  0  0  0
   -2.1412   -1.3462   -0.1144 C   0  0  0  0  0  0  0  0  0  0  0  0
   -1.4417   -0.2431   -0.6120 C   0  0  0  0  0  0  0  0  0  0  0  0
   -2.1195    0.9622   -0.8125 C   0  0  0  0  0  0  0  0  0  0  0  0
   -3.4793    1.0621   -0.5179 C   0  0  0  0  0  0  0  0  0  0  0  0
   -4.1797   -0.0374   -0.0183 C   0  0  0  0  0  0  0  0  0  0  0  0
   -3.5010   -1.2412    0.1796 C   0  0  0  0  0  0  0  0  0  0  0  0
   -1.6061   -2.2757    0.0399 H   0  0  0  0  0  0  0  0  0  0  0  0
   -1.5652    1.8103   -1.1972 H   0  0  0  0  0  0  0  0  0  0  0  0
    0.0534   -0.3379   -0.9124 C   0  0  0  0  0  0  0  0  0  0  0  0
    0.6192    0.6898   -1.3585 O   0  0  0  0  0  0  0  0  0  0  0  0
    0.5993   -1.4592   -0.6651 O   0  0  0  0  0  0  0  0  0  0  0  0
    2.2479   -1.3441   -0.6549 H   0  0  0  0  0  0  0  0  0  0  0  0
    2.0730    1.3746   -0.0114 H   0  0  0  0  0  0  0  0  0  0  0  0
    3.3302   -0.2675   -0.0046 H   0  0  0  0  0  0  0  0  0  0  0  0
    3.2452   -1.7603   -3.0391 C   0  0  0  0  0  0  0  0  0  0  0  0
    3.3767   -1.3719   -4.0542 H   0  0  0  0  0  0  0  0  0  0  0  0
    3.8721   -2.6532   -2.9401 H   0  0  0  0  0  0  0  0  0  0  0  0
    2.1972   -2.0505   -2.9160 H   0  0  0  0  0  0  0  0  0  0  0  0
    5.1682   -1.7417    0.8912 C   0  0  0  0  0  0  0  0  0  0  0  0
    5.7604   -2.5840    1.2637 H   0  0  0  0  0  0  0  0  0  0  0  0
    5.8441   -1.0464    0.3879 H   0  0  0  0  0  0  0  0  0  0  0  0
    4.7247   -1.2304    1.7516 H   0  0  0  0  0  0  0  0  0  0  0  0
    0.6366    1.8819    2.1243 C   0  0  0  0  0  0  0  0  0  0  0  0
   -0.0689    1.4950    2.8697 H   0  0  0  0  0  0  0  0  0  0  0  0
    0.9915    2.8578    2.4767 H   0  0  0  0  0  0  0  0  0  0  0  0
    0.0924    2.0306    1.1860 H   0  0  0  0  0  0  0  0  0  0  0  0
    4.9308    2.2124    1.3333 C   0  0  0  0  0  0  0  0  0  0  0  0
    5.4871    3.1421    1.5067 H   0  0  0  0  0  0  0  0  0  0  0  0
    4.9864    1.6091    2.2433 H   0  0  0  0  0  0  0  0  0  0  0  0
    5.4314    1.6611    0.5287 H   0  0  0  0  0  0  0  0  0  0  0  0
    5.0833   -0.2386   -2.1683 C   0  0  0  0  0  0  0  0  0  0  0  0
    5.7751   -1.0795   -2.0509 H   0  0  0  0  0  0  0  0  0  0  0  0
    5.2364    0.1832   -3.1672 H   0  0  0  0  0  0  0  0  0  0  0  0
    5.3365    0.5306   -1.4329 H   0  0  0  0  0  0  0  0  0  0  0  0
    3.1297   -3.2200    0.6690 C   0  0  0  0  0  0  0  0  0  0  0  0
    3.6996   -4.0547    1.0900 H   0  0  0  0  0  0  0  0  0  0  0  0
    2.6077   -2.7143    1.4892 H   0  0  0  0  0  0  0  0  0  0  0  0
    2.3815   -3.6235   -0.0198 H   0  0  0  0  0  0  0  0  0  0  0  0
    2.5652    0.6753    3.2264 C   0  0  0  0  0  0  0  0  0  0  0  0
    2.9955    1.6092    3.6053 H   0  0  0  0  0  0  0  0  0  0  0  0
    1.8838    0.2900    3.9933 H   0  0  0  0  0  0  0  0  0  0  0  0
    3.3751   -0.0493    3.0955 H   0  0  0  0  0  0  0  0  0  0  0  0
    3.4248    3.3144   -0.3586 C   0  0  0  0  0  0  0  0  0  0  0  0
    3.8120    2.7139   -1.1915 H   0  0  0  0  0  0  0  0  0  0  0  0
    2.3952    3.6054   -0.5979 H   0  0  0  0  0  0  0  0  0  0  0  0
    4.0320    4.2236   -0.2877 H   0  0  0  0  0  0  0  0  0  0  0  0
   -4.2797   -2.4209    0.7036 C   0  0  0  0  0  0  0  0  0  0  0  0
   -4.2214    2.3616   -0.6982 C   0  0  0  0  0  0  0  0  0  0  0  0
   -3.4938    3.3045   -1.3436 F   0  0  0  0  0  0  0  0  0  0  0  0
   -4.5895    2.9049    0.5015 F   0  0  0  0  0  0  0  0  0  0  0  0
   -5.3745    2.1986   -1.4083 F   0  0  0  0  0  0  0  0  0  0  0  0
   -4.9339   -2.1256    1.8647 F   0  0  0  0  0  0  0  0  0  0  0  0
   -5.2411   -2.8269   -0.1786 F   0  0  0  0  0  0  0  0  0  0  0  0
   -3.5033   -3.5015    0.9568 F   0  0  0  0  0  0  0  0  0  0  0  0
   -5.2374    0.0425    0.2138 H   0  0  0  0  0  0  0  0  0  0  0  0
  1  7  1  0  0  0  0
  1  9  1  0  0  0  0
  1 23  1  0  0  0  0
  2  3  1  0  0  0  0
  2  5  1  0  0  0  0
  2 24  1  0  0  0  0
  3  4  1  0  0  0  0
  3 29  1  0  0  0  0
  3 45  1  0  0  0  0
  5  6  1  0  0  0  0
  5 25  1  0  0  0  0
  5 41  1  0  0  0  0
  7  8  1  0  0  0  0
  7 37  1  0  0  0  0
  7 53  1  0  0  0  0
  9 10  1  0  0  0  0
  9 33  1  0  0  0  0
  9 49  1  0  0  0  0
 11 12  4  0  0  0  0
 11 16  4  0  0  0  0
 11 17  1  0  0  0  0
 12 13  4  0  0  0  0
 12 19  1  0  0  0  0
 13 14  4  0  0  0  0
 13 18  1  0  0  0  0
 14 15  4  0  0  0  0
 14 58  1  0  0  0  0
 15 16  4  0  0  0  0
 15 65  1  0  0  0  0
 16 57  1  0  0  0  0
 19 20  2  0  0  0  0
 19 21  2  0  0  0  0
 25 26  1  0  0  0  0
 25 27  1  0  0  0  0
 25 28  1  0  0  0  0
 29 30  1  0  0  0  0
 29 31  1  0  0  0  0
 29 32  1  0  0  0  0
 33 34  1  0  0  0  0
 33 35  1  0  0  0  0
 33 36  1  0  0  0  0
 37 38  1  0  0  0  0
 37 39  1  0  0  0  0
 37 40  1  0  0  0  0
 41 42  1  0  0  0  0
 41 43  1  0  0  0  0
 41 44  1  0  0  0  0
 45 46  1  0  0  0  0
 45 47  1  0  0  0  0
 45 48  1  0  0  0  0
 49 50  1  0  0  0  0
 49 51  1  0  0  0  0
 49 52  1  0  0  0  0
 53 54  1  0  0  0  0
 53 55  1  0  0  0  0
 53 56  1  0  0  0  0
 57 62  1  0  0  0  0
 57 63  1  0  0  0  0
 57 64  1  0  0  0  0
 58 59  1  0  0  0  0
 58 60  1  0  0  0  0
 58 61  1  0  0  0  0
M  END
