# Supplementary material for: Factors Governing the Catalytic Insertion of CO2 into Arenes – A DFT Case Study for Pd and Pt Phosphane Sulfonamido Complexes
Source: Chemistry. 2022 Mar 21;28(23):e202104375. doi: 10.1002/chem.202104375 (PMC9310616; doi:10.1002/chem.202104375)
Supplement: Supplementary file 2 — Supporting Information [file CHEM-28-0-s002.zip › Structures_related_to_TableS3/G.mol]

ptricf3_diisopropylamin def2-TZVP

Created by GaussView 6.0.16
 68 65  0  0  0  0  0  0  0  0  0    0
    3.1666    1.2198    0.9479 N   0  0  0  0  0  0  0  0  0  0  0  0
    4.0016   -0.9967   -0.6513 N   0  0  0  0  0  0  0  0  0  0  0  0
    4.7775   -2.1740   -0.1061 C   0  0  0  0  0  0  0  0  0  0  0  0
    5.3279   -2.6004   -0.9484 H   0  0  0  0  0  0  0  0  0  0  0  0
    4.4518   -0.3994   -1.9652 C   0  0  0  0  0  0  0  0  0  0  0  0
    3.7827    0.4587   -2.0812 H   0  0  0  0  0  0  0  0  0  0  0  0
    3.8978    2.4659    1.2882 C   0  0  0  0  0  0  0  0  0  0  0  0
    3.3659    3.0016    2.0877 H   0  0  0  0  0  0  0  0  0  0  0  0
    2.1866    0.7140    1.9441 C   0  0  0  0  0  0  0  0  0  0  0  0
    1.8159   -0.2253    1.5133 H   0  0  0  0  0  0  0  0  0  0  0  0
   -1.4175   -1.3577   -0.3618 C   0  0  0  0  0  0  0  0  0  0  0  0
   -0.7334   -0.2356   -0.8144 C   0  0  0  0  0  0  0  0  0  0  0  0
   -1.4469    0.9434   -0.9946 C   0  0  0  0  0  0  0  0  0  0  0  0
   -2.7981    1.0386   -0.6581 C   0  0  0  0  0  0  0  0  0  0  0  0
   -3.4673   -0.0684   -0.0810 C   0  0  0  0  0  0  0  0  0  0  0  0
   -2.7682   -1.2982   -0.0125 C   0  0  0  0  0  0  0  0  0  0  0  0
   -0.8736   -2.2902   -0.2813 H   0  0  0  0  0  0  0  0  0  0  0  0
   -0.9231    1.7983   -1.4035 H   0  0  0  0  0  0  0  0  0  0  0  0
    0.7659   -0.2885   -1.1110 C   0  0  0  0  0  0  0  0  0  0  0  0
    1.3162    0.7817   -1.4632 O   0  0  0  0  0  0  0  0  0  0  0  0
    1.3206   -1.4181   -0.9446 O   0  0  0  0  0  0  0  0  0  0  0  0
    2.9789   -1.2539   -0.7939 H   0  0  0  0  0  0  0  0  0  0  0  0
    2.6242    1.3860    0.0980 H   0  0  0  0  0  0  0  0  0  0  0  0
    3.9460   -0.2152    0.0620 H   0  0  0  0  0  0  0  0  0  0  0  0
    4.1857   -1.3737   -3.1069 C   0  0  0  0  0  0  0  0  0  0  0  0
    4.3883   -0.8719   -4.0587 H   0  0  0  0  0  0  0  0  0  0  0  0
    4.8316   -2.2568   -3.0523 H   0  0  0  0  0  0  0  0  0  0  0  0
    3.1411   -1.7004   -3.1077 H   0  0  0  0  0  0  0  0  0  0  0  0
    5.7651   -1.7196    0.9634 C   0  0  0  0  0  0  0  0  0  0  0  0
    6.3559   -2.5790    1.2972 H   0  0  0  0  0  0  0  0  0  0  0  0
    6.4534   -0.9575    0.5907 H   0  0  0  0  0  0  0  0  0  0  0  0
    5.2359   -1.3135    1.8313 H   0  0  0  0  0  0  0  0  0  0  0  0
    0.9782    1.6449    2.1231 C   0  0  0  0  0  0  0  0  0  0  0  0
    0.2153    1.1651    2.7482 H   0  0  0  0  0  0  0  0  0  0  0  0
    1.2628    2.5858    2.6088 H   0  0  0  0  0  0  0  0  0  0  0  0
    0.5247    1.8801    1.1548 H   0  0  0  0  0  0  0  0  0  0  0  0
    5.3136    2.1588    1.7836 C   0  0  0  0  0  0  0  0  0  0  0  0
    5.8176    3.0816    2.0967 H   0  0  0  0  0  0  0  0  0  0  0  0
    5.3040    1.4725    2.6345 H   0  0  0  0  0  0  0  0  0  0  0  0
    5.9080    1.7012    0.9842 H   0  0  0  0  0  0  0  0  0  0  0  0
    5.8943    0.0818   -1.9184 C   0  0  0  0  0  0  0  0  0  0  0  0
    6.5986   -0.7524   -1.8337 H   0  0  0  0  0  0  0  0  0  0  0  0
    6.1179    0.6145   -2.8486 H   0  0  0  0  0  0  0  0  0  0  0  0
    6.0621    0.7702   -1.0853 H   0  0  0  0  0  0  0  0  0  0  0  0
    3.8027   -3.2198    0.4256 C   0  0  0  0  0  0  0  0  0  0  0  0
    4.3644   -4.0763    0.8126 H   0  0  0  0  0  0  0  0  0  0  0  0
    3.1964   -2.8119    1.2422 H   0  0  0  0  0  0  0  0  0  0  0  0
    3.1298   -3.5737   -0.3610 H   0  0  0  0  0  0  0  0  0  0  0  0
    2.8348    0.3863    3.2872 C   0  0  0  0  0  0  0  0  0  0  0  0
    3.1962    1.2898    3.7908 H   0  0  0  0  0  0  0  0  0  0  0  0
    2.0976   -0.0869    3.9455 H   0  0  0  0  0  0  0  0  0  0  0  0
    3.6770   -0.3027    3.1686 H   0  0  0  0  0  0  0  0  0  0  0  0
    3.9375    3.3769    0.0611 C   0  0  0  0  0  0  0  0  0  0  0  0
    4.4231    2.8679   -0.7812 H   0  0  0  0  0  0  0  0  0  0  0  0
    2.9258    3.6628   -0.2500 H   0  0  0  0  0  0  0  0  0  0  0  0
    4.5032    4.2907    0.2742 H   0  0  0  0  0  0  0  0  0  0  0  0
   -4.8807    0.0705    0.4877 C   0  0  0  0  0  0  0  0  0  0  0  0
   -5.1199    1.3141    0.9684 F   0  0  0  0  0  0  0  0  0  0  0  0
   -5.8422   -0.1959   -0.4345 F   0  0  0  0  0  0  0  0  0  0  0  0
   -5.0937   -0.7563    1.5392 F   0  0  0  0  0  0  0  0  0  0  0  0
   -3.3867   -2.6317    0.4039 C   0  0  0  0  0  0  0  0  0  0  0  0
   -3.4501    2.3814   -0.9816 C   0  0  0  0  0  0  0  0  0  0  0  0
   -2.7675    3.0298   -1.9624 F   0  0  0  0  0  0  0  0  0  0  0  0
   -3.4691    3.2296    0.0819 F   0  0  0  0  0  0  0  0  0  0  0  0
   -4.7206    2.2625   -1.4393 F   0  0  0  0  0  0  0  0  0  0  0  0
   -3.3945   -2.8130    1.7523 F   0  0  0  0  0  0  0  0  0  0  0  0
   -4.6558   -2.7953   -0.0436 F   0  0  0  0  0  0  0  0  0  0  0  0
   -2.6815   -3.6759   -0.1072 F   0  0  0  0  0  0  0  0  0  0  0  0
  1  7  1  0  0  0  0
  1  9  1  0  0  0  0
  1 23  1  0  0  0  0
  2  3  1  0  0  0  0
  2  5  1  0  0  0  0
  2 24  1  0  0  0  0
  3  4  1  0  0  0  0
  3 29  1  0  0  0  0
  3 45  1  0  0  0  0
  5  6  1  0  0  0  0
  5 25  1  0  0  0  0
  5 41  1  0  0  0  0
  7  8  1  0  0  0  0
  7 37  1  0  0  0  0
  7 53  1  0  0  0  0
  9 10  1  0  0  0  0
  9 33  1  0  0  0  0
  9 49  1  0  0  0  0
 11 12  4  0  0  0  0
 11 16  4  0  0  0  0
 11 17  1  0  0  0  0
 12 13  4  0  0  0  0
 12 19  1  0  0  0  0
 13 14  4  0  0  0  0
 13 18  1  0  0  0  0
 14 15  4  0  0  0  0
 14 62  1  0  0  0  0
 15 16  4  0  0  0  0
 15 57  1  0  0  0  0
 16 61  1  0  0  0  0
 19 20  2  0  0  0  0
 19 21  2  0  0  0  0
 25 26  1  0  0  0  0
 25 27  1  0  0  0  0
 25 28  1  0  0  0  0
 29 30  1  0  0  0  0
 29 31  1  0  0  0  0
 29 32  1  0  0  0  0
 33 34  1  0  0  0  0
 33 35  1  0  0  0  0
 33 36  1  0  0  0  0
 37 38  1  0  0  0  0
 37 39  1  0  0  0  0
 37 40  1  0  0  0  0
 41 42  1  0  0  0  0
 41 43  1  0  0  0  0
 41 44  1  0  0  0  0
 45 46  1  0  0  0  0
 45 47  1  0  0  0  0
 45 48  1  0  0  0  0
 49 50  1  0  0  0  0
 49 51  1  0  0  0  0
 49 52  1  0  0  0  0
 53 54  1  0  0  0  0
 53 55  1  0  0  0  0
 53 56  1  0  0  0  0
 57 58  1  0  0  0  0
 57 59  1  0  0  0  0
 57 60  1  0  0  0  0
 61 66  1  0  0  0  0
 61 67  1  0  0  0  0
 61 68  1  0  0  0  0
 62 63  1  0  0  0  0
 62 64  1  0  0  0  0
 62 65  1  0  0  0  0
M  END
