# Supplementary material for: Factors Governing the Catalytic Insertion of CO2 into Arenes – A DFT Case Study for Pd and Pt Phosphane Sulfonamido Complexes
Source: Chemistry. 2022 Mar 21;28(23):e202104375. doi: 10.1002/chem.202104375 (PMC9310616; doi:10.1002/chem.202104375)
Supplement: Supplementary file 2 — Supporting Information [file CHEM-28-0-s002.zip › Structures_related_to_TableS3/H.mol]

kaliumpanisicacid def2-TZVP

Created by GaussView 6.0.16
 19 20  0  0  0  0  0  0  0  0  0    0
   -2.1085   -0.9953   -0.0002 C   0  0  0  0  0  0  0  0  0  0  0  0
   -0.7139   -1.0596   -0.0004 C   0  0  0  0  0  0  0  0  0  0  0  0
    0.0763    0.0951   -0.0005 C   0  0  0  0  0  0  0  0  0  0  0  0
   -0.5770    1.3391   -0.0004 C   0  0  0  0  0  0  0  0  0  0  0  0
   -1.9625    1.4261   -0.0003 C   0  0  0  0  0  0  0  0  0  0  0  0
   -2.7416    0.2563   -0.0002 C   0  0  0  0  0  0  0  0  0  0  0  0
   -2.6871   -1.9128   -0.0002 H   0  0  0  0  0  0  0  0  0  0  0  0
   -0.2213   -2.0278   -0.0005 H   0  0  0  0  0  0  0  0  0  0  0  0
    0.0246    2.2434   -0.0005 H   0  0  0  0  0  0  0  0  0  0  0  0
   -2.4646    2.3906   -0.0002 H   0  0  0  0  0  0  0  0  0  0  0  0
   -4.0926    0.4399   -0.0000 O   0  0  0  0  0  0  0  0  0  0  0  0
   -4.9319   -0.7217    0.0002 C   0  0  0  0  0  0  0  0  0  0  0  0
   -5.9571   -0.3448    0.0003 H   0  0  0  0  0  0  0  0  0  0  0  0
   -4.7658   -1.3319   -0.8968 H   0  0  0  0  0  0  0  0  0  0  0  0
   -4.7656   -1.3318    0.8971 H   0  0  0  0  0  0  0  0  0  0  0  0
    1.5900    0.0092   -0.0005 C   0  0  0  0  0  0  0  0  0  0  0  0
    2.1168   -1.1477   -0.0008 O   0  0  0  0  0  0  0  0  0  0  0  0
    2.2418    1.1006   -0.0001 O   0  0  0  0  0  0  0  0  0  0  0  0
    4.5750   -0.1539    0.0011 K   0  0  0  0  0  0  0  0  0  0  0  0
  1  2  4  0  0  0  0
  1  6  4  0  0  0  0
  1  7  1  0  0  0  0
  2  3  4  0  0  0  0
  2  8  1  0  0  0  0
  3  4  4  0  0  0  0
  3 16  1  0  0  0  0
  4  5  4  0  0  0  0
  4  9  1  0  0  0  0
  5  6  4  0  0  0  0
  5 10  1  0  0  0  0
  6 11  1  0  0  0  0
 11 12  1  0  0  0  0
 12 13  1  0  0  0  0
 12 14  1  0  0  0  0
 12 15  1  0  0  0  0
 16 17  2  0  0  0  0
 16 18  2  0  0  0  0
 17 19  1  0  0  0  0
 18 19  1  0  0  0  0
M  END
