# Supplementary material for: Factors Governing the Catalytic Insertion of CO2 into Arenes – A DFT Case Study for Pd and Pt Phosphane Sulfonamido Complexes
Source: Chemistry. 2022 Mar 21;28(23):e202104375. doi: 10.1002/chem.202104375 (PMC9310616; doi:10.1002/chem.202104375)
Supplement: Supplementary file 2 — Supporting Information [file CHEM-28-0-s002.zip › Structures_related_to_TableS4/Palladium/Pd_II.mol]

mhpre_002solv_001a def2-TZVP

Created by GaussView 6.0.16
110113  0  0  0  0  0  0  0  0  0    0
   -0.1310    0.0535    0.0207 Pd  0  0  0  0  0  0  0  0  0  0  0  0
   -2.3661   -0.1783    0.0032 P   0  0  0  0  0  0  0  0  0  0  0  0
   -2.9641   -1.1717   -1.4030 C   0  0  0  0  0  0  0  0  0  0  0  0
   -4.0920   -0.7667   -2.1267 C   0  0  0  0  0  0  0  0  0  0  0  0
   -4.6402    0.1150   -1.8105 H   0  0  0  0  0  0  0  0  0  0  0  0
   -4.5136   -1.4780   -3.2492 C   0  0  0  0  0  0  0  0  0  0  0  0
   -5.3931   -1.1485   -3.7960 H   0  0  0  0  0  0  0  0  0  0  0  0
   -3.8035   -2.6031   -3.6671 C   0  0  0  0  0  0  0  0  0  0  0  0
   -4.1197   -3.1574   -4.5469 H   0  0  0  0  0  0  0  0  0  0  0  0
   -2.6837   -3.0268   -2.9512 C   0  0  0  0  0  0  0  0  0  0  0  0
   -2.1291   -3.9058   -3.2600 H   0  0  0  0  0  0  0  0  0  0  0  0
   -2.2679   -2.3208   -1.8217 C   0  0  0  0  0  0  0  0  0  0  0  0
   -0.8677   -2.9590   -0.8976 S   0  0  0  0  0  0  0  0  0  0  0  0
    0.2287   -1.7762   -0.8684 N   0  0  0  0  0  0  0  0  0  0  0  0
    1.4927   -1.9658   -1.4953 C   0  0  0  0  0  0  0  0  0  0  0  0
    2.5047   -2.6978   -0.8240 C   0  0  0  0  0  0  0  0  0  0  0  0
    3.7168   -2.9114   -1.4877 C   0  0  0  0  0  0  0  0  0  0  0  0
    4.4996   -3.4835   -0.9967 H   0  0  0  0  0  0  0  0  0  0  0  0
    3.9450   -2.3928   -2.7608 C   0  0  0  0  0  0  0  0  0  0  0  0
    4.8963   -2.5697   -3.2583 H   0  0  0  0  0  0  0  0  0  0  0  0
    2.9624   -1.6277   -3.3849 C   0  0  0  0  0  0  0  0  0  0  0  0
    3.1553   -1.2021   -4.3666 H   0  0  0  0  0  0  0  0  0  0  0  0
    1.7303   -1.3946   -2.7658 C   0  0  0  0  0  0  0  0  0  0  0  0
    2.3083   -3.2409    0.5818 C   0  0  0  0  0  0  0  0  0  0  0  0
    1.4039   -2.7744    0.9831 H   0  0  0  0  0  0  0  0  0  0  0  0
    2.0947   -4.7649    0.5759 C   0  0  0  0  0  0  0  0  0  0  0  0
    1.2513   -5.0472   -0.0583 H   0  0  0  0  0  0  0  0  0  0  0  0
    1.8991   -5.1229    1.5945 H   0  0  0  0  0  0  0  0  0  0  0  0
    2.9913   -5.2770    0.2038 H   0  0  0  0  0  0  0  0  0  0  0  0
    3.4767   -2.8806    1.5132 C   0  0  0  0  0  0  0  0  0  0  0  0
    4.3938   -3.4115    1.2320 H   0  0  0  0  0  0  0  0  0  0  0  0
    3.2305   -3.1670    2.5429 H   0  0  0  0  0  0  0  0  0  0  0  0
    3.6870   -1.8089    1.5017 H   0  0  0  0  0  0  0  0  0  0  0  0
    0.6985   -0.5176   -3.4507 C   0  0  0  0  0  0  0  0  0  0  0  0
   -0.1493   -0.4151   -2.7683 H   0  0  0  0  0  0  0  0  0  0  0  0
    1.2679    0.8879   -3.7026 C   0  0  0  0  0  0  0  0  0  0  0  0
    1.6116    1.3363   -2.7652 H   0  0  0  0  0  0  0  0  0  0  0  0
    0.5085    1.5417   -4.1438 H   0  0  0  0  0  0  0  0  0  0  0  0
    2.1184    0.8540   -4.3934 H   0  0  0  0  0  0  0  0  0  0  0  0
    0.1767   -1.1555   -4.7465 C   0  0  0  0  0  0  0  0  0  0  0  0
    0.9743   -1.2480   -5.4936 H   0  0  0  0  0  0  0  0  0  0  0  0
   -0.6235   -0.5432   -5.1803 H   0  0  0  0  0  0  0  0  0  0  0  0
   -0.2264   -2.1556   -4.5561 H   0  0  0  0  0  0  0  0  0  0  0  0
   -0.3472   -4.0874   -1.6563 O   0  0  0  0  0  0  0  0  0  0  0  0
   -1.3850   -3.2128    0.4389 O   0  0  0  0  0  0  0  0  0  0  0  0
   -3.0708   -0.9246    1.4900 C   0  0  0  0  0  0  0  0  0  0  0  0
   -2.5182   -0.6431    2.7634 C   0  0  0  0  0  0  0  0  0  0  0  0
   -3.0306   -1.2567    3.9030 C   0  0  0  0  0  0  0  0  0  0  0  0
   -2.6176   -1.0587    4.8851 H   0  0  0  0  0  0  0  0  0  0  0  0
   -4.1060   -2.1534    3.7940 C   0  0  0  0  0  0  0  0  0  0  0  0
   -4.6711   -2.4348    2.5419 C   0  0  0  0  0  0  0  0  0  0  0  0
   -5.4967   -3.1280    2.4365 H   0  0  0  0  0  0  0  0  0  0  0  0
   -4.1403   -1.8189    1.4115 C   0  0  0  0  0  0  0  0  0  0  0  0
   -4.5619   -2.0573    0.4401 H   0  0  0  0  0  0  0  0  0  0  0  0
   -1.5002    0.2532    2.7881 O   0  0  0  0  0  0  0  0  0  0  0  0
   -0.7819    0.4647    4.0135 C   0  0  0  0  0  0  0  0  0  0  0  0
   -1.4285    0.9297    4.7675 H   0  0  0  0  0  0  0  0  0  0  0  0
    0.0401    1.1320    3.7554 H   0  0  0  0  0  0  0  0  0  0  0  0
   -0.3782   -0.4808    4.3926 H   0  0  0  0  0  0  0  0  0  0  0  0
   -3.1646    1.4385   -0.1495 C   0  0  0  0  0  0  0  0  0  0  0  0
   -2.9684    2.2420   -1.3023 C   0  0  0  0  0  0  0  0  0  0  0  0
   -3.5235    3.5140   -1.3806 C   0  0  0  0  0  0  0  0  0  0  0  0
   -3.3823    4.1387   -2.2547 H   0  0  0  0  0  0  0  0  0  0  0  0
   -4.2616    4.0269   -0.3007 C   0  0  0  0  0  0  0  0  0  0  0  0
   -4.4615    3.2512    0.8498 C   0  0  0  0  0  0  0  0  0  0  0  0
   -5.0353    3.6227    1.6901 H   0  0  0  0  0  0  0  0  0  0  0  0
   -3.9114    1.9731    0.9048 C   0  0  0  0  0  0  0  0  0  0  0  0
   -4.0748    1.3739    1.7945 H   0  0  0  0  0  0  0  0  0  0  0  0
   -2.2191    1.6925   -2.2940 O   0  0  0  0  0  0  0  0  0  0  0  0
   -2.2585    2.2975   -3.5957 C   0  0  0  0  0  0  0  0  0  0  0  0
   -3.2949    2.4598   -3.9128 H   0  0  0  0  0  0  0  0  0  0  0  0
   -1.7787    1.5840   -4.2655 H   0  0  0  0  0  0  0  0  0  0  0  0
   -1.7118    3.2478   -3.6086 H   0  0  0  0  0  0  0  0  0  0  0  0
    1.9615    0.4915   -0.1185 O   0  0  0  0  0  0  0  0  0  0  0  0
    2.6555    0.5854    0.9727 C   0  0  0  0  0  0  0  0  0  0  0  0
    2.2138    0.4601    2.1253 O   0  0  0  0  0  0  0  0  0  0  0  0
    4.1226    0.8612    0.7338 C   0  0  0  0  0  0  0  0  0  0  0  0
    4.6660    0.8536   -0.5540 C   0  0  0  0  0  0  0  0  0  0  0  0
    4.0247    0.6551   -1.4052 H   0  0  0  0  0  0  0  0  0  0  0  0
    6.0337    1.0641   -0.7295 C   0  0  0  0  0  0  0  0  0  0  0  0
    6.4795    1.0467   -1.7212 H   0  0  0  0  0  0  0  0  0  0  0  0
    6.8695    1.2958    0.3608 C   0  0  0  0  0  0  0  0  0  0  0  0
    6.3232    1.3209    1.6680 C   0  0  0  0  0  0  0  0  0  0  0  0
    4.9564    1.0943    1.8371 C   0  0  0  0  0  0  0  0  0  0  0  0
    4.5086    1.0917    2.8237 H   0  0  0  0  0  0  0  0  0  0  0  0
    8.2032    1.5517    0.1396 O   0  0  0  0  0  0  0  0  0  0  0  0
    9.0954    0.4918    0.5382 C   0  0  0  0  0  0  0  0  0  0  0  0
    8.8722   -0.4245   -0.0253 H   0  0  0  0  0  0  0  0  0  0  0  0
   10.1046    0.8351    0.2953 H   0  0  0  0  0  0  0  0  0  0  0  0
    9.0232    0.2905    1.6128 H   0  0  0  0  0  0  0  0  0  0  0  0
    7.1940    1.5820    2.6844 O   0  0  0  0  0  0  0  0  0  0  0  0
    6.6764    1.5840    4.0207 C   0  0  0  0  0  0  0  0  0  0  0  0
    6.2509    0.6069    4.2829 H   0  0  0  0  0  0  0  0  0  0  0  0
    7.5316    1.7972    4.6659 H   0  0  0  0  0  0  0  0  0  0  0  0
    5.9147    2.3633    4.1501 H   0  0  0  0  0  0  0  0  0  0  0  0
   -4.5278   -2.6950    4.9654 O   0  0  0  0  0  0  0  0  0  0  0  0
   -4.7382    5.2846   -0.4723 O   0  0  0  0  0  0  0  0  0  0  0  0
   -5.6191   -3.6280    4.9271 C   0  0  0  0  0  0  0  0  0  0  0  0
   -5.3626   -4.5092    4.3269 H   0  0  0  0  0  0  0  0  0  0  0  0
   -5.7848   -3.9262    5.9644 H   0  0  0  0  0  0  0  0  0  0  0  0
   -6.5264   -3.1572    4.5295 H   0  0  0  0  0  0  0  0  0  0  0  0
   -5.4726    5.8857    0.6069 C   0  0  0  0  0  0  0  0  0  0  0  0
   -4.8540    5.9586    1.5093 H   0  0  0  0  0  0  0  0  0  0  0  0
   -5.7352    6.8866    0.2589 H   0  0  0  0  0  0  0  0  0  0  0  0
   -6.3862    5.3195    0.8247 H   0  0  0  0  0  0  0  0  0  0  0  0
    0.4896    3.2709   -0.6077 C   0  0  0  0  0  0  0  0  0  0  0  0
    1.5552    3.0609   -0.5800 H   0  0  0  0  0  0  0  0  0  0  0  0
   -0.0090    2.8431   -1.4724 H   0  0  0  0  0  0  0  0  0  0  0  0
    0.2303    5.0278   -0.5915 Cl  0  0  0  0  0  0  0  0  0  0  0  0
   -0.2382    2.4872    0.8563 Cl  0  0  0  0  0  0  0  0  0  0  0  0
  1  2  1  0  0  0  0
  1 14  1  0  0  0  0
  2  3  1  0  0  0  0
  2 46  1  0  0  0  0
  2 60  1  0  0  0  0
  3  4  4  0  0  0  0
  3 12  4  0  0  0  0
  4  5  1  0  0  0  0
  4  6  4  0  0  0  0
  6  7  1  0  0  0  0
  6  8  4  0  0  0  0
  8  9  1  0  0  0  0
  8 10  4  0  0  0  0
 10 11  1  0  0  0  0
 10 12  4  0  0  0  0
 12 13  1  0  0  0  0
 13 14  1  0  0  0  0
 13 44  2  0  0  0  0
 13 45  2  0  0  0  0
 14 15  1  0  0  0  0
 15 16  4  0  0  0  0
 15 23  4  0  0  0  0
 16 17  4  0  0  0  0
 16 24  1  0  0  0  0
 17 18  1  0  0  0  0
 17 19  4  0  0  0  0
 19 20  1  0  0  0  0
 19 21  4  0  0  0  0
 21 22  1  0  0  0  0
 21 23  4  0  0  0  0
 23 34  1  0  0  0  0
 24 25  1  0  0  0  0
 24 26  1  0  0  0  0
 24 30  1  0  0  0  0
 26 27  1  0  0  0  0
 26 28  1  0  0  0  0
 26 29  1  0  0  0  0
 30 31  1  0  0  0  0
 30 32  1  0  0  0  0
 30 33  1  0  0  0  0
 34 35  1  0  0  0  0
 34 36  1  0  0  0  0
 34 40  1  0  0  0  0
 36 37  1  0  0  0  0
 36 38  1  0  0  0  0
 36 39  1  0  0  0  0
 40 41  1  0  0  0  0
 40 42  1  0  0  0  0
 40 43  1  0  0  0  0
 46 47  4  0  0  0  0
 46 53  4  0  0  0  0
 47 48  4  0  0  0  0
 47 55  1  0  0  0  0
 48 49  1  0  0  0  0
 48 50  4  0  0  0  0
 50 51  4  0  0  0  0
 50 96  1  0  0  0  0
 51 52  1  0  0  0  0
 51 53  4  0  0  0  0
 53 54  1  0  0  0  0
 55 56  1  0  0  0  0
 56 57  1  0  0  0  0
 56 58  1  0  0  0  0
 56 59  1  0  0  0  0
 60 61  4  0  0  0  0
 60 67  4  0  0  0  0
 61 62  4  0  0  0  0
 61 69  1  0  0  0  0
 62 63  1  0  0  0  0
 62 64  4  0  0  0  0
 64 65  4  0  0  0  0
 64 97  1  0  0  0  0
 65 66  1  0  0  0  0
 65 67  4  0  0  0  0
 67 68  1  0  0  0  0
 69 70  1  0  0  0  0
 70 71  1  0  0  0  0
 70 72  1  0  0  0  0
 70 73  1  0  0  0  0
 74 75  4  0  0  0  0
 75 76  2  0  0  0  0
 75 77  1  0  0  0  0
 77 78  4  0  0  0  0
 77 84  4  0  0  0  0
 78 79  1  0  0  0  0
 78 80  4  0  0  0  0
 80 81  1  0  0  0  0
 80 82  4  0  0  0  0
 82 83  4  0  0  0  0
 82 86  1  0  0  0  0
 83 84  4  0  0  0  0
 83 91  1  0  0  0  0
 84 85  1  0  0  0  0
 86 87  1  0  0  0  0
 87 88  1  0  0  0  0
 87 89  1  0  0  0  0
 87 90  1  0  0  0  0
 91 92  1  0  0  0  0
 92 93  1  0  0  0  0
 92 94  1  0  0  0  0
 92 95  1  0  0  0  0
 96 98  1  0  0  0  0
 97102  1  0  0  0  0
 98 99  1  0  0  0  0
 98100  1  0  0  0  0
 98101  1  0  0  0  0
102103  1  0  0  0  0
102104  1  0  0  0  0
102105  1  0  0  0  0
106107  1  0  0  0  0
106108  1  0  0  0  0
106109  1  0  0  0  0
106110  1  0  0  0  0
M  END
