# Supplementary material for: Factors Governing the Catalytic Insertion of CO2 into Arenes – A DFT Case Study for Pd and Pt Phosphane Sulfonamido Complexes
Source: Chemistry. 2022 Mar 21;28(23):e202104375. doi: 10.1002/chem.202104375 (PMC9310616; doi:10.1002/chem.202104375)
Supplement: Supplementary file 2 — Supporting Information [file CHEM-28-0-s002.zip › Structures_related_to_TableS4/Palladium/Pd_IIa.mol]

freq10_mhpre_002solv_001_a2fine def2-TZVP

Created by GaussView 6.0.16
110114  0  0  0  0  0  0  0  0  0    0
    0.7869   -0.4109   -0.4060 Pd  0  0  0  0  0  0  0  0  0  0  0  0
    0.2546    1.5153    0.5775 P   0  0  0  0  0  0  0  0  0  0  0  0
    1.1554    1.7147    2.1478 C   0  0  0  0  0  0  0  0  0  0  0  0
    0.4781    2.1743    3.2840 C   0  0  0  0  0  0  0  0  0  0  0  0
   -0.5764    2.4196    3.2126 H   0  0  0  0  0  0  0  0  0  0  0  0
    1.1432    2.3248    4.5003 C   0  0  0  0  0  0  0  0  0  0  0  0
    0.5990    2.6829    5.3701 H   0  0  0  0  0  0  0  0  0  0  0  0
    2.4990    2.0153    4.5933 C   0  0  0  0  0  0  0  0  0  0  0  0
    3.0251    2.1262    5.5378 H   0  0  0  0  0  0  0  0  0  0  0  0
    3.1894    1.5611    3.4691 C   0  0  0  0  0  0  0  0  0  0  0  0
    4.2444    1.3195    3.5299 H   0  0  0  0  0  0  0  0  0  0  0  0
    2.5269    1.4082    2.2511 C   0  0  0  0  0  0  0  0  0  0  0  0
    3.5053    0.8703    0.8359 S   0  0  0  0  0  0  0  0  0  0  0  0
    2.7467   -0.3973    0.2067 N   0  0  0  0  0  0  0  0  0  0  0  0
    3.3750   -1.6785    0.2117 C   0  0  0  0  0  0  0  0  0  0  0  0
    4.1795   -2.0524   -0.8979 C   0  0  0  0  0  0  0  0  0  0  0  0
    4.7759   -3.3169   -0.8888 C   0  0  0  0  0  0  0  0  0  0  0  0
    5.3953   -3.6215   -1.7274 H   0  0  0  0  0  0  0  0  0  0  0  0
    4.5945   -4.1943    0.1795 C   0  0  0  0  0  0  0  0  0  0  0  0
    5.0704   -5.1723    0.1669 H   0  0  0  0  0  0  0  0  0  0  0  0
    3.7975   -3.8205    1.2572 C   0  0  0  0  0  0  0  0  0  0  0  0
    3.6580   -4.5097    2.0859 H   0  0  0  0  0  0  0  0  0  0  0  0
    3.1688   -2.5688    1.2912 C   0  0  0  0  0  0  0  0  0  0  0  0
    4.4262   -1.0997   -2.0564 C   0  0  0  0  0  0  0  0  0  0  0  0
    3.6122   -0.3677   -2.0447 H   0  0  0  0  0  0  0  0  0  0  0  0
    5.7481   -0.3341   -1.8581 C   0  0  0  0  0  0  0  0  0  0  0  0
    5.7687    0.1949   -0.9031 H   0  0  0  0  0  0  0  0  0  0  0  0
    5.8855    0.3977   -2.6639 H   0  0  0  0  0  0  0  0  0  0  0  0
    6.5964   -1.0299   -1.8813 H   0  0  0  0  0  0  0  0  0  0  0  0
    4.4342   -1.7909   -3.4278 C   0  0  0  0  0  0  0  0  0  0  0  0
    5.3244   -2.4170   -3.5599 H   0  0  0  0  0  0  0  0  0  0  0  0
    4.4486   -1.0334   -4.2205 H   0  0  0  0  0  0  0  0  0  0  0  0
    3.5520   -2.4207   -3.5732 H   0  0  0  0  0  0  0  0  0  0  0  0
    2.3151   -2.1947    2.4886 C   0  0  0  0  0  0  0  0  0  0  0  0
    1.8552   -1.2264    2.2754 H   0  0  0  0  0  0  0  0  0  0  0  0
    1.1834   -3.2068    2.7185 C   0  0  0  0  0  0  0  0  0  0  0  0
    0.4775   -3.2057    1.8818 H   0  0  0  0  0  0  0  0  0  0  0  0
    0.6326   -2.9538    3.6310 H   0  0  0  0  0  0  0  0  0  0  0  0
    1.5729   -4.2236    2.8436 H   0  0  0  0  0  0  0  0  0  0  0  0
    3.1832   -2.0370    3.7476 C   0  0  0  0  0  0  0  0  0  0  0  0
    3.6180   -2.9983    4.0477 H   0  0  0  0  0  0  0  0  0  0  0  0
    2.5786   -1.6620    4.5822 H   0  0  0  0  0  0  0  0  0  0  0  0
    4.0025   -1.3332    3.5729 H   0  0  0  0  0  0  0  0  0  0  0  0
    4.8042    0.4644    1.3583 O   0  0  0  0  0  0  0  0  0  0  0  0
    3.4696    1.9960   -0.0870 O   0  0  0  0  0  0  0  0  0  0  0  0
    0.6586    2.9840   -0.3967 C   0  0  0  0  0  0  0  0  0  0  0  0
    0.4944    3.0037   -1.8045 C   0  0  0  0  0  0  0  0  0  0  0  0
    0.8095    4.1490   -2.5322 C   0  0  0  0  0  0  0  0  0  0  0  0
    0.6925    4.1821   -3.6091 H   0  0  0  0  0  0  0  0  0  0  0  0
    1.2906    5.2911   -1.8727 C   0  0  0  0  0  0  0  0  0  0  0  0
    1.4535    5.2893   -0.4799 C   0  0  0  0  0  0  0  0  0  0  0  0
    1.8259    6.1589    0.0475 H   0  0  0  0  0  0  0  0  0  0  0  0
    1.1399    4.1349    0.2319 C   0  0  0  0  0  0  0  0  0  0  0  0
    1.2855    4.1322    1.3072 H   0  0  0  0  0  0  0  0  0  0  0  0
    0.0138    1.8699   -2.3612 O   0  0  0  0  0  0  0  0  0  0  0  0
   -0.1424    1.7887   -3.7817 C   0  0  0  0  0  0  0  0  0  0  0  0
   -0.8739    2.5234   -4.1402 H   0  0  0  0  0  0  0  0  0  0  0  0
   -0.5094    0.7789   -3.9729 H   0  0  0  0  0  0  0  0  0  0  0  0
    0.8173    1.9375   -4.2915 H   0  0  0  0  0  0  0  0  0  0  0  0
   -1.5096    1.6454    0.9281 C   0  0  0  0  0  0  0  0  0  0  0  0
   -2.1630    0.7155    1.7796 C   0  0  0  0  0  0  0  0  0  0  0  0
   -3.5433    0.7656    1.9482 C   0  0  0  0  0  0  0  0  0  0  0  0
   -4.0616    0.0531    2.5780 H   0  0  0  0  0  0  0  0  0  0  0  0
   -4.3031    1.7262    1.2632 C   0  0  0  0  0  0  0  0  0  0  0  0
   -3.6754    2.6587    0.4262 C   0  0  0  0  0  0  0  0  0  0  0  0
   -4.2421    3.4099   -0.1100 H   0  0  0  0  0  0  0  0  0  0  0  0
   -2.2938    2.5993    0.2703 C   0  0  0  0  0  0  0  0  0  0  0  0
   -1.8133    3.3152   -0.3878 H   0  0  0  0  0  0  0  0  0  0  0  0
   -1.3660   -0.1877    2.3943 O   0  0  0  0  0  0  0  0  0  0  0  0
   -1.9705   -1.1574    3.2597 C   0  0  0  0  0  0  0  0  0  0  0  0
   -2.5145   -0.6655    4.0752 H   0  0  0  0  0  0  0  0  0  0  0  0
   -1.1450   -1.7373    3.6691 H   0  0  0  0  0  0  0  0  0  0  0  0
   -2.6421   -1.8148    2.6977 H   0  0  0  0  0  0  0  0  0  0  0  0
   -1.1603   -0.5292   -1.0507 O   0  0  0  0  0  0  0  0  0  0  0  0
   -1.9021   -1.4980   -0.6059 C   0  0  0  0  0  0  0  0  0  0  0  0
   -1.5042   -2.4823    0.0392 O   0  0  0  0  0  0  0  0  0  0  0  0
   -3.3631   -1.3131   -0.9166 C   0  0  0  0  0  0  0  0  0  0  0  0
   -3.8195   -0.2372   -1.6830 C   0  0  0  0  0  0  0  0  0  0  0  0
   -3.1064    0.4606   -2.1062 H   0  0  0  0  0  0  0  0  0  0  0  0
   -5.1867   -0.0370   -1.8520 C   0  0  0  0  0  0  0  0  0  0  0  0
   -5.5601    0.8103   -2.4213 H   0  0  0  0  0  0  0  0  0  0  0  0
   -6.1213   -0.8920   -1.2660 C   0  0  0  0  0  0  0  0  0  0  0  0
   -5.6640   -2.0156   -0.5312 C   0  0  0  0  0  0  0  0  0  0  0  0
   -4.2923   -2.2026   -0.3588 C   0  0  0  0  0  0  0  0  0  0  0  0
   -3.9152   -3.0402    0.2153 H   0  0  0  0  0  0  0  0  0  0  0  0
   -7.4449   -0.6197   -1.4836 O   0  0  0  0  0  0  0  0  0  0  0  0
   -8.3356   -0.6279   -0.3469 C   0  0  0  0  0  0  0  0  0  0  0  0
   -7.8008   -0.3692    0.5722 H   0  0  0  0  0  0  0  0  0  0  0  0
   -9.0945    0.1329   -0.5548 H   0  0  0  0  0  0  0  0  0  0  0  0
   -8.8133   -1.6050   -0.2299 H   0  0  0  0  0  0  0  0  0  0  0  0
   -6.6200   -2.8615   -0.0470 O   0  0  0  0  0  0  0  0  0  0  0  0
   -6.1908   -3.9654    0.7576 C   0  0  0  0  0  0  0  0  0  0  0  0
   -5.6547   -3.6203    1.6512 H   0  0  0  0  0  0  0  0  0  0  0  0
   -7.1049   -4.4838    1.0558 H   0  0  0  0  0  0  0  0  0  0  0  0
   -5.5506   -4.6498    0.1865 H   0  0  0  0  0  0  0  0  0  0  0  0
    1.5689    6.3499   -2.6758 O   0  0  0  0  0  0  0  0  0  0  0  0
   -5.6412    1.6668    1.4796 O   0  0  0  0  0  0  0  0  0  0  0  0
    2.0847    7.5445   -2.0678 C   0  0  0  0  0  0  0  0  0  0  0  0
    3.0399    7.3494   -1.5657 H   0  0  0  0  0  0  0  0  0  0  0  0
    2.2384    8.2472   -2.8893 H   0  0  0  0  0  0  0  0  0  0  0  0
    1.3668    7.9651   -1.3530 H   0  0  0  0  0  0  0  0  0  0  0  0
   -6.4889    2.5579    0.7380 C   0  0  0  0  0  0  0  0  0  0  0  0
   -6.3790    2.3963   -0.3400 H   0  0  0  0  0  0  0  0  0  0  0  0
   -7.5081    2.3170    1.0447 H   0  0  0  0  0  0  0  0  0  0  0  0
   -6.2704    3.6043    0.9837 H   0  0  0  0  0  0  0  0  0  0  0  0
    1.0384   -3.9153   -1.2311 C   0  0  0  0  0  0  0  0  0  0  0  0
    1.8363   -3.8089   -0.5021 H   0  0  0  0  0  0  0  0  0  0  0  0
    0.0482   -3.9692   -0.7858 H   0  0  0  0  0  0  0  0  0  0  0  0
    1.3452   -5.3779   -2.2001 Cl  0  0  0  0  0  0  0  0  0  0  0  0
    1.0501   -2.4255   -2.2496 Cl  0  0  0  0  0  0  0  0  0  0  0  0
  1  2  1  0  0  0  0
  1 14  1  0  0  0  0
  1 74  1  0  0  0  0
  2  3  1  0  0  0  0
  2 46  1  0  0  0  0
  2 60  1  0  0  0  0
  3  4  4  0  0  0  0
  3 12  4  0  0  0  0
  4  5  1  0  0  0  0
  4  6  4  0  0  0  0
  6  7  1  0  0  0  0
  6  8  4  0  0  0  0
  8  9  1  0  0  0  0
  8 10  4  0  0  0  0
 10 11  1  0  0  0  0
 10 12  4  0  0  0  0
 12 13  1  0  0  0  0
 13 14  4  0  0  0  0
 13 44  2  0  0  0  0
 13 45  2  0  0  0  0
 14 15  1  0  0  0  0
 15 16  4  0  0  0  0
 15 23  4  0  0  0  0
 16 17  4  0  0  0  0
 16 24  1  0  0  0  0
 17 18  1  0  0  0  0
 17 19  4  0  0  0  0
 19 20  1  0  0  0  0
 19 21  4  0  0  0  0
 21 22  1  0  0  0  0
 21 23  4  0  0  0  0
 23 34  1  0  0  0  0
 24 25  1  0  0  0  0
 24 26  1  0  0  0  0
 24 30  1  0  0  0  0
 26 27  1  0  0  0  0
 26 28  1  0  0  0  0
 26 29  1  0  0  0  0
 30 31  1  0  0  0  0
 30 32  1  0  0  0  0
 30 33  1  0  0  0  0
 34 35  1  0  0  0  0
 34 36  1  0  0  0  0
 34 40  1  0  0  0  0
 36 37  1  0  0  0  0
 36 38  1  0  0  0  0
 36 39  1  0  0  0  0
 40 41  1  0  0  0  0
 40 42  1  0  0  0  0
 40 43  1  0  0  0  0
 46 47  4  0  0  0  0
 46 53  4  0  0  0  0
 47 48  4  0  0  0  0
 47 55  1  0  0  0  0
 48 49  1  0  0  0  0
 48 50  4  0  0  0  0
 50 51  4  0  0  0  0
 50 96  1  0  0  0  0
 51 52  1  0  0  0  0
 51 53  4  0  0  0  0
 53 54  1  0  0  0  0
 55 56  1  0  0  0  0
 56 57  1  0  0  0  0
 56 58  1  0  0  0  0
 56 59  1  0  0  0  0
 60 61  4  0  0  0  0
 60 67  4  0  0  0  0
 61 62  4  0  0  0  0
 61 69  1  0  0  0  0
 62 63  1  0  0  0  0
 62 64  4  0  0  0  0
 64 65  4  0  0  0  0
 64 97  1  0  0  0  0
 65 66  1  0  0  0  0
 65 67  4  0  0  0  0
 67 68  1  0  0  0  0
 69 70  1  0  0  0  0
 70 71  1  0  0  0  0
 70 72  1  0  0  0  0
 70 73  1  0  0  0  0
 74 75  4  0  0  0  0
 75 76  2  0  0  0  0
 75 77  1  0  0  0  0
 77 78  4  0  0  0  0
 77 84  4  0  0  0  0
 78 79  1  0  0  0  0
 78 80  4  0  0  0  0
 80 81  1  0  0  0  0
 80 82  4  0  0  0  0
 82 83  4  0  0  0  0
 82 86  1  0  0  0  0
 83 84  4  0  0  0  0
 83 91  1  0  0  0  0
 84 85  1  0  0  0  0
 86 87  1  0  0  0  0
 87 88  1  0  0  0  0
 87 89  1  0  0  0  0
 87 90  1  0  0  0  0
 91 92  1  0  0  0  0
 92 93  1  0  0  0  0
 92 94  1  0  0  0  0
 92 95  1  0  0  0  0
 96 98  1  0  0  0  0
 97102  1  0  0  0  0
 98 99  1  0  0  0  0
 98100  1  0  0  0  0
 98101  1  0  0  0  0
102103  1  0  0  0  0
102104  1  0  0  0  0
102105  1  0  0  0  0
106107  1  0  0  0  0
106108  1  0  0  0  0
106109  1  0  0  0  0
106110  1  0  0  0  0
M  END
