# Supplementary material for: Factors Governing the Catalytic Insertion of CO2 into Arenes – A DFT Case Study for Pd and Pt Phosphane Sulfonamido Complexes
Source: Chemistry. 2022 Mar 21;28(23):e202104375. doi: 10.1002/chem.202104375 (PMC9310616; doi:10.1002/chem.202104375)
Supplement: Supplementary file 2 — Supporting Information [file CHEM-28-0-s002.zip › Structures_related_to_TableS4/Palladium/Pd_III.mol]

mhpre_003_001 def2-TZVP

Created by GaussView 6.0.16
125129  0  0  0  0  0  0  0  0  0    0
   -0.1166   -0.0860    0.1397 Pd  0  0  0  0  0  0  0  0  0  0  0  0
    2.0046   -0.8005   -0.1048 P   0  0  0  0  0  0  0  0  0  0  0  0
    2.0869   -2.3843   -1.0251 C   0  0  0  0  0  0  0  0  0  0  0  0
    2.8887   -3.4320   -0.5561 C   0  0  0  0  0  0  0  0  0  0  0  0
    3.4852   -3.2846    0.3375 H   0  0  0  0  0  0  0  0  0  0  0  0
    2.9400   -4.6523   -1.2263 C   0  0  0  0  0  0  0  0  0  0  0  0
    3.5749   -5.4483   -0.8456 H   0  0  0  0  0  0  0  0  0  0  0  0
    2.1819   -4.8470   -2.3814 C   0  0  0  0  0  0  0  0  0  0  0  0
    2.2183   -5.7953   -2.9113 H   0  0  0  0  0  0  0  0  0  0  0  0
    1.3678   -3.8209   -2.8575 C   0  0  0  0  0  0  0  0  0  0  0  0
    0.7647   -3.9587   -3.7477 H   0  0  0  0  0  0  0  0  0  0  0  0
    1.3159   -2.6011   -2.1808 C   0  0  0  0  0  0  0  0  0  0  0  0
    0.2469   -1.3266   -2.8302 S   0  0  0  0  0  0  0  0  0  0  0  0
   -0.7618   -1.0450   -1.5959 N   0  0  0  0  0  0  0  0  0  0  0  0
   -2.1616   -1.0111   -1.8482 C   0  0  0  0  0  0  0  0  0  0  0  0
   -2.7560    0.1204   -2.4567 C   0  0  0  0  0  0  0  0  0  0  0  0
   -4.1312    0.0945   -2.7053 C   0  0  0  0  0  0  0  0  0  0  0  0
   -4.6015    0.9466   -3.1889 H   0  0  0  0  0  0  0  0  0  0  0  0
   -4.9105   -0.9968   -2.3280 C   0  0  0  0  0  0  0  0  0  0  0  0
   -5.9821   -0.9914   -2.5154 H   0  0  0  0  0  0  0  0  0  0  0  0
   -4.3193   -2.0885   -1.6939 C   0  0  0  0  0  0  0  0  0  0  0  0
   -4.9371   -2.9311   -1.3958 H   0  0  0  0  0  0  0  0  0  0  0  0
   -2.9443   -2.1181   -1.4426 C   0  0  0  0  0  0  0  0  0  0  0  0
   -1.9421    1.3472   -2.8287 C   0  0  0  0  0  0  0  0  0  0  0  0
   -0.9375    1.2063   -2.4236 H   0  0  0  0  0  0  0  0  0  0  0  0
   -1.8118    1.4907   -4.3535 C   0  0  0  0  0  0  0  0  0  0  0  0
   -1.3863    0.5868   -4.7990 H   0  0  0  0  0  0  0  0  0  0  0  0
   -1.1583    2.3364   -4.6017 H   0  0  0  0  0  0  0  0  0  0  0  0
   -2.7910    1.6715   -4.8144 H   0  0  0  0  0  0  0  0  0  0  0  0
   -2.5080    2.6306   -2.2030 C   0  0  0  0  0  0  0  0  0  0  0  0
   -3.4937    2.8813   -2.6118 H   0  0  0  0  0  0  0  0  0  0  0  0
   -1.8372    3.4737   -2.4084 H   0  0  0  0  0  0  0  0  0  0  0  0
   -2.5992    2.5229   -1.1187 H   0  0  0  0  0  0  0  0  0  0  0  0
   -2.3002   -3.3337   -0.8003 C   0  0  0  0  0  0  0  0  0  0  0  0
   -1.3136   -3.0186   -0.4480 H   0  0  0  0  0  0  0  0  0  0  0  0
   -3.0880   -3.8690    0.4018 C   0  0  0  0  0  0  0  0  0  0  0  0
   -3.2293   -3.0918    1.1583 H   0  0  0  0  0  0  0  0  0  0  0  0
   -2.5437   -4.7028    0.8619 H   0  0  0  0  0  0  0  0  0  0  0  0
   -4.0734   -4.2479    0.1065 H   0  0  0  0  0  0  0  0  0  0  0  0
   -2.0907   -4.4396   -1.8502 C   0  0  0  0  0  0  0  0  0  0  0  0
   -3.0570   -4.8284   -2.1963 H   0  0  0  0  0  0  0  0  0  0  0  0
   -1.5191   -5.2731   -1.4231 H   0  0  0  0  0  0  0  0  0  0  0  0
   -1.5488   -4.0586   -2.7197 H   0  0  0  0  0  0  0  0  0  0  0  0
   -0.5023   -1.8976   -3.9429 O   0  0  0  0  0  0  0  0  0  0  0  0
    1.1209   -0.1997   -3.1311 O   0  0  0  0  0  0  0  0  0  0  0  0
    3.1067    0.3935   -0.8958 C   0  0  0  0  0  0  0  0  0  0  0  0
    4.4516    0.1151   -1.2472 C   0  0  0  0  0  0  0  0  0  0  0  0
    5.2429    1.1053   -1.8280 C   0  0  0  0  0  0  0  0  0  0  0  0
    6.2760    0.9176   -2.0966 H   0  0  0  0  0  0  0  0  0  0  0  0
    4.7055    2.3781   -2.0826 C   0  0  0  0  0  0  0  0  0  0  0  0
    3.3693    2.6589   -1.7711 C   0  0  0  0  0  0  0  0  0  0  0  0
    2.9308    3.6292   -1.9639 H   0  0  0  0  0  0  0  0  0  0  0  0
    2.5978    1.6605   -1.1869 C   0  0  0  0  0  0  0  0  0  0  0  0
    1.5577    1.8602   -0.9543 H   0  0  0  0  0  0  0  0  0  0  0  0
    4.8993   -1.1360   -0.9760 O   0  0  0  0  0  0  0  0  0  0  0  0
    6.2494   -1.4808   -1.3064 C   0  0  0  0  0  0  0  0  0  0  0  0
    6.4294   -1.3819   -2.3836 H   0  0  0  0  0  0  0  0  0  0  0  0
    6.3626   -2.5255   -1.0100 H   0  0  0  0  0  0  0  0  0  0  0  0
    6.9625   -0.8594   -0.7503 H   0  0  0  0  0  0  0  0  0  0  0  0
    2.7292   -1.1797    1.5105 C   0  0  0  0  0  0  0  0  0  0  0  0
    2.0424   -2.0502    2.3967 C   0  0  0  0  0  0  0  0  0  0  0  0
    2.5160   -2.2602    3.6894 C   0  0  0  0  0  0  0  0  0  0  0  0
    2.0004   -2.9156    4.3814 H   0  0  0  0  0  0  0  0  0  0  0  0
    3.6846   -1.6117    4.1219 C   0  0  0  0  0  0  0  0  0  0  0  0
    4.3826   -0.7574    3.2561 C   0  0  0  0  0  0  0  0  0  0  0  0
    5.2861   -0.2491    3.5702 H   0  0  0  0  0  0  0  0  0  0  0  0
    3.8893   -0.5538    1.9697 C   0  0  0  0  0  0  0  0  0  0  0  0
    4.4127    0.1348    1.3169 H   0  0  0  0  0  0  0  0  0  0  0  0
    0.9302   -2.6356    1.8985 O   0  0  0  0  0  0  0  0  0  0  0  0
    0.1252   -3.4543    2.7574 C   0  0  0  0  0  0  0  0  0  0  0  0
    0.6877   -4.3353    3.0905 H   0  0  0  0  0  0  0  0  0  0  0  0
   -0.7245   -3.7630    2.1505 H   0  0  0  0  0  0  0  0  0  0  0  0
   -0.2296   -2.8823    3.6210 H   0  0  0  0  0  0  0  0  0  0  0  0
   -2.1324   -0.9674    2.2675 O   0  0  0  0  0  0  0  0  0  0  0  0
   -2.7143   -0.1952    1.4843 C   0  0  0  0  0  0  0  0  0  0  0  0
   -2.1427    0.4567    0.5220 O   0  0  0  0  0  0  0  0  0  0  0  0
   -4.1981    0.0436    1.6186 C   0  0  0  0  0  0  0  0  0  0  0  0
   -4.9336   -0.6921    2.5519 C   0  0  0  0  0  0  0  0  0  0  0  0
   -4.4237   -1.4175    3.1774 H   0  0  0  0  0  0  0  0  0  0  0  0
   -6.3079   -0.4884    2.6709 C   0  0  0  0  0  0  0  0  0  0  0  0
   -6.8983   -1.0527    3.3889 H   0  0  0  0  0  0  0  0  0  0  0  0
   -6.9647    0.4444    1.8710 C   0  0  0  0  0  0  0  0  0  0  0  0
   -6.2283    1.1893    0.9181 C   0  0  0  0  0  0  0  0  0  0  0  0
   -4.8532    0.9777    0.8031 C   0  0  0  0  0  0  0  0  0  0  0  0
   -4.2725    1.5121    0.0638 H   0  0  0  0  0  0  0  0  0  0  0  0
   -8.3301    0.5773    1.9808 O   0  0  0  0  0  0  0  0  0  0  0  0
   -8.7696    1.8025    2.5991 C   0  0  0  0  0  0  0  0  0  0  0  0
   -8.4465    2.6787    2.0262 H   0  0  0  0  0  0  0  0  0  0  0  0
   -9.8620    1.7594    2.6194 H   0  0  0  0  0  0  0  0  0  0  0  0
   -8.3850    1.8697    3.6262 H   0  0  0  0  0  0  0  0  0  0  0  0
    2.0781    3.5204    1.4446 C   0  0  0  0  0  0  0  0  0  0  0  0
    0.7609    3.5905    0.9218 C   0  0  0  0  0  0  0  0  0  0  0  0
   -0.1599    2.6062    1.2474 C   0  0  0  0  0  0  0  0  0  0  0  0
    0.1926    1.5303    2.0938 C   0  0  0  0  0  0  0  0  0  0  0  0
    1.4861    1.4961    2.6368 C   0  0  0  0  0  0  0  0  0  0  0  0
    2.4212    2.4692    2.3114 C   0  0  0  0  0  0  0  0  0  0  0  0
   -1.1619    2.6751    0.8398 H   0  0  0  0  0  0  0  0  0  0  0  0
   -0.5678    0.8504    2.4708 H   0  0  0  0  0  0  0  0  0  0  0  0
    1.7618    0.6976    3.3161 H   0  0  0  0  0  0  0  0  0  0  0  0
    3.4239    2.4042    2.7158 H   0  0  0  0  0  0  0  0  0  0  0  0
    2.9343    4.4835    1.0421 O   0  0  0  0  0  0  0  0  0  0  0  0
    4.3168    4.3667    1.4165 C   0  0  0  0  0  0  0  0  0  0  0  0
    4.8209    5.2057    0.9340 H   0  0  0  0  0  0  0  0  0  0  0  0
    4.4382    4.4409    2.5038 H   0  0  0  0  0  0  0  0  0  0  0  0
    4.7382    3.4219    1.0552 H   0  0  0  0  0  0  0  0  0  0  0  0
   -6.9411    2.0642    0.1520 O   0  0  0  0  0  0  0  0  0  0  0  0
   -6.2174    2.8595   -0.7958 C   0  0  0  0  0  0  0  0  0  0  0  0
   -5.7324    2.2294   -1.5486 H   0  0  0  0  0  0  0  0  0  0  0  0
   -6.9640    3.4969   -1.2749 H   0  0  0  0  0  0  0  0  0  0  0  0
   -5.4652    3.4839   -0.2970 H   0  0  0  0  0  0  0  0  0  0  0  0
    0.4144    4.5687    0.0190 O   0  0  0  0  0  0  0  0  0  0  0  0
    0.1862    5.8691    0.5967 C   0  0  0  0  0  0  0  0  0  0  0  0
   -0.0692    6.5314   -0.2345 H   0  0  0  0  0  0  0  0  0  0  0  0
   -0.6509    5.8285    1.3068 H   0  0  0  0  0  0  0  0  0  0  0  0
    1.0824    6.2442    1.1044 H   0  0  0  0  0  0  0  0  0  0  0  0
    4.0558   -1.8784    5.4003 O   0  0  0  0  0  0  0  0  0  0  0  0
    5.2296   -1.2306    5.9150 C   0  0  0  0  0  0  0  0  0  0  0  0
    6.1204   -1.5130    5.3407 H   0  0  0  0  0  0  0  0  0  0  0  0
    5.1120   -0.1401    5.9078 H   0  0  0  0  0  0  0  0  0  0  0  0
    5.3298   -1.5821    6.9438 H   0  0  0  0  0  0  0  0  0  0  0  0
    5.5678    3.2725   -2.6342 O   0  0  0  0  0  0  0  0  0  0  0  0
    5.0750    4.5901   -2.9239 C   0  0  0  0  0  0  0  0  0  0  0  0
    4.7304    5.0914   -2.0113 H   0  0  0  0  0  0  0  0  0  0  0  0
    5.9232    5.1339   -3.3450 H   0  0  0  0  0  0  0  0  0  0  0  0
    4.2598    4.5532   -3.6566 H   0  0  0  0  0  0  0  0  0  0  0  0
  1  2  1  0  0  0  0
  1 14  1  0  0  0  0
  2  3  1  0  0  0  0
  2 46  1  0  0  0  0
  2 60  1  0  0  0  0
  3  4  4  0  0  0  0
  3 12  4  0  0  0  0
  4  5  1  0  0  0  0
  4  6  4  0  0  0  0
  6  7  1  0  0  0  0
  6  8  4  0  0  0  0
  8  9  1  0  0  0  0
  8 10  4  0  0  0  0
 10 11  1  0  0  0  0
 10 12  4  0  0  0  0
 12 13  1  0  0  0  0
 13 14  1  0  0  0  0
 13 44  2  0  0  0  0
 13 45  2  0  0  0  0
 14 15  1  0  0  0  0
 15 16  4  0  0  0  0
 15 23  4  0  0  0  0
 16 17  4  0  0  0  0
 16 24  1  0  0  0  0
 17 18  1  0  0  0  0
 17 19  4  0  0  0  0
 19 20  1  0  0  0  0
 19 21  4  0  0  0  0
 21 22  1  0  0  0  0
 21 23  4  0  0  0  0
 23 34  1  0  0  0  0
 24 25  1  0  0  0  0
 24 26  1  0  0  0  0
 24 30  1  0  0  0  0
 26 27  1  0  0  0  0
 26 28  1  0  0  0  0
 26 29  1  0  0  0  0
 30 31  1  0  0  0  0
 30 32  1  0  0  0  0
 30 33  1  0  0  0  0
 34 35  1  0  0  0  0
 34 36  1  0  0  0  0
 34 40  1  0  0  0  0
 36 37  1  0  0  0  0
 36 38  1  0  0  0  0
 36 39  1  0  0  0  0
 40 41  1  0  0  0  0
 40 42  1  0  0  0  0
 40 43  1  0  0  0  0
 46 47  4  0  0  0  0
 46 53  4  0  0  0  0
 47 48  4  0  0  0  0
 47 55  1  0  0  0  0
 48 49  1  0  0  0  0
 48 50  4  0  0  0  0
 50 51  4  0  0  0  0
 50121  1  0  0  0  0
 51 52  1  0  0  0  0
 51 53  4  0  0  0  0
 53 54  1  0  0  0  0
 55 56  1  0  0  0  0
 56 57  1  0  0  0  0
 56 58  1  0  0  0  0
 56 59  1  0  0  0  0
 60 61  4  0  0  0  0
 60 67  4  0  0  0  0
 61 62  4  0  0  0  0
 61 69  1  0  0  0  0
 62 63  1  0  0  0  0
 62 64  4  0  0  0  0
 64 65  4  0  0  0  0
 64116  1  0  0  0  0
 65 66  1  0  0  0  0
 65 67  4  0  0  0  0
 67 68  1  0  0  0  0
 69 70  1  0  0  0  0
 70 71  1  0  0  0  0
 70 72  1  0  0  0  0
 70 73  1  0  0  0  0
 74 75  2  0  0  0  0
 75 76  4  0  0  0  0
 75 77  1  0  0  0  0
 77 78  4  0  0  0  0
 77 84  4  0  0  0  0
 78 79  1  0  0  0  0
 78 80  4  0  0  0  0
 80 81  1  0  0  0  0
 80 82  4  0  0  0  0
 82 83  4  0  0  0  0
 82 86  1  0  0  0  0
 83 84  4  0  0  0  0
 83106  1  0  0  0  0
 84 85  1  0  0  0  0
 86 87  1  0  0  0  0
 87 88  1  0  0  0  0
 87 89  1  0  0  0  0
 87 90  1  0  0  0  0
 91 92  4  0  0  0  0
 91 96  4  0  0  0  0
 91101  1  0  0  0  0
 92 93  4  0  0  0  0
 92111  1  0  0  0  0
 93 94  4  0  0  0  0
 93 97  1  0  0  0  0
 94 95  4  0  0  0  0
 94 98  1  0  0  0  0
 95 96  4  0  0  0  0
 95 99  1  0  0  0  0
 96100  1  0  0  0  0
101102  1  0  0  0  0
102103  1  0  0  0  0
102104  1  0  0  0  0
102105  1  0  0  0  0
106107  1  0  0  0  0
107108  1  0  0  0  0
107109  1  0  0  0  0
107110  1  0  0  0  0
111112  1  0  0  0  0
112113  1  0  0  0  0
112114  1  0  0  0  0
112115  1  0  0  0  0
116117  1  0  0  0  0
117118  1  0  0  0  0
117119  1  0  0  0  0
117120  1  0  0  0  0
121122  1  0  0  0  0
122123  1  0  0  0  0
122124  1  0  0  0  0
122125  1  0  0  0  0
M  END
