# Supplementary material for: Factors Governing the Catalytic Insertion of CO2 into Arenes – A DFT Case Study for Pd and Pt Phosphane Sulfonamido Complexes
Source: Chemistry. 2022 Mar 21;28(23):e202104375. doi: 10.1002/chem.202104375 (PMC9310616; doi:10.1002/chem.202104375)
Supplement: Supplementary file 2 — Supporting Information [file CHEM-28-0-s002.zip › Structures_related_to_TableS4/Palladium/Pd_IIIa.mol]

irc_mhpre_ts_003_004_001a_001_reaktant def2-TZVP

Created by GaussView 6.0.16
125130  0  0  0  0  0  0  0  0  0    0
   -0.8478    0.0943   -0.1586 Pd  0  0  0  0  0  0  0  0  0  0  0  0
    0.3826    1.9121    0.0578 P   0  0  0  0  0  0  0  0  0  0  0  0
   -0.3413    3.3394   -0.8292 C   0  0  0  0  0  0  0  0  0  0  0  0
    0.5105    4.2093   -1.5226 C   0  0  0  0  0  0  0  0  0  0  0  0
    1.5809    4.0411   -1.4888 H   0  0  0  0  0  0  0  0  0  0  0  0
    0.0037    5.2837   -2.2493 C   0  0  0  0  0  0  0  0  0  0  0  0
    0.6867    5.9470   -2.7736 H   0  0  0  0  0  0  0  0  0  0  0  0
   -1.3731    5.5007   -2.3042 C   0  0  0  0  0  0  0  0  0  0  0  0
   -1.7774    6.3334   -2.8737 H   0  0  0  0  0  0  0  0  0  0  0  0
   -2.2382    4.6433   -1.6266 C   0  0  0  0  0  0  0  0  0  0  0  0
   -3.3111    4.7967   -1.6630 H   0  0  0  0  0  0  0  0  0  0  0  0
   -1.7294    3.5703   -0.8927 C   0  0  0  0  0  0  0  0  0  0  0  0
   -2.9066    2.5473   -0.0144 S   0  0  0  0  0  0  0  0  0  0  0  0
   -2.5530    1.0817   -0.5715 N   0  0  0  0  0  0  0  0  0  0  0  0
   -3.5352    0.1255   -0.9399 C   0  0  0  0  0  0  0  0  0  0  0  0
   -4.2926   -0.5597    0.0446 C   0  0  0  0  0  0  0  0  0  0  0  0
   -5.2423   -1.4929   -0.3835 C   0  0  0  0  0  0  0  0  0  0  0  0
   -5.8387   -2.0234    0.3539 H   0  0  0  0  0  0  0  0  0  0  0  0
   -5.4283   -1.7583   -1.7374 C   0  0  0  0  0  0  0  0  0  0  0  0
   -6.1706   -2.4894   -2.0496 H   0  0  0  0  0  0  0  0  0  0  0  0
   -4.6472   -1.1103   -2.6945 C   0  0  0  0  0  0  0  0  0  0  0  0
   -4.7910   -1.3443   -3.7454 H   0  0  0  0  0  0  0  0  0  0  0  0
   -3.6830   -0.1720   -2.3203 C   0  0  0  0  0  0  0  0  0  0  0  0
   -4.0949   -0.3017    1.5276 C   0  0  0  0  0  0  0  0  0  0  0  0
   -3.2231    0.3477    1.6337 H   0  0  0  0  0  0  0  0  0  0  0  0
   -5.2983    0.4425    2.1272 C   0  0  0  0  0  0  0  0  0  0  0  0
   -5.4887    1.3772    1.5909 H   0  0  0  0  0  0  0  0  0  0  0  0
   -5.1091    0.6841    3.1804 H   0  0  0  0  0  0  0  0  0  0  0  0
   -6.2047   -0.1735    2.0768 H   0  0  0  0  0  0  0  0  0  0  0  0
   -3.7991   -1.5947    2.3002 C   0  0  0  0  0  0  0  0  0  0  0  0
   -4.6563   -2.2758    2.2949 H   0  0  0  0  0  0  0  0  0  0  0  0
   -3.5621   -1.3618    3.3456 H   0  0  0  0  0  0  0  0  0  0  0  0
   -2.9475   -2.1252    1.8641 H   0  0  0  0  0  0  0  0  0  0  0  0
   -2.8375    0.5456   -3.3577 C   0  0  0  0  0  0  0  0  0  0  0  0
   -1.9502    0.9198   -2.8382 H   0  0  0  0  0  0  0  0  0  0  0  0
   -2.3658   -0.3760   -4.4886 C   0  0  0  0  0  0  0  0  0  0  0  0
   -1.8093   -1.2337   -4.0944 H   0  0  0  0  0  0  0  0  0  0  0  0
   -1.7054    0.1740   -5.1679 H   0  0  0  0  0  0  0  0  0  0  0  0
   -3.2028   -0.7553   -5.0859 H   0  0  0  0  0  0  0  0  0  0  0  0
   -3.5929    1.7660   -3.9117 C   0  0  0  0  0  0  0  0  0  0  0  0
   -4.4809    1.4491   -4.4733 H   0  0  0  0  0  0  0  0  0  0  0  0
   -2.9482    2.3429   -4.5865 H   0  0  0  0  0  0  0  0  0  0  0  0
   -3.9201    2.4239   -3.1014 H   0  0  0  0  0  0  0  0  0  0  0  0
   -4.2516    2.9157   -0.4390 O   0  0  0  0  0  0  0  0  0  0  0  0
   -2.5815    2.7350    1.3956 O   0  0  0  0  0  0  0  0  0  0  0  0
    0.5773    2.3127    1.8071 C   0  0  0  0  0  0  0  0  0  0  0  0
    1.2168    3.5025    2.2421 C   0  0  0  0  0  0  0  0  0  0  0  0
    1.3229    3.7844    3.6022 C   0  0  0  0  0  0  0  0  0  0  0  0
    1.8025    4.6900    3.9548 H   0  0  0  0  0  0  0  0  0  0  0  0
    0.8052    2.8880    4.5512 C   0  0  0  0  0  0  0  0  0  0  0  0
    0.1826    1.7013    4.1389 C   0  0  0  0  0  0  0  0  0  0  0  0
   -0.2251    0.9964    4.8530 H   0  0  0  0  0  0  0  0  0  0  0  0
    0.0772    1.4391    2.7769 C   0  0  0  0  0  0  0  0  0  0  0  0
   -0.4218    0.5315    2.4501 H   0  0  0  0  0  0  0  0  0  0  0  0
    1.7127    4.3051    1.2704 O   0  0  0  0  0  0  0  0  0  0  0  0
    2.3492    5.5360    1.6369 C   0  0  0  0  0  0  0  0  0  0  0  0
    1.6549    6.1921    2.1750 H   0  0  0  0  0  0  0  0  0  0  0  0
    2.6408    6.0032    0.6943 H   0  0  0  0  0  0  0  0  0  0  0  0
    3.2404    5.3502    2.2487 H   0  0  0  0  0  0  0  0  0  0  0  0
    2.0243    1.6338   -0.6205 C   0  0  0  0  0  0  0  0  0  0  0  0
    2.1958    1.3682   -2.0058 C   0  0  0  0  0  0  0  0  0  0  0  0
    3.4447    1.0065   -2.5009 C   0  0  0  0  0  0  0  0  0  0  0  0
    3.5905    0.7786   -3.5499 H   0  0  0  0  0  0  0  0  0  0  0  0
    4.5370    0.8794   -1.6292 C   0  0  0  0  0  0  0  0  0  0  0  0
    4.3863    1.1359   -0.2588 C   0  0  0  0  0  0  0  0  0  0  0  0
    5.2141    1.0265    0.4305 H   0  0  0  0  0  0  0  0  0  0  0  0
    3.1324    1.4957    0.2227 C   0  0  0  0  0  0  0  0  0  0  0  0
    3.0082    1.6560    1.2886 H   0  0  0  0  0  0  0  0  0  0  0  0
    1.0886    1.4902   -2.7707 O   0  0  0  0  0  0  0  0  0  0  0  0
    1.1644    1.1712   -4.1648 C   0  0  0  0  0  0  0  0  0  0  0  0
    1.9166    1.7895   -4.6695 H   0  0  0  0  0  0  0  0  0  0  0  0
    0.1778    1.3997   -4.5681 H   0  0  0  0  0  0  0  0  0  0  0  0
    1.3904    0.1087   -4.3065 H   0  0  0  0  0  0  0  0  0  0  0  0
    1.1313   -1.6153   -1.7935 O   0  0  0  0  0  0  0  0  0  0  0  0
    1.4834   -1.5664   -0.6069 C   0  0  0  0  0  0  0  0  0  0  0  0
    0.7687   -1.0593    0.3633 O   0  0  0  0  0  0  0  0  0  0  0  0
    2.8199   -2.0882   -0.1694 C   0  0  0  0  0  0  0  0  0  0  0  0
    3.7401   -2.4949   -1.1502 C   0  0  0  0  0  0  0  0  0  0  0  0
    3.4309   -2.4535   -2.1869 H   0  0  0  0  0  0  0  0  0  0  0  0
    5.0243   -2.8996   -0.8065 C   0  0  0  0  0  0  0  0  0  0  0  0
    5.4043   -2.9297    0.5639 C   0  0  0  0  0  0  0  0  0  0  0  0
    4.4809   -2.5387    1.5368 C   0  0  0  0  0  0  0  0  0  0  0  0
    4.7599   -2.5517    2.5845 H   0  0  0  0  0  0  0  0  0  0  0  0
    3.2022   -2.1110    1.1720 C   0  0  0  0  0  0  0  0  0  0  0  0
    2.5063   -1.7796    1.9348 H   0  0  0  0  0  0  0  0  0  0  0  0
    6.6764   -3.3364    0.8193 O   0  0  0  0  0  0  0  0  0  0  0  0
    7.1074   -3.3679    2.1856 C   0  0  0  0  0  0  0  0  0  0  0  0
    6.5005   -4.0648    2.7775 H   0  0  0  0  0  0  0  0  0  0  0  0
    8.1422   -3.7163    2.1585 H   0  0  0  0  0  0  0  0  0  0  0  0
    7.0674   -2.3682    2.6371 H   0  0  0  0  0  0  0  0  0  0  0  0
   -3.0951   -5.2162    0.5755 C   0  0  0  0  0  0  0  0  0  0  0  0
   -3.4916   -5.0286   -0.7459 C   0  0  0  0  0  0  0  0  0  0  0  0
   -2.7603   -4.2027   -1.6053 C   0  0  0  0  0  0  0  0  0  0  0  0
   -1.6222   -3.5581   -1.1282 C   0  0  0  0  0  0  0  0  0  0  0  0
   -1.2110   -3.7372    0.1963 C   0  0  0  0  0  0  0  0  0  0  0  0
   -1.9371   -4.5635    1.0597 C   0  0  0  0  0  0  0  0  0  0  0  0
   -4.3886   -5.5399   -1.0876 H   0  0  0  0  0  0  0  0  0  0  0  0
   -3.0876   -4.0592   -2.6310 H   0  0  0  0  0  0  0  0  0  0  0  0
   -0.3284   -3.2201    0.5497 H   0  0  0  0  0  0  0  0  0  0  0  0
   -3.8093   -6.0818    1.3781 O   0  0  0  0  0  0  0  0  0  0  0  0
   -1.0344   -2.9083   -1.7704 H   0  0  0  0  0  0  0  0  0  0  0  0
   -4.6395   -5.4364    2.3612 C   0  0  0  0  0  0  0  0  0  0  0  0
   -5.1262   -6.2374    2.9248 H   0  0  0  0  0  0  0  0  0  0  0  0
   -4.0452   -4.8173    3.0424 H   0  0  0  0  0  0  0  0  0  0  0  0
   -5.4031   -4.8178    1.8701 H   0  0  0  0  0  0  0  0  0  0  0  0
    5.9887   -3.2638   -1.6989 O   0  0  0  0  0  0  0  0  0  0  0  0
    5.6627   -3.1816   -3.0912 C   0  0  0  0  0  0  0  0  0  0  0  0
    6.5682   -3.4831   -3.6227 H   0  0  0  0  0  0  0  0  0  0  0  0
    4.8420   -3.8636   -3.3488 H   0  0  0  0  0  0  0  0  0  0  0  0
    5.3924   -2.1571   -3.3745 H   0  0  0  0  0  0  0  0  0  0  0  0
   -1.6050   -4.7912    2.3630 O   0  0  0  0  0  0  0  0  0  0  0  0
   -0.4583   -4.1067    2.8837 C   0  0  0  0  0  0  0  0  0  0  0  0
   -0.3825   -4.4153    3.9288 H   0  0  0  0  0  0  0  0  0  0  0  0
    0.4551   -4.3940    2.3477 H   0  0  0  0  0  0  0  0  0  0  0  0
   -0.5855   -3.0181    2.8295 H   0  0  0  0  0  0  0  0  0  0  0  0
    0.9613    3.2634    5.8460 O   0  0  0  0  0  0  0  0  0  0  0  0
    0.4463    2.3981    6.8708 C   0  0  0  0  0  0  0  0  0  0  0  0
    0.9392    1.4187    6.8436 H   0  0  0  0  0  0  0  0  0  0  0  0
    0.6734    2.8971    7.8151 H   0  0  0  0  0  0  0  0  0  0  0  0
   -0.6386    2.2726    6.7715 H   0  0  0  0  0  0  0  0  0  0  0  0
    5.6978    0.4861   -2.2114 O   0  0  0  0  0  0  0  0  0  0  0  0
    6.8417    0.2704   -1.3704 C   0  0  0  0  0  0  0  0  0  0  0  0
    6.6282   -0.4753   -0.5982 H   0  0  0  0  0  0  0  0  0  0  0  0
    7.6255   -0.1015   -2.0329 H   0  0  0  0  0  0  0  0  0  0  0  0
    7.1660    1.2088   -0.9039 H   0  0  0  0  0  0  0  0  0  0  0  0
  1  2  1  0  0  0  0
  1 14  1  0  0  0  0
  1 76  1  0  0  0  0
  2  3  1  0  0  0  0
  2 46  1  0  0  0  0
  2 60  1  0  0  0  0
  3  4  4  0  0  0  0
  3 12  4  0  0  0  0
  4  5  1  0  0  0  0
  4  6  4  0  0  0  0
  6  7  1  0  0  0  0
  6  8  4  0  0  0  0
  8  9  1  0  0  0  0
  8 10  4  0  0  0  0
 10 11  1  0  0  0  0
 10 12  4  0  0  0  0
 12 13  1  0  0  0  0
 13 14  4  0  0  0  0
 13 44  2  0  0  0  0
 13 45  2  0  0  0  0
 14 15  1  0  0  0  0
 15 16  4  0  0  0  0
 15 23  4  0  0  0  0
 16 17  4  0  0  0  0
 16 24  1  0  0  0  0
 17 18  1  0  0  0  0
 17 19  4  0  0  0  0
 19 20  1  0  0  0  0
 19 21  4  0  0  0  0
 21 22  1  0  0  0  0
 21 23  4  0  0  0  0
 23 34  1  0  0  0  0
 24 25  1  0  0  0  0
 24 26  1  0  0  0  0
 24 30  1  0  0  0  0
 26 27  1  0  0  0  0
 26 28  1  0  0  0  0
 26 29  1  0  0  0  0
 30 31  1  0  0  0  0
 30 32  1  0  0  0  0
 30 33  1  0  0  0  0
 34 35  1  0  0  0  0
 34 36  1  0  0  0  0
 34 40  1  0  0  0  0
 36 37  1  0  0  0  0
 36 38  1  0  0  0  0
 36 39  1  0  0  0  0
 40 41  1  0  0  0  0
 40 42  1  0  0  0  0
 40 43  1  0  0  0  0
 46 47  4  0  0  0  0
 46 53  4  0  0  0  0
 47 48  4  0  0  0  0
 47 55  1  0  0  0  0
 48 49  1  0  0  0  0
 48 50  4  0  0  0  0
 50 51  4  0  0  0  0
 50116  1  0  0  0  0
 51 52  1  0  0  0  0
 51 53  4  0  0  0  0
 53 54  1  0  0  0  0
 55 56  1  0  0  0  0
 56 57  1  0  0  0  0
 56 58  1  0  0  0  0
 56 59  1  0  0  0  0
 60 61  4  0  0  0  0
 60 67  4  0  0  0  0
 61 62  4  0  0  0  0
 61 69  1  0  0  0  0
 62 63  1  0  0  0  0
 62 64  4  0  0  0  0
 64 65  4  0  0  0  0
 64121  1  0  0  0  0
 65 66  1  0  0  0  0
 65 67  4  0  0  0  0
 67 68  1  0  0  0  0
 69 70  1  0  0  0  0
 70 71  1  0  0  0  0
 70 72  1  0  0  0  0
 70 73  1  0  0  0  0
 74 75  2  0  0  0  0
 75 76  4  0  0  0  0
 75 77  1  0  0  0  0
 77 78  4  0  0  0  0
 77 84  4  0  0  0  0
 78 79  1  0  0  0  0
 78 80  4  0  0  0  0
 80 81  4  0  0  0  0
 80106  1  0  0  0  0
 81 82  4  0  0  0  0
 81 86  1  0  0  0  0
 82 83  1  0  0  0  0
 82 84  4  0  0  0  0
 84 85  1  0  0  0  0
 86 87  1  0  0  0  0
 87 88  1  0  0  0  0
 87 89  1  0  0  0  0
 87 90  1  0  0  0  0
 91 92  4  0  0  0  0
 91 96  4  0  0  0  0
 91100  1  0  0  0  0
 92 93  4  0  0  0  0
 92 97  1  0  0  0  0
 93 94  4  0  0  0  0
 93 98  1  0  0  0  0
 94 95  4  0  0  0  0
 94101  1  0  0  0  0
 95 96  4  0  0  0  0
 95 99  1  0  0  0  0
 96111  1  0  0  0  0
100102  1  0  0  0  0
102103  1  0  0  0  0
102104  1  0  0  0  0
102105  1  0  0  0  0
106107  1  0  0  0  0
107108  1  0  0  0  0
107109  1  0  0  0  0
107110  1  0  0  0  0
111112  1  0  0  0  0
112113  1  0  0  0  0
112114  1  0  0  0  0
112115  1  0  0  0  0
116117  1  0  0  0  0
117118  1  0  0  0  0
117119  1  0  0  0  0
117120  1  0  0  0  0
121122  1  0  0  0  0
122123  1  0  0  0  0
122124  1  0  0  0  0
122125  1  0  0  0  0
M  END
