# Supplementary material for: Factors Governing the Catalytic Insertion of CO2 into Arenes – A DFT Case Study for Pd and Pt Phosphane Sulfonamido Complexes
Source: Chemistry. 2022 Mar 21;28(23):e202104375. doi: 10.1002/chem.202104375 (PMC9310616; doi:10.1002/chem.202104375)
Supplement: Supplementary file 2 — Supporting Information [file CHEM-28-0-s002.zip › Structures_related_to_TableS4/Palladium/Pd_IV.mol]

mhpre_004_001 def2-TZVP

Created by GaussView 6.0.16
125129  0  0  0  0  0  0  0  0  0    0
    0.0405   -0.2266    0.1477 Pd  0  0  0  0  0  0  0  0  0  0  0  0
   -2.1410   -0.6112   -0.0207 P   0  0  0  0  0  0  0  0  0  0  0  0
   -2.4938   -1.9665   -1.2182 C   0  0  0  0  0  0  0  0  0  0  0  0
   -3.5647   -1.8268   -2.1106 C   0  0  0  0  0  0  0  0  0  0  0  0
   -4.1990   -0.9507   -2.0424 H   0  0  0  0  0  0  0  0  0  0  0  0
   -3.8328   -2.7906   -3.0797 C   0  0  0  0  0  0  0  0  0  0  0  0
   -4.6701   -2.6520   -3.7592 H   0  0  0  0  0  0  0  0  0  0  0  0
   -3.0249   -3.9231   -3.1733 C   0  0  0  0  0  0  0  0  0  0  0  0
   -3.2184   -4.6792   -3.9301 H   0  0  0  0  0  0  0  0  0  0  0  0
   -1.9640   -4.0890   -2.2850 C   0  0  0  0  0  0  0  0  0  0  0  0
   -1.3318   -4.9685   -2.3368 H   0  0  0  0  0  0  0  0  0  0  0  0
   -1.6949   -3.1244   -1.3102 C   0  0  0  0  0  0  0  0  0  0  0  0
   -0.3307   -3.4641   -0.1778 S   0  0  0  0  0  0  0  0  0  0  0  0
    0.6848   -2.2436   -0.3159 N   0  0  0  0  0  0  0  0  0  0  0  0
    1.9604   -2.4572   -0.9117 C   0  0  0  0  0  0  0  0  0  0  0  0
    3.0076   -3.0150   -0.1380 C   0  0  0  0  0  0  0  0  0  0  0  0
    4.2548   -3.2195   -0.7390 C   0  0  0  0  0  0  0  0  0  0  0  0
    5.0626   -3.6520   -0.1532 H   0  0  0  0  0  0  0  0  0  0  0  0
    4.4836   -2.8651   -2.0669 C   0  0  0  0  0  0  0  0  0  0  0  0
    5.4592   -3.0328   -2.5186 H   0  0  0  0  0  0  0  0  0  0  0  0
    3.4613   -2.2722   -2.8047 C   0  0  0  0  0  0  0  0  0  0  0  0
    3.6465   -1.9740   -3.8341 H   0  0  0  0  0  0  0  0  0  0  0  0
    2.1958   -2.0554   -2.2460 C   0  0  0  0  0  0  0  0  0  0  0  0
    2.8195   -3.3596    1.3305 C   0  0  0  0  0  0  0  0  0  0  0  0
    1.7813   -3.1344    1.5852 H   0  0  0  0  0  0  0  0  0  0  0  0
    3.0553   -4.8513    1.6084 C   0  0  0  0  0  0  0  0  0  0  0  0
    2.4066   -5.4693    0.9798 H   0  0  0  0  0  0  0  0  0  0  0  0
    2.8379   -5.0821    2.6590 H   0  0  0  0  0  0  0  0  0  0  0  0
    4.0968   -5.1349    1.4123 H   0  0  0  0  0  0  0  0  0  0  0  0
    3.7112   -2.4823    2.2247 C   0  0  0  0  0  0  0  0  0  0  0  0
    4.7751   -2.6448    2.0137 H   0  0  0  0  0  0  0  0  0  0  0  0
    3.5372   -2.7172    3.2824 H   0  0  0  0  0  0  0  0  0  0  0  0
    3.4967   -1.4201    2.0715 H   0  0  0  0  0  0  0  0  0  0  0  0
    1.1185   -1.3737   -3.0708 C   0  0  0  0  0  0  0  0  0  0  0  0
    0.2379   -1.2712   -2.4315 H   0  0  0  0  0  0  0  0  0  0  0  0
    1.5593    0.0401   -3.4824 C   0  0  0  0  0  0  0  0  0  0  0  0
    1.8228    0.6342   -2.6010 H   0  0  0  0  0  0  0  0  0  0  0  0
    0.7561    0.5574   -4.0178 H   0  0  0  0  0  0  0  0  0  0  0  0
    2.4346    0.0083   -4.1425 H   0  0  0  0  0  0  0  0  0  0  0  0
    0.7132   -2.2171   -4.2883 C   0  0  0  0  0  0  0  0  0  0  0  0
    1.5428   -2.3154   -4.9994 H   0  0  0  0  0  0  0  0  0  0  0  0
   -0.1307   -1.7544   -4.8148 H   0  0  0  0  0  0  0  0  0  0  0  0
    0.4089   -3.2232   -3.9811 H   0  0  0  0  0  0  0  0  0  0  0  0
    0.2734   -4.7184   -0.6213 O   0  0  0  0  0  0  0  0  0  0  0  0
   -0.9610   -3.4627    1.1395 O   0  0  0  0  0  0  0  0  0  0  0  0
   -2.8739   -1.0748    1.5714 C   0  0  0  0  0  0  0  0  0  0  0  0
   -4.2226   -1.4931    1.7068 C   0  0  0  0  0  0  0  0  0  0  0  0
   -4.7251   -1.8576    2.9549 C   0  0  0  0  0  0  0  0  0  0  0  0
   -5.7524   -2.1806    3.0766 H   0  0  0  0  0  0  0  0  0  0  0  0
   -3.8970   -1.8181    4.0879 C   0  0  0  0  0  0  0  0  0  0  0  0
   -2.5597   -1.4159    3.9727 C   0  0  0  0  0  0  0  0  0  0  0  0
   -1.8986   -1.3921    4.8305 H   0  0  0  0  0  0  0  0  0  0  0  0
   -2.0756   -1.0600    2.7170 C   0  0  0  0  0  0  0  0  0  0  0  0
   -1.0314   -0.7815    2.6097 H   0  0  0  0  0  0  0  0  0  0  0  0
   -4.9674   -1.5045    0.5743 O   0  0  0  0  0  0  0  0  0  0  0  0
   -6.3275   -1.9467    0.6369 C   0  0  0  0  0  0  0  0  0  0  0  0
   -6.3901   -2.9814    0.9950 H   0  0  0  0  0  0  0  0  0  0  0  0
   -6.6982   -1.8906   -0.3886 H   0  0  0  0  0  0  0  0  0  0  0  0
   -6.9264   -1.2916    1.2818 H   0  0  0  0  0  0  0  0  0  0  0  0
   -3.1032    0.8218   -0.5966 C   0  0  0  0  0  0  0  0  0  0  0  0
   -2.9219    1.3540   -1.8961 C   0  0  0  0  0  0  0  0  0  0  0  0
   -3.5891    2.5113   -2.2899 C   0  0  0  0  0  0  0  0  0  0  0  0
   -3.4599    2.9253   -3.2831 H   0  0  0  0  0  0  0  0  0  0  0  0
   -4.4175    3.1892   -1.3827 C   0  0  0  0  0  0  0  0  0  0  0  0
   -4.5911    2.6935   -0.0852 C   0  0  0  0  0  0  0  0  0  0  0  0
   -5.2183    3.2017    0.6370 H   0  0  0  0  0  0  0  0  0  0  0  0
   -3.9297    1.5229    0.2830 C   0  0  0  0  0  0  0  0  0  0  0  0
   -4.0565    1.1531    1.2949 H   0  0  0  0  0  0  0  0  0  0  0  0
   -2.0620    0.6822   -2.7055 O   0  0  0  0  0  0  0  0  0  0  0  0
   -2.0808    0.9687   -4.1085 C   0  0  0  0  0  0  0  0  0  0  0  0
   -3.1026    0.9081   -4.5023 H   0  0  0  0  0  0  0  0  0  0  0  0
   -1.4631    0.2009   -4.5748 H   0  0  0  0  0  0  0  0  0  0  0  0
   -1.6607    1.9596   -4.3195 H   0  0  0  0  0  0  0  0  0  0  0  0
    2.3706    1.9652    1.6993 O   0  0  0  0  0  0  0  0  0  0  0  0
    2.9014    1.1174    0.8120 C   0  0  0  0  0  0  0  0  0  0  0  0
    2.2217    0.3142    0.1575 O   0  0  0  0  0  0  0  0  0  0  0  0
    4.3585    1.1921    0.6656 C   0  0  0  0  0  0  0  0  0  0  0  0
    5.1272    2.1257    1.3917 C   0  0  0  0  0  0  0  0  0  0  0  0
    4.6317    2.8142    2.0636 H   0  0  0  0  0  0  0  0  0  0  0  0
    6.5076    2.1628    1.2482 C   0  0  0  0  0  0  0  0  0  0  0  0
    7.1458    1.2470    0.3594 C   0  0  0  0  0  0  0  0  0  0  0  0
    6.3713    0.3272   -0.3557 C   0  0  0  0  0  0  0  0  0  0  0  0
    6.8459   -0.3760   -1.0300 H   0  0  0  0  0  0  0  0  0  0  0  0
    4.9887    0.2993   -0.2056 C   0  0  0  0  0  0  0  0  0  0  0  0
    4.3979   -0.4254   -0.7523 H   0  0  0  0  0  0  0  0  0  0  0  0
    8.4907    1.3470    0.2811 O   0  0  0  0  0  0  0  0  0  0  0  0
    9.1877    0.4465   -0.5957 C   0  0  0  0  0  0  0  0  0  0  0  0
    8.8669    0.5837   -1.6353 H   0  0  0  0  0  0  0  0  0  0  0  0
   10.2435    0.7063   -0.4981 H   0  0  0  0  0  0  0  0  0  0  0  0
    9.0329   -0.5956   -0.2917 H   0  0  0  0  0  0  0  0  0  0  0  0
   -0.9616    4.4325    0.9468 C   0  0  0  0  0  0  0  0  0  0  0  0
   -1.0716    3.5326    1.9975 C   0  0  0  0  0  0  0  0  0  0  0  0
   -0.8092    2.1662    1.8107 C   0  0  0  0  0  0  0  0  0  0  0  0
   -0.4268    1.6917    0.5508 C   0  0  0  0  0  0  0  0  0  0  0  0
   -0.2880    2.6069   -0.5058 C   0  0  0  0  0  0  0  0  0  0  0  0
   -0.5523    3.9673   -0.3270 C   0  0  0  0  0  0  0  0  0  0  0  0
   -1.3838    3.9094    2.9694 H   0  0  0  0  0  0  0  0  0  0  0  0
   -0.9382    1.4873    2.6479 H   0  0  0  0  0  0  0  0  0  0  0  0
    0.0028    2.2458   -1.4850 H   0  0  0  0  0  0  0  0  0  0  0  0
   -1.2152    5.7732    1.1572 O   0  0  0  0  0  0  0  0  0  0  0  0
    1.3846    1.9001    1.6400 H   0  0  0  0  0  0  0  0  0  0  0  0
   -2.5033    6.1964    0.6716 C   0  0  0  0  0  0  0  0  0  0  0  0
   -2.5671    7.2721    0.8591 H   0  0  0  0  0  0  0  0  0  0  0  0
   -2.6070    6.0036   -0.4024 H   0  0  0  0  0  0  0  0  0  0  0  0
   -3.3033    5.6791    1.2178 H   0  0  0  0  0  0  0  0  0  0  0  0
    7.3347    3.0212    1.9012 O   0  0  0  0  0  0  0  0  0  0  0  0
   -0.4503    4.9061   -1.3094 O   0  0  0  0  0  0  0  0  0  0  0  0
   -0.0333    4.4667   -2.6078 C   0  0  0  0  0  0  0  0  0  0  0  0
   -0.0226    5.3630   -3.2320 H   0  0  0  0  0  0  0  0  0  0  0  0
    0.9727    4.0292   -2.5737 H   0  0  0  0  0  0  0  0  0  0  0  0
   -0.7371    3.7365   -3.0248 H   0  0  0  0  0  0  0  0  0  0  0  0
    6.7397    3.9574    2.8094 C   0  0  0  0  0  0  0  0  0  0  0  0
    6.2135    3.4410    3.6224 H   0  0  0  0  0  0  0  0  0  0  0  0
    7.5706    4.5356    3.2191 H   0  0  0  0  0  0  0  0  0  0  0  0
    6.0456    4.6287    2.2878 H   0  0  0  0  0  0  0  0  0  0  0  0
   -4.9956    4.3258   -1.8588 O   0  0  0  0  0  0  0  0  0  0  0  0
   -4.4895   -2.1930    5.2523 O   0  0  0  0  0  0  0  0  0  0  0  0
   -5.8720    5.0535   -0.9861 C   0  0  0  0  0  0  0  0  0  0  0  0
   -5.3453    5.3952   -0.0877 H   0  0  0  0  0  0  0  0  0  0  0  0
   -6.2088    5.9174   -1.5631 H   0  0  0  0  0  0  0  0  0  0  0  0
   -6.7373    4.4429   -0.6989 H   0  0  0  0  0  0  0  0  0  0  0  0
   -3.6910   -2.1960    6.4453 C   0  0  0  0  0  0  0  0  0  0  0  0
   -3.3168   -1.1902    6.6728 H   0  0  0  0  0  0  0  0  0  0  0  0
   -4.3584   -2.5275    7.2435 H   0  0  0  0  0  0  0  0  0  0  0  0
   -2.8498   -2.8939    6.3549 H   0  0  0  0  0  0  0  0  0  0  0  0
  1  2  1  0  0  0  0
  1 94  1  0  0  0  0
  2  3  1  0  0  0  0
  2 46  1  0  0  0  0
  2 60  1  0  0  0  0
  3  4  4  0  0  0  0
  3 12  4  0  0  0  0
  4  5  1  0  0  0  0
  4  6  4  0  0  0  0
  6  7  1  0  0  0  0
  6  8  4  0  0  0  0
  8  9  1  0  0  0  0
  8 10  4  0  0  0  0
 10 11  1  0  0  0  0
 10 12  4  0  0  0  0
 12 13  1  0  0  0  0
 13 14  4  0  0  0  0
 13 44  2  0  0  0  0
 13 45  2  0  0  0  0
 14 15  1  0  0  0  0
 15 16  4  0  0  0  0
 15 23  4  0  0  0  0
 16 17  4  0  0  0  0
 16 24  1  0  0  0  0
 17 18  1  0  0  0  0
 17 19  4  0  0  0  0
 19 20  1  0  0  0  0
 19 21  4  0  0  0  0
 21 22  1  0  0  0  0
 21 23  4  0  0  0  0
 23 34  1  0  0  0  0
 24 25  1  0  0  0  0
 24 26  1  0  0  0  0
 24 30  1  0  0  0  0
 26 27  1  0  0  0  0
 26 28  1  0  0  0  0
 26 29  1  0  0  0  0
 30 31  1  0  0  0  0
 30 32  1  0  0  0  0
 30 33  1  0  0  0  0
 34 35  1  0  0  0  0
 34 36  1  0  0  0  0
 34 40  1  0  0  0  0
 36 37  1  0  0  0  0
 36 38  1  0  0  0  0
 36 39  1  0  0  0  0
 40 41  1  0  0  0  0
 40 42  1  0  0  0  0
 40 43  1  0  0  0  0
 46 47  4  0  0  0  0
 46 53  4  0  0  0  0
 47 48  4  0  0  0  0
 47 55  1  0  0  0  0
 48 49  1  0  0  0  0
 48 50  4  0  0  0  0
 50 51  4  0  0  0  0
 50117  1  0  0  0  0
 51 52  1  0  0  0  0
 51 53  4  0  0  0  0
 53 54  1  0  0  0  0
 55 56  1  0  0  0  0
 56 57  1  0  0  0  0
 56 58  1  0  0  0  0
 56 59  1  0  0  0  0
 60 61  4  0  0  0  0
 60 67  4  0  0  0  0
 61 62  4  0  0  0  0
 61 69  1  0  0  0  0
 62 63  1  0  0  0  0
 62 64  4  0  0  0  0
 64 65  4  0  0  0  0
 64116  1  0  0  0  0
 65 66  1  0  0  0  0
 65 67  4  0  0  0  0
 67 68  1  0  0  0  0
 69 70  1  0  0  0  0
 70 71  1  0  0  0  0
 70 72  1  0  0  0  0
 70 73  1  0  0  0  0
 74 75  4  0  0  0  0
 74101  1  0  0  0  0
 75 76  2  0  0  0  0
 75 77  1  0  0  0  0
 77 78  4  0  0  0  0
 77 84  4  0  0  0  0
 78 79  1  0  0  0  0
 78 80  4  0  0  0  0
 80 81  4  0  0  0  0
 80106  1  0  0  0  0
 81 82  4  0  0  0  0
 81 86  1  0  0  0  0
 82 83  1  0  0  0  0
 82 84  4  0  0  0  0
 84 85  1  0  0  0  0
 86 87  1  0  0  0  0
 87 88  1  0  0  0  0
 87 89  1  0  0  0  0
 87 90  1  0  0  0  0
 91 92  4  0  0  0  0
 91 96  4  0  0  0  0
 91100  1  0  0  0  0
 92 93  4  0  0  0  0
 92 97  1  0  0  0  0
 93 94  4  0  0  0  0
 93 98  1  0  0  0  0
 94 95  4  0  0  0  0
 95 96  4  0  0  0  0
 95 99  1  0  0  0  0
 96107  1  0  0  0  0
100102  1  0  0  0  0
102103  1  0  0  0  0
102104  1  0  0  0  0
102105  1  0  0  0  0
106112  1  0  0  0  0
107108  1  0  0  0  0
108109  1  0  0  0  0
108110  1  0  0  0  0
108111  1  0  0  0  0
112113  1  0  0  0  0
112114  1  0  0  0  0
112115  1  0  0  0  0
116118  1  0  0  0  0
117122  1  0  0  0  0
118119  1  0  0  0  0
118120  1  0  0  0  0
118121  1  0  0  0  0
122123  1  0  0  0  0
122124  1  0  0  0  0
122125  1  0  0  0  0
M  END
