# Supplementary material for: Factors Governing the Catalytic Insertion of CO2 into Arenes – A DFT Case Study for Pd and Pt Phosphane Sulfonamido Complexes
Source: Chemistry. 2022 Mar 21;28(23):e202104375. doi: 10.1002/chem.202104375 (PMC9310616; doi:10.1002/chem.202104375)
Supplement: Supplementary file 2 — Supporting Information [file CHEM-28-0-s002.zip › Structures_related_to_TableS4/Palladium/Pd_IVa.mol]

irc_mhpre_ts_003_004_001a_001_produkt def2-TZVP

Created by GaussView 6.0.16
125130  0  0  0  0  0  0  0  0  0    0
   -0.8705   -0.2321    0.0948 Pd  0  0  0  0  0  0  0  0  0  0  0  0
    0.4702    1.7300   -0.1174 P   0  0  0  0  0  0  0  0  0  0  0  0
   -0.2099    2.8465   -1.3941 C   0  0  0  0  0  0  0  0  0  0  0  0
    0.6165    3.4179   -2.3690 C   0  0  0  0  0  0  0  0  0  0  0  0
    1.6852    3.2311   -2.3316 H   0  0  0  0  0  0  0  0  0  0  0  0
    0.0931    4.2404   -3.3646 C   0  0  0  0  0  0  0  0  0  0  0  0
    0.7565    4.6787   -4.1062 H   0  0  0  0  0  0  0  0  0  0  0  0
   -1.2754    4.5089   -3.3959 C   0  0  0  0  0  0  0  0  0  0  0  0
   -1.6928    5.1587   -4.1608 H   0  0  0  0  0  0  0  0  0  0  0  0
   -2.1183    3.9252   -2.4514 C   0  0  0  0  0  0  0  0  0  0  0  0
   -3.1869    4.1040   -2.4801 H   0  0  0  0  0  0  0  0  0  0  0  0
   -1.5976    3.0833   -1.4658 C   0  0  0  0  0  0  0  0  0  0  0  0
   -2.7659    2.3014   -0.3366 S   0  0  0  0  0  0  0  0  0  0  0  0
   -2.6090    0.7053   -0.5252 N   0  0  0  0  0  0  0  0  0  0  0  0
   -3.6680   -0.0041   -1.1732 C   0  0  0  0  0  0  0  0  0  0  0  0
   -4.7384   -0.5116   -0.3959 C   0  0  0  0  0  0  0  0  0  0  0  0
   -5.7491   -1.2322   -1.0396 C   0  0  0  0  0  0  0  0  0  0  0  0
   -6.5781   -1.6245   -0.4565 H   0  0  0  0  0  0  0  0  0  0  0  0
   -5.7091   -1.4656   -2.4131 C   0  0  0  0  0  0  0  0  0  0  0  0
   -6.5044   -2.0308   -2.8947 H   0  0  0  0  0  0  0  0  0  0  0  0
   -4.6465   -0.9730   -3.1646 C   0  0  0  0  0  0  0  0  0  0  0  0
   -4.6145   -1.1580   -4.2356 H   0  0  0  0  0  0  0  0  0  0  0  0
   -3.6162   -0.2371   -2.5650 C   0  0  0  0  0  0  0  0  0  0  0  0
   -4.8053   -0.2992    1.1076 C   0  0  0  0  0  0  0  0  0  0  0  0
   -3.8036    0.0009    1.4283 H   0  0  0  0  0  0  0  0  0  0  0  0
   -5.7771    0.8369    1.4723 C   0  0  0  0  0  0  0  0  0  0  0  0
   -5.4985    1.7711    0.9792 H   0  0  0  0  0  0  0  0  0  0  0  0
   -5.7777    1.0018    2.5575 H   0  0  0  0  0  0  0  0  0  0  0  0
   -6.8001    0.5795    1.1686 H   0  0  0  0  0  0  0  0  0  0  0  0
   -5.1838   -1.5799    1.8664 C   0  0  0  0  0  0  0  0  0  0  0  0
   -6.2396   -1.8385    1.7206 H   0  0  0  0  0  0  0  0  0  0  0  0
   -5.0269   -1.4366    2.9426 H   0  0  0  0  0  0  0  0  0  0  0  0
   -4.5778   -2.4297    1.5451 H   0  0  0  0  0  0  0  0  0  0  0  0
   -2.4782    0.2819   -3.4256 C   0  0  0  0  0  0  0  0  0  0  0  0
   -1.7958    0.8287   -2.7720 H   0  0  0  0  0  0  0  0  0  0  0  0
   -1.6848   -0.8667   -4.0639 C   0  0  0  0  0  0  0  0  0  0  0  0
   -1.2698   -1.5293   -3.2976 H   0  0  0  0  0  0  0  0  0  0  0  0
   -0.8548   -0.4681   -4.6589 H   0  0  0  0  0  0  0  0  0  0  0  0
   -2.3175   -1.4688   -4.7270 H   0  0  0  0  0  0  0  0  0  0  0  0
   -2.9848    1.2525   -4.5035 C   0  0  0  0  0  0  0  0  0  0  0  0
   -3.6116    0.7330   -5.2387 H   0  0  0  0  0  0  0  0  0  0  0  0
   -2.1399    1.7031   -5.0376 H   0  0  0  0  0  0  0  0  0  0  0  0
   -3.5785    2.0586   -4.0624 H   0  0  0  0  0  0  0  0  0  0  0  0
   -4.0902    2.7233   -0.7799 O   0  0  0  0  0  0  0  0  0  0  0  0
   -2.3443    2.6974    1.0003 O   0  0  0  0  0  0  0  0  0  0  0  0
    0.5640    2.6279    1.4629 C   0  0  0  0  0  0  0  0  0  0  0  0
    0.8137    4.0150    1.6006 C   0  0  0  0  0  0  0  0  0  0  0  0
    0.8310    4.6063    2.8637 C   0  0  0  0  0  0  0  0  0  0  0  0
    1.0116    5.6678    2.9876 H   0  0  0  0  0  0  0  0  0  0  0  0
    0.6167    3.8283    4.0122 C   0  0  0  0  0  0  0  0  0  0  0  0
    0.3834    2.4522    3.8983 C   0  0  0  0  0  0  0  0  0  0  0  0
    0.2085    1.8314    4.7686 H   0  0  0  0  0  0  0  0  0  0  0  0
    0.3542    1.8834    2.6261 C   0  0  0  0  0  0  0  0  0  0  0  0
    0.1381    0.8225    2.5320 H   0  0  0  0  0  0  0  0  0  0  0  0
    1.0429    4.7073    0.4558 O   0  0  0  0  0  0  0  0  0  0  0  0
    1.2239    6.1253    0.5232 C   0  0  0  0  0  0  0  0  0  0  0  0
    0.3447    6.6146    0.9599 H   0  0  0  0  0  0  0  0  0  0  0  0
    1.3483    6.4507   -0.5118 H   0  0  0  0  0  0  0  0  0  0  0  0
    2.1199    6.3846    1.1016 H   0  0  0  0  0  0  0  0  0  0  0  0
    2.2225    1.4886   -0.5723 C   0  0  0  0  0  0  0  0  0  0  0  0
    2.6011    0.6070   -1.6169 C   0  0  0  0  0  0  0  0  0  0  0  0
    3.9455    0.4051   -1.9239 C   0  0  0  0  0  0  0  0  0  0  0  0
    4.2508   -0.2739   -2.7104 H   0  0  0  0  0  0  0  0  0  0  0  0
    4.9451    1.0621   -1.1923 C   0  0  0  0  0  0  0  0  0  0  0  0
    4.5969    1.9337   -0.1552 C   0  0  0  0  0  0  0  0  0  0  0  0
    5.3481    2.4521    0.4284 H   0  0  0  0  0  0  0  0  0  0  0  0
    3.2463    2.1248    0.1351 C   0  0  0  0  0  0  0  0  0  0  0  0
    2.9872    2.7883    0.9524 H   0  0  0  0  0  0  0  0  0  0  0  0
    1.5918   -0.0202   -2.2779 O   0  0  0  0  0  0  0  0  0  0  0  0
    1.9394   -0.9912   -3.2760 C   0  0  0  0  0  0  0  0  0  0  0  0
    2.4111   -0.5083   -4.1407 H   0  0  0  0  0  0  0  0  0  0  0  0
    1.0016   -1.4538   -3.5775 H   0  0  0  0  0  0  0  0  0  0  0  0
    2.6087   -1.7545   -2.8649 H   0  0  0  0  0  0  0  0  0  0  0  0
    0.8318   -2.9439   -0.6613 O   0  0  0  0  0  0  0  0  0  0  0  0
    1.4977   -2.1059    0.1298 C   0  0  0  0  0  0  0  0  0  0  0  0
    0.9449   -1.1573    0.7223 O   0  0  0  0  0  0  0  0  0  0  0  0
    2.9327   -2.3491    0.2531 C   0  0  0  0  0  0  0  0  0  0  0  0
    3.5573   -3.3882   -0.4691 C   0  0  0  0  0  0  0  0  0  0  0  0
    2.9544   -4.0451   -1.0817 H   0  0  0  0  0  0  0  0  0  0  0  0
    4.9332   -3.5575   -0.4107 C   0  0  0  0  0  0  0  0  0  0  0  0
    5.7135   -2.6785    0.3975 C   0  0  0  0  0  0  0  0  0  0  0  0
    5.0808   -1.6610    1.1192 C   0  0  0  0  0  0  0  0  0  0  0  0
    5.6672   -0.9834    1.7280 H   0  0  0  0  0  0  0  0  0  0  0  0
    3.7035   -1.4911    1.0432 C   0  0  0  0  0  0  0  0  0  0  0  0
    3.2268   -0.6768    1.5760 H   0  0  0  0  0  0  0  0  0  0  0  0
    7.0439   -2.9047    0.3944 O   0  0  0  0  0  0  0  0  0  0  0  0
    7.8776   -2.0516    1.1964 C   0  0  0  0  0  0  0  0  0  0  0  0
    7.6168   -2.1356    2.2582 H   0  0  0  0  0  0  0  0  0  0  0  0
    8.8965   -2.4093    1.0373 H   0  0  0  0  0  0  0  0  0  0  0  0
    7.7959   -1.0082    0.8718 H   0  0  0  0  0  0  0  0  0  0  0  0
   -2.8433   -4.5737    1.0305 C   0  0  0  0  0  0  0  0  0  0  0  0
   -2.9018   -4.0823   -0.2672 C   0  0  0  0  0  0  0  0  0  0  0  0
   -2.4032   -2.8093   -0.5798 C   0  0  0  0  0  0  0  0  0  0  0  0
   -1.8285   -2.0145    0.4152 C   0  0  0  0  0  0  0  0  0  0  0  0
   -1.7511   -2.5191    1.7244 C   0  0  0  0  0  0  0  0  0  0  0  0
   -2.2587   -3.7825    2.0483 C   0  0  0  0  0  0  0  0  0  0  0  0
   -3.3565   -4.7047   -1.0352 H   0  0  0  0  0  0  0  0  0  0  0  0
   -2.4978   -2.4463   -1.5977 H   0  0  0  0  0  0  0  0  0  0  0  0
   -1.2921   -1.9192    2.5029 H   0  0  0  0  0  0  0  0  0  0  0  0
   -3.3247   -5.8378    1.3098 O   0  0  0  0  0  0  0  0  0  0  0  0
   -0.1326   -2.7154   -0.6070 H   0  0  0  0  0  0  0  0  0  0  0  0
   -4.6246   -5.8354    1.9284 C   0  0  0  0  0  0  0  0  0  0  0  0
   -4.8782   -6.8818    2.1207 H   0  0  0  0  0  0  0  0  0  0  0  0
   -4.6148   -5.2804    2.8744 H   0  0  0  0  0  0  0  0  0  0  0  0
   -5.3706   -5.3938    1.2529 H   0  0  0  0  0  0  0  0  0  0  0  0
    5.6272   -4.5148   -1.0793 O   0  0  0  0  0  0  0  0  0  0  0  0
    4.8826   -5.4183   -1.9075 C   0  0  0  0  0  0  0  0  0  0  0  0
    5.6225   -6.0930   -2.3429 H   0  0  0  0  0  0  0  0  0  0  0  0
    4.1609   -5.9946   -1.3148 H   0  0  0  0  0  0  0  0  0  0  0  0
    4.3581   -4.8801   -2.7074 H   0  0  0  0  0  0  0  0  0  0  0  0
   -2.2373   -4.3276    3.2991 O   0  0  0  0  0  0  0  0  0  0  0  0
   -1.6826   -3.5411    4.3592 C   0  0  0  0  0  0  0  0  0  0  0  0
   -1.7800   -4.1512    5.2601 H   0  0  0  0  0  0  0  0  0  0  0  0
   -0.6223   -3.3207    4.1790 H   0  0  0  0  0  0  0  0  0  0  0  0
   -2.2362   -2.6021    4.4889 H   0  0  0  0  0  0  0  0  0  0  0  0
    0.6575    4.5084    5.1906 O   0  0  0  0  0  0  0  0  0  0  0  0
    0.4229    3.7739    6.4005 C   0  0  0  0  0  0  0  0  0  0  0  0
    1.1792    2.9917    6.5418 H   0  0  0  0  0  0  0  0  0  0  0  0
    0.4984    4.5060    7.2074 H   0  0  0  0  0  0  0  0  0  0  0  0
   -0.5786    3.3262    6.4025 H   0  0  0  0  0  0  0  0  0  0  0  0
    6.2223    0.7713   -1.5610 O   0  0  0  0  0  0  0  0  0  0  0  0
    7.2896    1.4410   -0.8767 C   0  0  0  0  0  0  0  0  0  0  0  0
    7.2730    1.2256    0.1982 H   0  0  0  0  0  0  0  0  0  0  0  0
    8.2104    1.0492   -1.3138 H   0  0  0  0  0  0  0  0  0  0  0  0
    7.2385    2.5256   -1.0348 H   0  0  0  0  0  0  0  0  0  0  0  0
  1  2  1  0  0  0  0
  1 14  1  0  0  0  0
  1 94  1  0  0  0  0
  2  3  1  0  0  0  0
  2 46  1  0  0  0  0
  2 60  1  0  0  0  0
  3  4  4  0  0  0  0
  3 12  4  0  0  0  0
  4  5  1  0  0  0  0
  4  6  4  0  0  0  0
  6  7  1  0  0  0  0
  6  8  4  0  0  0  0
  8  9  1  0  0  0  0
  8 10  4  0  0  0  0
 10 11  1  0  0  0  0
 10 12  4  0  0  0  0
 12 13  1  0  0  0  0
 13 14  1  0  0  0  0
 13 44  2  0  0  0  0
 13 45  2  0  0  0  0
 14 15  1  0  0  0  0
 15 16  4  0  0  0  0
 15 23  4  0  0  0  0
 16 17  4  0  0  0  0
 16 24  1  0  0  0  0
 17 18  1  0  0  0  0
 17 19  4  0  0  0  0
 19 20  1  0  0  0  0
 19 21  4  0  0  0  0
 21 22  1  0  0  0  0
 21 23  4  0  0  0  0
 23 34  1  0  0  0  0
 24 25  1  0  0  0  0
 24 26  1  0  0  0  0
 24 30  1  0  0  0  0
 26 27  1  0  0  0  0
 26 28  1  0  0  0  0
 26 29  1  0  0  0  0
 30 31  1  0  0  0  0
 30 32  1  0  0  0  0
 30 33  1  0  0  0  0
 34 35  1  0  0  0  0
 34 36  1  0  0  0  0
 34 40  1  0  0  0  0
 36 37  1  0  0  0  0
 36 38  1  0  0  0  0
 36 39  1  0  0  0  0
 40 41  1  0  0  0  0
 40 42  1  0  0  0  0
 40 43  1  0  0  0  0
 46 47  4  0  0  0  0
 46 53  4  0  0  0  0
 47 48  4  0  0  0  0
 47 55  1  0  0  0  0
 48 49  1  0  0  0  0
 48 50  4  0  0  0  0
 50 51  4  0  0  0  0
 50116  1  0  0  0  0
 51 52  1  0  0  0  0
 51 53  4  0  0  0  0
 53 54  1  0  0  0  0
 55 56  1  0  0  0  0
 56 57  1  0  0  0  0
 56 58  1  0  0  0  0
 56 59  1  0  0  0  0
 60 61  4  0  0  0  0
 60 67  4  0  0  0  0
 61 62  4  0  0  0  0
 61 69  1  0  0  0  0
 62 63  1  0  0  0  0
 62 64  4  0  0  0  0
 64 65  4  0  0  0  0
 64121  1  0  0  0  0
 65 66  1  0  0  0  0
 65 67  4  0  0  0  0
 67 68  1  0  0  0  0
 69 70  1  0  0  0  0
 70 71  1  0  0  0  0
 70 72  1  0  0  0  0
 70 73  1  0  0  0  0
 74 75  4  0  0  0  0
 74101  1  0  0  0  0
 75 76  2  0  0  0  0
 75 77  1  0  0  0  0
 77 78  4  0  0  0  0
 77 84  4  0  0  0  0
 78 79  1  0  0  0  0
 78 80  4  0  0  0  0
 80 81  4  0  0  0  0
 80106  1  0  0  0  0
 81 82  4  0  0  0  0
 81 86  1  0  0  0  0
 82 83  1  0  0  0  0
 82 84  4  0  0  0  0
 84 85  1  0  0  0  0
 86 87  1  0  0  0  0
 87 88  1  0  0  0  0
 87 89  1  0  0  0  0
 87 90  1  0  0  0  0
 91 92  4  0  0  0  0
 91 96  4  0  0  0  0
 91100  1  0  0  0  0
 92 93  4  0  0  0  0
 92 97  1  0  0  0  0
 93 94  4  0  0  0  0
 93 98  1  0  0  0  0
 94 95  4  0  0  0  0
 95 96  4  0  0  0  0
 95 99  1  0  0  0  0
 96111  1  0  0  0  0
100102  1  0  0  0  0
102103  1  0  0  0  0
102104  1  0  0  0  0
102105  1  0  0  0  0
106107  1  0  0  0  0
107108  1  0  0  0  0
107109  1  0  0  0  0
107110  1  0  0  0  0
111112  1  0  0  0  0
112113  1  0  0  0  0
112114  1  0  0  0  0
112115  1  0  0  0  0
116117  1  0  0  0  0
117118  1  0  0  0  0
117119  1  0  0  0  0
117120  1  0  0  0  0
121122  1  0  0  0  0
122123  1  0  0  0  0
122124  1  0  0  0  0
122125  1  0  0  0  0
M  END
