# Supplementary material for: Factors Governing the Catalytic Insertion of CO2 into Arenes – A DFT Case Study for Pd and Pt Phosphane Sulfonamido Complexes
Source: Chemistry. 2022 Mar 21;28(23):e202104375. doi: 10.1002/chem.202104375 (PMC9310616; doi:10.1002/chem.202104375)
Supplement: Supplementary file 2 — Supporting Information [file CHEM-28-0-s002.zip › Structures_related_to_TableS4/Palladium/Pd_TSIII-IV.mol]

mhpre_ts_003_004_016b def2-TZVP

Created by GaussView 6.0.16
125128  0  0  0  0  0  0  0  0  0    0
    0.1747   -0.1841    0.0731 Pd  0  0  0  0  0  0  0  0  0  0  0  0
   -2.0172   -0.6344    0.0832 P   0  0  0  0  0  0  0  0  0  0  0  0
   -2.4637   -1.8560   -1.2290 C   0  0  0  0  0  0  0  0  0  0  0  0
   -3.6110   -1.6471   -2.0058 C   0  0  0  0  0  0  0  0  0  0  0  0
   -4.2570   -0.8063   -1.7831 H   0  0  0  0  0  0  0  0  0  0  0  0
   -3.9459   -2.5022   -3.0531 C   0  0  0  0  0  0  0  0  0  0  0  0
   -4.8431   -2.3101   -3.6363 H   0  0  0  0  0  0  0  0  0  0  0  0
   -3.1312   -3.5950   -3.3468 C   0  0  0  0  0  0  0  0  0  0  0  0
   -3.3783   -4.2650   -4.1663 H   0  0  0  0  0  0  0  0  0  0  0  0
   -1.9943   -3.8318   -2.5770 C   0  0  0  0  0  0  0  0  0  0  0  0
   -1.3525   -4.6811   -2.7832 H   0  0  0  0  0  0  0  0  0  0  0  0
   -1.6613   -2.9746   -1.5249 C   0  0  0  0  0  0  0  0  0  0  0  0
   -0.2016   -3.3837   -0.5644 S   0  0  0  0  0  0  0  0  0  0  0  0
    0.7469   -2.1001   -0.6768 N   0  0  0  0  0  0  0  0  0  0  0  0
    2.0088   -2.2186   -1.3261 C   0  0  0  0  0  0  0  0  0  0  0  0
    3.1019   -2.7954   -0.6348 C   0  0  0  0  0  0  0  0  0  0  0  0
    4.3292   -2.9079   -1.2968 C   0  0  0  0  0  0  0  0  0  0  0  0
    5.1736   -3.3561   -0.7786 H   0  0  0  0  0  0  0  0  0  0  0  0
    4.4919   -2.4429   -2.6003 C   0  0  0  0  0  0  0  0  0  0  0  0
    5.4539   -2.5397   -3.0995 H   0  0  0  0  0  0  0  0  0  0  0  0
    3.4214   -1.8351   -3.2535 C   0  0  0  0  0  0  0  0  0  0  0  0
    3.5560   -1.4524   -4.2626 H   0  0  0  0  0  0  0  0  0  0  0  0
    2.1736   -1.7079   -2.6326 C   0  0  0  0  0  0  0  0  0  0  0  0
    2.9787   -3.2735    0.8029 C   0  0  0  0  0  0  0  0  0  0  0  0
    1.9637   -3.0424    1.1350 H   0  0  0  0  0  0  0  0  0  0  0  0
    3.1732   -4.7937    0.9147 C   0  0  0  0  0  0  0  0  0  0  0  0
    2.4701   -5.3232    0.2649 H   0  0  0  0  0  0  0  0  0  0  0  0
    3.0053   -5.1244    1.9475 H   0  0  0  0  0  0  0  0  0  0  0  0
    4.1925   -5.0837    0.6303 H   0  0  0  0  0  0  0  0  0  0  0  0
    3.9456   -2.5264    1.7349 C   0  0  0  0  0  0  0  0  0  0  0  0
    4.9920   -2.7062    1.4606 H   0  0  0  0  0  0  0  0  0  0  0  0
    3.8071   -2.8637    2.7698 H   0  0  0  0  0  0  0  0  0  0  0  0
    3.7702   -1.4474    1.7022 H   0  0  0  0  0  0  0  0  0  0  0  0
    1.0424   -0.9961   -3.3533 C   0  0  0  0  0  0  0  0  0  0  0  0
    0.1880   -0.9736   -2.6716 H   0  0  0  0  0  0  0  0  0  0  0  0
    1.4297    0.4586   -3.6645 C   0  0  0  0  0  0  0  0  0  0  0  0
    1.6979    0.9902   -2.7456 H   0  0  0  0  0  0  0  0  0  0  0  0
    0.5985    0.9895   -4.1406 H   0  0  0  0  0  0  0  0  0  0  0  0
    2.2879    0.5044   -4.3454 H   0  0  0  0  0  0  0  0  0  0  0  0
    0.6074   -1.7482   -4.6193 C   0  0  0  0  0  0  0  0  0  0  0  0
    1.4106   -1.7696   -5.3662 H   0  0  0  0  0  0  0  0  0  0  0  0
   -0.2648   -1.2630   -5.0750 H   0  0  0  0  0  0  0  0  0  0  0  0
    0.3353   -2.7828   -4.3844 H   0  0  0  0  0  0  0  0  0  0  0  0
    0.4167   -4.5426   -1.2010 O   0  0  0  0  0  0  0  0  0  0  0  0
   -0.6974   -3.5593    0.7964 O   0  0  0  0  0  0  0  0  0  0  0  0
   -2.5413   -1.3020    1.6855 C   0  0  0  0  0  0  0  0  0  0  0  0
   -3.8135   -1.8881    1.9075 C   0  0  0  0  0  0  0  0  0  0  0  0
   -4.1371   -2.4157    3.1565 C   0  0  0  0  0  0  0  0  0  0  0  0
   -5.1026   -2.8704    3.3444 H   0  0  0  0  0  0  0  0  0  0  0  0
   -3.2043   -2.3720    4.2048 C   0  0  0  0  0  0  0  0  0  0  0  0
   -1.9417   -1.7987    4.0041 C   0  0  0  0  0  0  0  0  0  0  0  0
   -1.2016   -1.7645    4.7942 H   0  0  0  0  0  0  0  0  0  0  0  0
   -1.6345   -1.2831    2.7483 C   0  0  0  0  0  0  0  0  0  0  0  0
   -0.6448   -0.8690    2.5739 H   0  0  0  0  0  0  0  0  0  0  0  0
   -4.6686   -1.8903    0.8557 O   0  0  0  0  0  0  0  0  0  0  0  0
   -5.9541   -2.5038    1.0004 C   0  0  0  0  0  0  0  0  0  0  0  0
   -5.8572   -3.5670    1.2511 H   0  0  0  0  0  0  0  0  0  0  0  0
   -6.4363   -2.3990    0.0264 H   0  0  0  0  0  0  0  0  0  0  0  0
   -6.5519   -1.9927    1.7653 H   0  0  0  0  0  0  0  0  0  0  0  0
   -3.1215    0.7723   -0.2466 C   0  0  0  0  0  0  0  0  0  0  0  0
   -3.0706    1.4591   -1.4839 C   0  0  0  0  0  0  0  0  0  0  0  0
   -3.9367    2.5194   -1.7436 C   0  0  0  0  0  0  0  0  0  0  0  0
   -3.9046    3.0544   -2.6853 H   0  0  0  0  0  0  0  0  0  0  0  0
   -4.8560    2.9306   -0.7672 C   0  0  0  0  0  0  0  0  0  0  0  0
   -4.9088    2.2773    0.4692 C   0  0  0  0  0  0  0  0  0  0  0  0
   -5.5996    2.5860    1.2441 H   0  0  0  0  0  0  0  0  0  0  0  0
   -4.0379    1.2164    0.7074 C   0  0  0  0  0  0  0  0  0  0  0  0
   -4.0752    0.7226    1.6720 H   0  0  0  0  0  0  0  0  0  0  0  0
   -2.1581    1.0089   -2.3827 O   0  0  0  0  0  0  0  0  0  0  0  0
   -2.2972    1.4086   -3.7516 C   0  0  0  0  0  0  0  0  0  0  0  0
   -2.0324    2.4637   -3.8881 H   0  0  0  0  0  0  0  0  0  0  0  0
   -3.3212    1.2345   -4.1032 H   0  0  0  0  0  0  0  0  0  0  0  0
   -1.6072    0.7800   -4.3144 H   0  0  0  0  0  0  0  0  0  0  0  0
    2.2283    1.6121    1.7535 O   0  0  0  0  0  0  0  0  0  0  0  0
    2.8744    1.0603    0.7884 C   0  0  0  0  0  0  0  0  0  0  0  0
    2.3186    0.3633   -0.1099 O   0  0  0  0  0  0  0  0  0  0  0  0
    4.3456    1.2505    0.7167 C   0  0  0  0  0  0  0  0  0  0  0  0
    5.0056    2.0761    1.6469 C   0  0  0  0  0  0  0  0  0  0  0  0
    4.4197    2.5813    2.4043 H   0  0  0  0  0  0  0  0  0  0  0  0
    6.3849    2.2386    1.5975 C   0  0  0  0  0  0  0  0  0  0  0  0
    7.1351    1.5572    0.5963 C   0  0  0  0  0  0  0  0  0  0  0  0
    6.4697    0.7390   -0.3214 C   0  0  0  0  0  0  0  0  0  0  0  0
    7.0301    0.2105   -1.0844 H   0  0  0  0  0  0  0  0  0  0  0  0
    5.0851    0.5870   -0.2634 C   0  0  0  0  0  0  0  0  0  0  0  0
    4.5802   -0.0632   -0.9679 H   0  0  0  0  0  0  0  0  0  0  0  0
    8.4748    1.7634    0.6193 O   0  0  0  0  0  0  0  0  0  0  0  0
    9.2760    1.0908   -0.3629 C   0  0  0  0  0  0  0  0  0  0  0  0
    8.9968    1.3981   -1.3784 H   0  0  0  0  0  0  0  0  0  0  0  0
   10.3047    1.3938   -0.1571 H   0  0  0  0  0  0  0  0  0  0  0  0
    9.1860    0.0016   -0.2670 H   0  0  0  0  0  0  0  0  0  0  0  0
   -1.7691    4.2033    0.7742 C   0  0  0  0  0  0  0  0  0  0  0  0
   -1.8179    3.3157    1.8592 C   0  0  0  0  0  0  0  0  0  0  0  0
   -1.0885    2.1389    1.8639 C   0  0  0  0  0  0  0  0  0  0  0  0
   -0.2290    1.8160    0.7936 C   0  0  0  0  0  0  0  0  0  0  0  0
   -0.1462    2.7430   -0.2750 C   0  0  0  0  0  0  0  0  0  0  0  0
   -0.8892    3.9172   -0.3094 C   0  0  0  0  0  0  0  0  0  0  0  0
   -2.4790    3.5692    2.6839 H   0  0  0  0  0  0  0  0  0  0  0  0
   -1.1755    1.4666    2.7121 H   0  0  0  0  0  0  0  0  0  0  0  0
    0.5401    2.5337   -1.0871 H   0  0  0  0  0  0  0  0  0  0  0  0
   -2.5495    5.3042    0.9041 O   0  0  0  0  0  0  0  0  0  0  0  0
    0.9820    1.5845    1.3346 H   0  0  0  0  0  0  0  0  0  0  0  0
   -3.0080    6.0723   -0.2303 C   0  0  0  0  0  0  0  0  0  0  0  0
   -3.8567    6.6470    0.1488 H   0  0  0  0  0  0  0  0  0  0  0  0
   -2.2291    6.7518   -0.5842 H   0  0  0  0  0  0  0  0  0  0  0  0
   -3.3371    5.4208   -1.0413 H   0  0  0  0  0  0  0  0  0  0  0  0
    7.1071    3.0158    2.4514 O   0  0  0  0  0  0  0  0  0  0  0  0
    6.3918    3.7124    3.4787 C   0  0  0  0  0  0  0  0  0  0  0  0
    7.1488    4.2640    4.0404 H   0  0  0  0  0  0  0  0  0  0  0  0
    5.6658    4.4159    3.0507 H   0  0  0  0  0  0  0  0  0  0  0  0
    5.8748    3.0122    4.1475 H   0  0  0  0  0  0  0  0  0  0  0  0
   -0.8076    4.8383   -1.3144 O   0  0  0  0  0  0  0  0  0  0  0  0
    0.0729    4.5580   -2.4088 C   0  0  0  0  0  0  0  0  0  0  0  0
   -0.0358    5.4017   -3.0939 H   0  0  0  0  0  0  0  0  0  0  0  0
    1.1153    4.4890   -2.0722 H   0  0  0  0  0  0  0  0  0  0  0  0
   -0.2096    3.6294   -2.9190 H   0  0  0  0  0  0  0  0  0  0  0  0
   -3.6240   -2.9159    5.3774 O   0  0  0  0  0  0  0  0  0  0  0  0
   -2.7076   -2.9258    6.4828 C   0  0  0  0  0  0  0  0  0  0  0  0
   -2.4320   -1.9054    6.7765 H   0  0  0  0  0  0  0  0  0  0  0  0
   -3.2423   -3.4113    7.3018 H   0  0  0  0  0  0  0  0  0  0  0  0
   -1.8047   -3.4994    6.2406 H   0  0  0  0  0  0  0  0  0  0  0  0
   -5.6421    3.9859   -1.1149 O   0  0  0  0  0  0  0  0  0  0  0  0
   -6.5282    4.5196   -0.1206 C   0  0  0  0  0  0  0  0  0  0  0  0
   -5.9756    4.8342    0.7728 H   0  0  0  0  0  0  0  0  0  0  0  0
   -7.0022    5.3870   -0.5846 H   0  0  0  0  0  0  0  0  0  0  0  0
   -7.2957    3.7869    0.1582 H   0  0  0  0  0  0  0  0  0  0  0  0
  1  2  1  0  0  0  0
  1 94  1  0  0  0  0
  2  3  1  0  0  0  0
  2 46  1  0  0  0  0
  2 60  1  0  0  0  0
  3  4  4  0  0  0  0
  3 12  4  0  0  0  0
  4  5  1  0  0  0  0
  4  6  4  0  0  0  0
  6  7  1  0  0  0  0
  6  8  4  0  0  0  0
  8  9  1  0  0  0  0
  8 10  4  0  0  0  0
 10 11  1  0  0  0  0
 10 12  4  0  0  0  0
 12 13  1  0  0  0  0
 13 14  4  0  0  0  0
 13 44  2  0  0  0  0
 13 45  2  0  0  0  0
 14 15  1  0  0  0  0
 15 16  4  0  0  0  0
 15 23  4  0  0  0  0
 16 17  4  0  0  0  0
 16 24  1  0  0  0  0
 17 18  1  0  0  0  0
 17 19  4  0  0  0  0
 19 20  1  0  0  0  0
 19 21  4  0  0  0  0
 21 22  1  0  0  0  0
 21 23  4  0  0  0  0
 23 34  1  0  0  0  0
 24 25  1  0  0  0  0
 24 26  1  0  0  0  0
 24 30  1  0  0  0  0
 26 27  1  0  0  0  0
 26 28  1  0  0  0  0
 26 29  1  0  0  0  0
 30 31  1  0  0  0  0
 30 32  1  0  0  0  0
 30 33  1  0  0  0  0
 34 35  1  0  0  0  0
 34 36  1  0  0  0  0
 34 40  1  0  0  0  0
 36 37  1  0  0  0  0
 36 38  1  0  0  0  0
 36 39  1  0  0  0  0
 40 41  1  0  0  0  0
 40 42  1  0  0  0  0
 40 43  1  0  0  0  0
 46 47  4  0  0  0  0
 46 53  4  0  0  0  0
 47 48  4  0  0  0  0
 47 55  1  0  0  0  0
 48 49  1  0  0  0  0
 48 50  4  0  0  0  0
 50 51  4  0  0  0  0
 50116  1  0  0  0  0
 51 52  1  0  0  0  0
 51 53  4  0  0  0  0
 53 54  1  0  0  0  0
 55 56  1  0  0  0  0
 56 57  1  0  0  0  0
 56 58  1  0  0  0  0
 56 59  1  0  0  0  0
 60 61  4  0  0  0  0
 60 67  4  0  0  0  0
 61 62  4  0  0  0  0
 61 69  1  0  0  0  0
 62 63  1  0  0  0  0
 62 64  4  0  0  0  0
 64 65  4  0  0  0  0
 64121  1  0  0  0  0
 65 66  1  0  0  0  0
 65 67  4  0  0  0  0
 67 68  1  0  0  0  0
 69 70  1  0  0  0  0
 70 71  1  0  0  0  0
 70 72  1  0  0  0  0
 70 73  1  0  0  0  0
 74 75  2  0  0  0  0
 75 76  2  0  0  0  0
 75 77  1  0  0  0  0
 77 78  4  0  0  0  0
 77 84  4  0  0  0  0
 78 79  1  0  0  0  0
 78 80  4  0  0  0  0
 80 81  4  0  0  0  0
 80106  1  0  0  0  0
 81 82  4  0  0  0  0
 81 86  1  0  0  0  0
 82 83  1  0  0  0  0
 82 84  4  0  0  0  0
 84 85  1  0  0  0  0
 86 87  1  0  0  0  0
 87 88  1  0  0  0  0
 87 89  1  0  0  0  0
 87 90  1  0  0  0  0
 91 92  4  0  0  0  0
 91 96  4  0  0  0  0
 91100  1  0  0  0  0
 92 93  2  0  0  0  0
 92 97  1  0  0  0  0
 93 94  4  0  0  0  0
 93 98  1  0  0  0  0
 94 95  4  0  0  0  0
 95 96  4  0  0  0  0
 95 99  1  0  0  0  0
 96111  1  0  0  0  0
100102  1  0  0  0  0
102103  1  0  0  0  0
102104  1  0  0  0  0
102105  1  0  0  0  0
106107  1  0  0  0  0
107108  1  0  0  0  0
107109  1  0  0  0  0
107110  1  0  0  0  0
111112  1  0  0  0  0
112113  1  0  0  0  0
112114  1  0  0  0  0
112115  1  0  0  0  0
116117  1  0  0  0  0
117118  1  0  0  0  0
117119  1  0  0  0  0
117120  1  0  0  0  0
121122  1  0  0  0  0
122123  1  0  0  0  0
122124  1  0  0  0  0
122125  1  0  0  0  0
M  END
