# Supplementary material for: Factors Governing the Catalytic Insertion of CO2 into Arenes – A DFT Case Study for Pd and Pt Phosphane Sulfonamido Complexes
Source: Chemistry. 2022 Mar 21;28(23):e202104375. doi: 10.1002/chem.202104375 (PMC9310616; doi:10.1002/chem.202104375)
Supplement: Supplementary file 2 — Supporting Information [file CHEM-28-0-s002.zip › Structures_related_to_TableS4/Palladium/Pd_TSIIIa-IVa.mol]

mhpre_ts_003_004_001a_001 def2-TZVP

Created by GaussView 6.0.16
125128  0  0  0  0  0  0  0  0  0    0
   -0.7164   -0.2456   -0.0357 Pd  0  0  0  0  0  0  0  0  0  0  0  0
    0.3284    1.7960   -0.1080 P   0  0  0  0  0  0  0  0  0  0  0  0
   -0.2318    2.7653   -1.5540 C   0  0  0  0  0  0  0  0  0  0  0  0
    0.6942    3.3730   -2.4101 C   0  0  0  0  0  0  0  0  0  0  0  0
    1.7506    3.3298   -2.1679 H   0  0  0  0  0  0  0  0  0  0  0  0
    0.2768    4.0438   -3.5581 C   0  0  0  0  0  0  0  0  0  0  0  0
    1.0142    4.5107   -4.2060 H   0  0  0  0  0  0  0  0  0  0  0  0
   -1.0814    4.1167   -3.8682 C   0  0  0  0  0  0  0  0  0  0  0  0
   -1.4154    4.6388   -4.7611 H   0  0  0  0  0  0  0  0  0  0  0  0
   -2.0179    3.5140   -3.0295 C   0  0  0  0  0  0  0  0  0  0  0  0
   -3.0766    3.5579   -3.2585 H   0  0  0  0  0  0  0  0  0  0  0  0
   -1.5980    2.8367   -1.8832 C   0  0  0  0  0  0  0  0  0  0  0  0
   -2.8511    2.0767   -0.8475 S   0  0  0  0  0  0  0  0  0  0  0  0
   -2.5057    0.4969   -0.8134 N   0  0  0  0  0  0  0  0  0  0  0  0
   -3.4649   -0.3871   -1.3954 C   0  0  0  0  0  0  0  0  0  0  0  0
   -4.5836   -0.7955   -0.6299 C   0  0  0  0  0  0  0  0  0  0  0  0
   -5.5058   -1.6697   -1.2123 C   0  0  0  0  0  0  0  0  0  0  0  0
   -6.3706   -1.9924   -0.6380 H   0  0  0  0  0  0  0  0  0  0  0  0
   -5.3360   -2.1351   -2.5151 C   0  0  0  0  0  0  0  0  0  0  0  0
   -6.0648   -2.8156   -2.9506 H   0  0  0  0  0  0  0  0  0  0  0  0
   -4.2327   -1.7238   -3.2585 C   0  0  0  0  0  0  0  0  0  0  0  0
   -4.1054   -2.0866   -4.2756 H   0  0  0  0  0  0  0  0  0  0  0  0
   -3.2839   -0.8474   -2.7178 C   0  0  0  0  0  0  0  0  0  0  0  0
   -4.8116   -0.2937    0.7869 C   0  0  0  0  0  0  0  0  0  0  0  0
   -3.9215    0.2711    1.0761 H   0  0  0  0  0  0  0  0  0  0  0  0
   -6.0163    0.6604    0.8501 C   0  0  0  0  0  0  0  0  0  0  0  0
   -5.8959    1.4910    0.1494 H   0  0  0  0  0  0  0  0  0  0  0  0
   -6.1212    1.0725    1.8617 H   0  0  0  0  0  0  0  0  0  0  0  0
   -6.9458    0.1320    0.6028 H   0  0  0  0  0  0  0  0  0  0  0  0
   -4.9764   -1.4404    1.7933 C   0  0  0  0  0  0  0  0  0  0  0  0
   -5.8656   -2.0446    1.5777 H   0  0  0  0  0  0  0  0  0  0  0  0
   -5.0860   -1.0365    2.8078 H   0  0  0  0  0  0  0  0  0  0  0  0
   -4.1064   -2.0993    1.7807 H   0  0  0  0  0  0  0  0  0  0  0  0
   -2.0951   -0.4166   -3.5584 C   0  0  0  0  0  0  0  0  0  0  0  0
   -1.4875    0.2533   -2.9446 H   0  0  0  0  0  0  0  0  0  0  0  0
   -1.2196   -1.6171   -3.9474 C   0  0  0  0  0  0  0  0  0  0  0  0
   -0.7878   -2.0940   -3.0618 H   0  0  0  0  0  0  0  0  0  0  0  0
   -0.3983   -1.2939   -4.5971 H   0  0  0  0  0  0  0  0  0  0  0  0
   -1.7972   -2.3713   -4.4946 H   0  0  0  0  0  0  0  0  0  0  0  0
   -2.5432    0.3643   -4.8037 C   0  0  0  0  0  0  0  0  0  0  0  0
   -3.0960   -0.2801   -5.4982 H   0  0  0  0  0  0  0  0  0  0  0  0
   -1.6717    0.7659   -5.3351 H   0  0  0  0  0  0  0  0  0  0  0  0
   -3.1922    1.2023   -4.5308 H   0  0  0  0  0  0  0  0  0  0  0  0
   -4.1293    2.2880   -1.5159 O   0  0  0  0  0  0  0  0  0  0  0  0
   -2.6749    2.6817    0.4662 O   0  0  0  0  0  0  0  0  0  0  0  0
    0.0746    2.7343    1.4209 C   0  0  0  0  0  0  0  0  0  0  0  0
    0.2773    4.1319    1.5262 C   0  0  0  0  0  0  0  0  0  0  0  0
    0.0409    4.7871    2.7333 C   0  0  0  0  0  0  0  0  0  0  0  0
    0.1812    5.8573    2.8316 H   0  0  0  0  0  0  0  0  0  0  0  0
   -0.3877    4.0626    3.8572 C   0  0  0  0  0  0  0  0  0  0  0  0
   -0.5774    2.6767    3.7757 C   0  0  0  0  0  0  0  0  0  0  0  0
   -0.9120    2.0985    4.6285 H   0  0  0  0  0  0  0  0  0  0  0  0
   -0.3490    2.0416    2.5571 C   0  0  0  0  0  0  0  0  0  0  0  0
   -0.5290    0.9723    2.4782 H   0  0  0  0  0  0  0  0  0  0  0  0
    0.7185    4.7621    0.4094 O   0  0  0  0  0  0  0  0  0  0  0  0
    0.8915    6.1832    0.4341 C   0  0  0  0  0  0  0  0  0  0  0  0
   -0.0523    6.6908    0.6677 H   0  0  0  0  0  0  0  0  0  0  0  0
    1.2136    6.4532   -0.5737 H   0  0  0  0  0  0  0  0  0  0  0  0
    1.6616    6.4754    1.1590 H   0  0  0  0  0  0  0  0  0  0  0  0
    2.1348    1.6869   -0.2742 C   0  0  0  0  0  0  0  0  0  0  0  0
    2.7335    0.9540   -1.3310 C   0  0  0  0  0  0  0  0  0  0  0  0
    4.1188    0.8710   -1.4401 C   0  0  0  0  0  0  0  0  0  0  0  0
    4.5909    0.3045   -2.2334 H   0  0  0  0  0  0  0  0  0  0  0  0
    4.9395    1.4935   -0.4878 C   0  0  0  0  0  0  0  0  0  0  0  0
    4.3704    2.2043    0.5751 C   0  0  0  0  0  0  0  0  0  0  0  0
    4.9820    2.6848    1.3291 H   0  0  0  0  0  0  0  0  0  0  0  0
    2.9814    2.2825    0.6644 C   0  0  0  0  0  0  0  0  0  0  0  0
    2.5480    2.8241    1.4978 H   0  0  0  0  0  0  0  0  0  0  0  0
    1.8810    0.3535   -2.1980 O   0  0  0  0  0  0  0  0  0  0  0  0
    2.4308   -0.4402   -3.2584 C   0  0  0  0  0  0  0  0  0  0  0  0
    3.0348    0.1769   -3.9347 H   0  0  0  0  0  0  0  0  0  0  0  0
    1.5731   -0.8435   -3.7946 H   0  0  0  0  0  0  0  0  0  0  0  0
    3.0371   -1.2611   -2.8591 H   0  0  0  0  0  0  0  0  0  0  0  0
    0.9895   -2.6798   -0.7013 O   0  0  0  0  0  0  0  0  0  0  0  0
    1.6687   -1.9296    0.0949 C   0  0  0  0  0  0  0  0  0  0  0  0
    1.1457   -0.9619    0.7336 O   0  0  0  0  0  0  0  0  0  0  0  0
    3.1088   -2.1962    0.2674 C   0  0  0  0  0  0  0  0  0  0  0  0
    3.7326   -3.2091   -0.4881 C   0  0  0  0  0  0  0  0  0  0  0  0
    3.1278   -3.8138   -1.1514 H   0  0  0  0  0  0  0  0  0  0  0  0
    5.1028   -3.4166   -0.3995 C   0  0  0  0  0  0  0  0  0  0  0  0
    5.8787   -2.6001    0.4733 C   0  0  0  0  0  0  0  0  0  0  0  0
    5.2468   -1.6101    1.2308 C   0  0  0  0  0  0  0  0  0  0  0  0
    5.8299   -0.9797    1.8917 H   0  0  0  0  0  0  0  0  0  0  0  0
    3.8740   -1.4037    1.1245 C   0  0  0  0  0  0  0  0  0  0  0  0
    3.4006   -0.6080    1.6874 H   0  0  0  0  0  0  0  0  0  0  0  0
    7.2079   -2.8545    0.4920 O   0  0  0  0  0  0  0  0  0  0  0  0
    8.0375   -2.0355    1.3297 C   0  0  0  0  0  0  0  0  0  0  0  0
    7.7588   -2.1416    2.3853 H   0  0  0  0  0  0  0  0  0  0  0  0
    9.0549   -2.4022    1.1800 H   0  0  0  0  0  0  0  0  0  0  0  0
    7.9762   -0.9823    1.0314 H   0  0  0  0  0  0  0  0  0  0  0  0
   -2.9635   -4.5175    1.4557 C   0  0  0  0  0  0  0  0  0  0  0  0
   -3.0745   -4.2285    0.0946 C   0  0  0  0  0  0  0  0  0  0  0  0
   -2.3426   -3.1937   -0.4846 C   0  0  0  0  0  0  0  0  0  0  0  0
   -1.4526   -2.4264    0.2789 C   0  0  0  0  0  0  0  0  0  0  0  0
   -1.3264   -2.7388    1.6496 C   0  0  0  0  0  0  0  0  0  0  0  0
   -2.0611   -3.7651    2.2489 C   0  0  0  0  0  0  0  0  0  0  0  0
   -3.7646   -4.8251   -0.4974 H   0  0  0  0  0  0  0  0  0  0  0  0
   -2.4655   -2.9978   -1.5440 H   0  0  0  0  0  0  0  0  0  0  0  0
   -0.6063   -2.1936    2.2501 H   0  0  0  0  0  0  0  0  0  0  0  0
   -3.6984   -5.5683    1.9380 O   0  0  0  0  0  0  0  0  0  0  0  0
   -0.1842   -2.4267   -0.3992 H   0  0  0  0  0  0  0  0  0  0  0  0
   -4.5012   -5.3502    3.1181 C   0  0  0  0  0  0  0  0  0  0  0  0
   -5.3131   -6.0812    3.0621 H   0  0  0  0  0  0  0  0  0  0  0  0
   -3.9207   -5.5091    4.0313 H   0  0  0  0  0  0  0  0  0  0  0  0
   -4.9222   -4.3386    3.1198 H   0  0  0  0  0  0  0  0  0  0  0  0
    5.7932   -4.3565   -1.1000 O   0  0  0  0  0  0  0  0  0  0  0  0
    5.0504   -5.1918   -1.9971 C   0  0  0  0  0  0  0  0  0  0  0  0
    5.7846   -5.8618   -2.4494 H   0  0  0  0  0  0  0  0  0  0  0  0
    4.2965   -5.7804   -1.4589 H   0  0  0  0  0  0  0  0  0  0  0  0
    4.5625   -4.5969   -2.7802 H   0  0  0  0  0  0  0  0  0  0  0  0
   -1.9526   -4.1235    3.5636 O   0  0  0  0  0  0  0  0  0  0  0  0
   -1.0837   -3.3495    4.3970 C   0  0  0  0  0  0  0  0  0  0  0  0
   -1.1811   -3.7753    5.3983 H   0  0  0  0  0  0  0  0  0  0  0  0
   -0.0399   -3.4267    4.0660 H   0  0  0  0  0  0  0  0  0  0  0  0
   -1.3860   -2.2943    4.4146 H   0  0  0  0  0  0  0  0  0  0  0  0
   -0.5896    4.8026    4.9799 O   0  0  0  0  0  0  0  0  0  0  0  0
   -1.0475    4.1271    6.1606 C   0  0  0  0  0  0  0  0  0  0  0  0
   -0.3201    3.3767    6.4942 H   0  0  0  0  0  0  0  0  0  0  0  0
   -1.1479    4.9034    6.9220 H   0  0  0  0  0  0  0  0  0  0  0  0
   -2.0208    3.6508    5.9900 H   0  0  0  0  0  0  0  0  0  0  0  0
    6.2758    1.3315   -0.6780 O   0  0  0  0  0  0  0  0  0  0  0  0
    7.1691    1.9422    0.2636 C   0  0  0  0  0  0  0  0  0  0  0  0
    7.0037    1.5567    1.2767 H   0  0  0  0  0  0  0  0  0  0  0  0
    8.1745    1.6792   -0.0713 H   0  0  0  0  0  0  0  0  0  0  0  0
    7.0558    3.0333    0.2624 H   0  0  0  0  0  0  0  0  0  0  0  0
  1  2  1  0  0  0  0
  1 14  1  0  0  0  0
  2  3  1  0  0  0  0
  2 46  1  0  0  0  0
  2 60  1  0  0  0  0
  3  4  4  0  0  0  0
  3 12  4  0  0  0  0
  4  5  1  0  0  0  0
  4  6  4  0  0  0  0
  6  7  1  0  0  0  0
  6  8  4  0  0  0  0
  8  9  1  0  0  0  0
  8 10  4  0  0  0  0
 10 11  1  0  0  0  0
 10 12  4  0  0  0  0
 12 13  1  0  0  0  0
 13 14  1  0  0  0  0
 13 44  2  0  0  0  0
 13 45  2  0  0  0  0
 14 15  1  0  0  0  0
 15 16  4  0  0  0  0
 15 23  4  0  0  0  0
 16 17  4  0  0  0  0
 16 24  1  0  0  0  0
 17 18  1  0  0  0  0
 17 19  4  0  0  0  0
 19 20  1  0  0  0  0
 19 21  4  0  0  0  0
 21 22  1  0  0  0  0
 21 23  4  0  0  0  0
 23 34  1  0  0  0  0
 24 25  1  0  0  0  0
 24 26  1  0  0  0  0
 24 30  1  0  0  0  0
 26 27  1  0  0  0  0
 26 28  1  0  0  0  0
 26 29  1  0  0  0  0
 30 31  1  0  0  0  0
 30 32  1  0  0  0  0
 30 33  1  0  0  0  0
 34 35  1  0  0  0  0
 34 36  1  0  0  0  0
 34 40  1  0  0  0  0
 36 37  1  0  0  0  0
 36 38  1  0  0  0  0
 36 39  1  0  0  0  0
 40 41  1  0  0  0  0
 40 42  1  0  0  0  0
 40 43  1  0  0  0  0
 46 47  4  0  0  0  0
 46 53  4  0  0  0  0
 47 48  4  0  0  0  0
 47 55  1  0  0  0  0
 48 49  1  0  0  0  0
 48 50  4  0  0  0  0
 50 51  4  0  0  0  0
 50116  1  0  0  0  0
 51 52  1  0  0  0  0
 51 53  4  0  0  0  0
 53 54  1  0  0  0  0
 55 56  1  0  0  0  0
 56 57  1  0  0  0  0
 56 58  1  0  0  0  0
 56 59  1  0  0  0  0
 60 61  4  0  0  0  0
 60 67  4  0  0  0  0
 61 62  4  0  0  0  0
 61 69  1  0  0  0  0
 62 63  1  0  0  0  0
 62 64  4  0  0  0  0
 64 65  4  0  0  0  0
 64121  1  0  0  0  0
 65 66  1  0  0  0  0
 65 67  4  0  0  0  0
 67 68  1  0  0  0  0
 69 70  1  0  0  0  0
 70 71  1  0  0  0  0
 70 72  1  0  0  0  0
 70 73  1  0  0  0  0
 74 75  4  0  0  0  0
 75 76  2  0  0  0  0
 75 77  1  0  0  0  0
 77 78  4  0  0  0  0
 77 84  4  0  0  0  0
 78 79  1  0  0  0  0
 78 80  4  0  0  0  0
 80 81  4  0  0  0  0
 80106  1  0  0  0  0
 81 82  4  0  0  0  0
 81 86  1  0  0  0  0
 82 83  1  0  0  0  0
 82 84  4  0  0  0  0
 84 85  1  0  0  0  0
 86 87  1  0  0  0  0
 87 88  1  0  0  0  0
 87 89  1  0  0  0  0
 87 90  1  0  0  0  0
 91 92  4  0  0  0  0
 91 96  4  0  0  0  0
 91100  1  0  0  0  0
 92 93  4  0  0  0  0
 92 97  1  0  0  0  0
 93 94  4  0  0  0  0
 93 98  1  0  0  0  0
 94 95  4  0  0  0  0
 95 96  4  0  0  0  0
 95 99  1  0  0  0  0
 96111  1  0  0  0  0
100102  1  0  0  0  0
102103  1  0  0  0  0
102104  1  0  0  0  0
102105  1  0  0  0  0
106107  1  0  0  0  0
107108  1  0  0  0  0
107109  1  0  0  0  0
107110  1  0  0  0  0
111112  1  0  0  0  0
112113  1  0  0  0  0
112114  1  0  0  0  0
112115  1  0  0  0  0
116117  1  0  0  0  0
117118  1  0  0  0  0
117119  1  0  0  0  0
117120  1  0  0  0  0
121122  1  0  0  0  0
122123  1  0  0  0  0
122124  1  0  0  0  0
122125  1  0  0  0  0
M  END
