# Supplementary material for: Factors Governing the Catalytic Insertion of CO2 into Arenes – A DFT Case Study for Pd and Pt Phosphane Sulfonamido Complexes
Source: Chemistry. 2022 Mar 21;28(23):e202104375. doi: 10.1002/chem.202104375 (PMC9310616; doi:10.1002/chem.202104375)
Supplement: Supplementary file 2 — Supporting Information [file CHEM-28-0-s002.zip › Structures_related_to_TableS4/Palladium/Pd_TSVa-VIa.mol]

pdmhpre_ts5_6_001a_036cart_a2 def2-TZVP

Created by GaussView 6.0.16
105109  0  0  0  0  0  0  0  0  0    0
    1.9302   -0.0467    0.2514 P   0  0  0  0  0  0  0  0  0  0  0  0
    2.0421   -0.6799    1.9551 C   0  0  0  0  0  0  0  0  0  0  0  0
    2.9687   -0.1567    2.8640 C   0  0  0  0  0  0  0  0  0  0  0  0
    3.6374    0.6363    2.5430 H   0  0  0  0  0  0  0  0  0  0  0  0
    3.0464   -0.6485    4.1675 C   0  0  0  0  0  0  0  0  0  0  0  0
    3.7743   -0.2322    4.8591 H   0  0  0  0  0  0  0  0  0  0  0  0
    2.1974   -1.6774    4.5726 C   0  0  0  0  0  0  0  0  0  0  0  0
    2.2558   -2.0725    5.5835 H   0  0  0  0  0  0  0  0  0  0  0  0
    1.2584   -2.1999    3.6822 C   0  0  0  0  0  0  0  0  0  0  0  0
    0.5861   -2.9916    3.9918 H   0  0  0  0  0  0  0  0  0  0  0  0
    1.1680   -1.6982    2.3837 C   0  0  0  0  0  0  0  0  0  0  0  0
   -0.0774   -2.4079    1.2879 S   0  0  0  0  0  0  0  0  0  0  0  0
   -1.0328   -1.2022    0.7954 N   0  0  0  0  0  0  0  0  0  0  0  0
   -2.3882   -1.1938    1.2529 C   0  0  0  0  0  0  0  0  0  0  0  0
   -3.3726   -1.8858    0.5034 C   0  0  0  0  0  0  0  0  0  0  0  0
   -4.6912   -1.8803    0.9695 C   0  0  0  0  0  0  0  0  0  0  0  0
   -5.4577   -2.4079    0.4088 H   0  0  0  0  0  0  0  0  0  0  0  0
   -5.0406   -1.2150    2.1428 C   0  0  0  0  0  0  0  0  0  0  0  0
   -6.0714   -1.2266    2.4903 H   0  0  0  0  0  0  0  0  0  0  0  0
   -4.0677   -0.5279    2.8627 C   0  0  0  0  0  0  0  0  0  0  0  0
   -4.3443   -0.0054    3.7751 H   0  0  0  0  0  0  0  0  0  0  0  0
   -2.7358   -0.4979    2.4318 C   0  0  0  0  0  0  0  0  0  0  0  0
   -3.0238   -2.6376   -0.7709 C   0  0  0  0  0  0  0  0  0  0  0  0
   -2.0770   -2.2244   -1.1327 H   0  0  0  0  0  0  0  0  0  0  0  0
   -2.8118   -4.1383   -0.4980 C   0  0  0  0  0  0  0  0  0  0  0  0
   -2.0398   -4.3078    0.2544 H   0  0  0  0  0  0  0  0  0  0  0  0
   -2.5173   -4.6517   -1.4222 H   0  0  0  0  0  0  0  0  0  0  0  0
   -3.7441   -4.5934   -0.1392 H   0  0  0  0  0  0  0  0  0  0  0  0
   -4.0779   -2.4643   -1.8738 C   0  0  0  0  0  0  0  0  0  0  0  0
   -4.9915   -3.0280   -1.6497 H   0  0  0  0  0  0  0  0  0  0  0  0
   -3.6854   -2.8425   -2.8256 H   0  0  0  0  0  0  0  0  0  0  0  0
   -4.3494   -1.4162   -2.0106 H   0  0  0  0  0  0  0  0  0  0  0  0
   -1.7072    0.2594    3.2520 C   0  0  0  0  0  0  0  0  0  0  0  0
   -0.7555    0.2018    2.7181 H   0  0  0  0  0  0  0  0  0  0  0  0
   -2.0742    1.7432    3.3986 C   0  0  0  0  0  0  0  0  0  0  0  0
   -2.1928    2.2217    2.4213 H   0  0  0  0  0  0  0  0  0  0  0  0
   -1.2879    2.2757    3.9464 H   0  0  0  0  0  0  0  0  0  0  0  0
   -3.0126    1.8700    3.9512 H   0  0  0  0  0  0  0  0  0  0  0  0
   -1.5189   -0.3847    4.6346 C   0  0  0  0  0  0  0  0  0  0  0  0
   -2.4267   -0.2782    5.2412 H   0  0  0  0  0  0  0  0  0  0  0  0
   -0.6929    0.0959    5.1722 H   0  0  0  0  0  0  0  0  0  0  0  0
   -1.2960   -1.4514    4.5455 H   0  0  0  0  0  0  0  0  0  0  0  0
   -0.8418   -3.3392    2.1093 O   0  0  0  0  0  0  0  0  0  0  0  0
    0.6691   -2.9536    0.1623 O   0  0  0  0  0  0  0  0  0  0  0  0
    2.9124   -1.2141   -0.7313 C   0  0  0  0  0  0  0  0  0  0  0  0
    2.7958   -1.2084   -2.1421 C   0  0  0  0  0  0  0  0  0  0  0  0
    3.5019   -2.1277   -2.9140 C   0  0  0  0  0  0  0  0  0  0  0  0
    3.4193   -2.1420   -3.9946 H   0  0  0  0  0  0  0  0  0  0  0  0
    4.3439   -3.0644   -2.2919 C   0  0  0  0  0  0  0  0  0  0  0  0
    4.4819   -3.0756   -0.8980 C   0  0  0  0  0  0  0  0  0  0  0  0
    3.7607   -2.1510   -0.1428 C   0  0  0  0  0  0  0  0  0  0  0  0
    3.8551   -2.1752    0.9383 H   0  0  0  0  0  0  0  0  0  0  0  0
    1.9801   -0.2562   -2.6619 O   0  0  0  0  0  0  0  0  0  0  0  0
    1.7530   -0.2259   -4.0749 C   0  0  0  0  0  0  0  0  0  0  0  0
    2.6889   -0.0564   -4.6217 H   0  0  0  0  0  0  0  0  0  0  0  0
    1.0758    0.6131   -4.2434 H   0  0  0  0  0  0  0  0  0  0  0  0
    1.2847   -1.1571   -4.4169 H   0  0  0  0  0  0  0  0  0  0  0  0
    2.9141    1.4814    0.2253 C   0  0  0  0  0  0  0  0  0  0  0  0
    2.4160    2.6834    0.7903 C   0  0  0  0  0  0  0  0  0  0  0  0
    3.1619    3.8582    0.7228 C   0  0  0  0  0  0  0  0  0  0  0  0
    2.7996    4.7823    1.1571 H   0  0  0  0  0  0  0  0  0  0  0  0
    4.4152    3.8650    0.0903 C   0  0  0  0  0  0  0  0  0  0  0  0
    4.9243    2.6896   -0.4764 C   0  0  0  0  0  0  0  0  0  0  0  0
    5.8873    2.6686   -0.9721 H   0  0  0  0  0  0  0  0  0  0  0  0
    4.1651    1.5233   -0.3976 C   0  0  0  0  0  0  0  0  0  0  0  0
    4.5612    0.6151   -0.8402 H   0  0  0  0  0  0  0  0  0  0  0  0
    1.2048    2.6117    1.3989 O   0  0  0  0  0  0  0  0  0  0  0  0
    0.5437    3.8407    1.7356 C   0  0  0  0  0  0  0  0  0  0  0  0
    1.0263    4.3231    2.5943 H   0  0  0  0  0  0  0  0  0  0  0  0
   -0.4776    3.5652    1.9934 H   0  0  0  0  0  0  0  0  0  0  0  0
    0.5355    4.5253    0.8801 H   0  0  0  0  0  0  0  0  0  0  0  0
   -4.6491    1.1863   -2.4680 C   0  0  0  0  0  0  0  0  0  0  0  0
   -4.5110    1.4764   -1.0739 C   0  0  0  0  0  0  0  0  0  0  0  0
   -3.2680    1.3548   -0.4754 C   0  0  0  0  0  0  0  0  0  0  0  0
   -2.1278    0.9769   -1.2185 C   0  0  0  0  0  0  0  0  0  0  0  0
   -2.2832    0.6973   -2.5892 C   0  0  0  0  0  0  0  0  0  0  0  0
   -3.5295    0.7994   -3.2085 C   0  0  0  0  0  0  0  0  0  0  0  0
   -3.6249    0.5766   -4.2653 H   0  0  0  0  0  0  0  0  0  0  0  0
   -1.4366    3.6420   -1.4620 O   0  0  0  0  0  0  0  0  0  0  0  0
   -0.8574    2.6044   -1.4364 C   0  0  0  0  0  0  0  0  0  0  0  0
    0.2437    2.0616   -1.5204 O   0  0  0  0  0  0  0  0  0  0  0  0
   -5.8963    1.3122   -2.9696 O   0  0  0  0  0  0  0  0  0  0  0  0
   -6.1026    1.0118   -4.3595 C   0  0  0  0  0  0  0  0  0  0  0  0
   -5.8417   -0.0305   -4.5778 H   0  0  0  0  0  0  0  0  0  0  0  0
   -7.1683    1.1702   -4.5352 H   0  0  0  0  0  0  0  0  0  0  0  0
   -5.5178    1.6850   -4.9977 H   0  0  0  0  0  0  0  0  0  0  0  0
   -3.1633    1.5720    0.5800 H   0  0  0  0  0  0  0  0  0  0  0  0
   -1.4201    0.4204   -3.1894 H   0  0  0  0  0  0  0  0  0  0  0  0
    5.0552    5.0637    0.0850 O   0  0  0  0  0  0  0  0  0  0  0  0
    6.3479    5.1377   -0.5351 C   0  0  0  0  0  0  0  0  0  0  0  0
    6.2884    4.8908   -1.6021 H   0  0  0  0  0  0  0  0  0  0  0  0
    6.6705    6.1742   -0.4163 H   0  0  0  0  0  0  0  0  0  0  0  0
    7.0625    4.4703   -0.0380 H   0  0  0  0  0  0  0  0  0  0  0  0
   -5.6507    1.8644   -0.4424 O   0  0  0  0  0  0  0  0  0  0  0  0
   -5.5280    2.3254    0.9105 C   0  0  0  0  0  0  0  0  0  0  0  0
   -6.5336    2.6309    1.2079 H   0  0  0  0  0  0  0  0  0  0  0  0
   -5.1745    1.5268    1.5711 H   0  0  0  0  0  0  0  0  0  0  0  0
   -4.8471    3.1845    0.9687 H   0  0  0  0  0  0  0  0  0  0  0  0
    5.1243   -3.7903   -0.3981 H   0  0  0  0  0  0  0  0  0  0  0  0
    4.9847   -3.9173   -3.1360 O   0  0  0  0  0  0  0  0  0  0  0  0
    5.8536   -4.9066   -2.5649 C   0  0  0  0  0  0  0  0  0  0  0  0
    5.3007   -5.5801   -1.8986 H   0  0  0  0  0  0  0  0  0  0  0  0
    6.2497   -5.4722   -3.4110 H   0  0  0  0  0  0  0  0  0  0  0  0
    6.6801   -4.4378   -2.0165 H   0  0  0  0  0  0  0  0  0  0  0  0
   -0.2755    0.3234   -0.3711 Pd  0  0  0  0  0  0  0  0  0  0  0  0
  1  2  1  0  0  0  0
  1 45  1  0  0  0  0
  1 58  1  0  0  0  0
  1105  1  0  0  0  0
  2  3  4  0  0  0  0
  2 11  4  0  0  0  0
  3  4  1  0  0  0  0
  3  5  4  0  0  0  0
  5  6  1  0  0  0  0
  5  7  4  0  0  0  0
  7  8  1  0  0  0  0
  7  9  4  0  0  0  0
  9 10  1  0  0  0  0
  9 11  4  0  0  0  0
 11 12  1  0  0  0  0
 12 13  1  0  0  0  0
 12 43  2  0  0  0  0
 12 44  2  0  0  0  0
 13 14  1  0  0  0  0
 13105  1  0  0  0  0
 14 15  4  0  0  0  0
 14 22  4  0  0  0  0
 15 16  4  0  0  0  0
 15 23  1  0  0  0  0
 16 17  1  0  0  0  0
 16 18  4  0  0  0  0
 18 19  1  0  0  0  0
 18 20  4  0  0  0  0
 20 21  1  0  0  0  0
 20 22  4  0  0  0  0
 22 33  1  0  0  0  0
 23 24  1  0  0  0  0
 23 25  1  0  0  0  0
 23 29  1  0  0  0  0
 25 26  1  0  0  0  0
 25 27  1  0  0  0  0
 25 28  1  0  0  0  0
 29 30  1  0  0  0  0
 29 31  1  0  0  0  0
 29 32  1  0  0  0  0
 33 34  1  0  0  0  0
 33 35  1  0  0  0  0
 33 39  1  0  0  0  0
 35 36  1  0  0  0  0
 35 37  1  0  0  0  0
 35 38  1  0  0  0  0
 39 40  1  0  0  0  0
 39 41  1  0  0  0  0
 39 42  1  0  0  0  0
 45 46  4  0  0  0  0
 45 51  4  0  0  0  0
 46 47  4  0  0  0  0
 46 53  1  0  0  0  0
 47 48  1  0  0  0  0
 47 49  4  0  0  0  0
 49 50  4  0  0  0  0
 49100  1  0  0  0  0
 50 51  4  0  0  0  0
 50 99  1  0  0  0  0
 51 52  1  0  0  0  0
 53 54  1  0  0  0  0
 54 55  1  0  0  0  0
 54 56  1  0  0  0  0
 54 57  1  0  0  0  0
 58 59  4  0  0  0  0
 58 65  4  0  0  0  0
 59 60  4  0  0  0  0
 59 67  1  0  0  0  0
 60 61  1  0  0  0  0
 60 62  4  0  0  0  0
 62 63  4  0  0  0  0
 62 89  1  0  0  0  0
 63 64  1  0  0  0  0
 63 65  4  0  0  0  0
 65 66  1  0  0  0  0
 67 68  1  0  0  0  0
 68 69  1  0  0  0  0
 68 70  1  0  0  0  0
 68 71  1  0  0  0  0
 72 73  4  0  0  0  0
 72 77  4  0  0  0  0
 72 82  1  0  0  0  0
 73 74  2  0  0  0  0
 73 94  1  0  0  0  0
 74 75  4  0  0  0  0
 74 87  1  0  0  0  0
 75 76  4  0  0  0  0
 75105  1  0  0  0  0
 76 77  4  0  0  0  0
 76 88  1  0  0  0  0
 77 78  1  0  0  0  0
 79 80  2  0  0  0  0
 80 81  2  0  0  0  0
 82 83  1  0  0  0  0
 83 84  1  0  0  0  0
 83 85  1  0  0  0  0
 83 86  1  0  0  0  0
 89 90  1  0  0  0  0
 90 91  1  0  0  0  0
 90 92  1  0  0  0  0
 90 93  1  0  0  0  0
 94 95  1  0  0  0  0
 95 96  1  0  0  0  0
 95 97  1  0  0  0  0
 95 98  1  0  0  0  0
100101  1  0  0  0  0
101102  1  0  0  0  0
101103  1  0  0  0  0
101104  1  0  0  0  0
M  END
