# Supplementary material for: Factors Governing the Catalytic Insertion of CO2 into Arenes – A DFT Case Study for Pd and Pt Phosphane Sulfonamido Complexes
Source: Chemistry. 2022 Mar 21;28(23):e202104375. doi: 10.1002/chem.202104375 (PMC9310616; doi:10.1002/chem.202104375)
Supplement: Supplementary file 2 — Supporting Information [file CHEM-28-0-s002.zip › Structures_related_to_TableS4/Palladium/Pd_V.mol]

irc_mhpre_ts5_6_001_reaktant def2-TZVP

Created by GaussView 6.0.16
105108  0  0  0  0  0  0  0  0  0    0
   -0.2484    1.1458    0.7071 P   0  0  0  0  0  0  0  0  0  0  0  0
    0.8189    1.5447    2.1468 C   0  0  0  0  0  0  0  0  0  0  0  0
    0.2099    1.9089    3.3547 C   0  0  0  0  0  0  0  0  0  0  0  0
   -0.8724    1.9654    3.4062 H   0  0  0  0  0  0  0  0  0  0  0  0
    0.9676    2.2042    4.4878 C   0  0  0  0  0  0  0  0  0  0  0  0
    0.4674    2.4825    5.4119 H   0  0  0  0  0  0  0  0  0  0  0  0
    2.3576    2.1376    4.4269 C   0  0  0  0  0  0  0  0  0  0  0  0
    2.9598    2.3591    5.3043 H   0  0  0  0  0  0  0  0  0  0  0  0
    2.9830    1.7855    3.2302 C   0  0  0  0  0  0  0  0  0  0  0  0
    4.0645    1.7321    3.1699 H   0  0  0  0  0  0  0  0  0  0  0  0
    2.2304    1.4893    2.0930 C   0  0  0  0  0  0  0  0  0  0  0  0
    3.1582    1.0892    0.5907 S   0  0  0  0  0  0  0  0  0  0  0  0
    2.5313   -0.2677    0.0676 N   0  0  0  0  0  0  0  0  0  0  0  0
    3.2758   -1.4601   -0.1115 C   0  0  0  0  0  0  0  0  0  0  0  0
    3.7895   -1.7513   -1.4012 C   0  0  0  0  0  0  0  0  0  0  0  0
    4.4716   -2.9573   -1.5921 C   0  0  0  0  0  0  0  0  0  0  0  0
    4.8828   -3.1906   -2.5712 H   0  0  0  0  0  0  0  0  0  0  0  0
    4.6354   -3.8636   -0.5450 C   0  0  0  0  0  0  0  0  0  0  0  0
    5.1720   -4.7954   -0.7109 H   0  0  0  0  0  0  0  0  0  0  0  0
    4.1043   -3.5790    0.7121 C   0  0  0  0  0  0  0  0  0  0  0  0
    4.2282   -4.2953    1.5207 H   0  0  0  0  0  0  0  0  0  0  0  0
    3.4129   -2.3864    0.9511 C   0  0  0  0  0  0  0  0  0  0  0  0
    3.6216   -0.7635   -2.5437 C   0  0  0  0  0  0  0  0  0  0  0  0
    2.9061   -0.0089   -2.2053 H   0  0  0  0  0  0  0  0  0  0  0  0
    4.9459   -0.0401   -2.8374 C   0  0  0  0  0  0  0  0  0  0  0  0
    5.3276    0.4537   -1.9376 H   0  0  0  0  0  0  0  0  0  0  0  0
    4.8032    0.7230   -3.6128 H   0  0  0  0  0  0  0  0  0  0  0  0
    5.7093   -0.7454   -3.1892 H   0  0  0  0  0  0  0  0  0  0  0  0
    3.0485   -1.4133   -3.8104 C   0  0  0  0  0  0  0  0  0  0  0  0
    3.7292   -2.1624   -4.2319 H   0  0  0  0  0  0  0  0  0  0  0  0
    2.8759   -0.6514   -4.5800 H   0  0  0  0  0  0  0  0  0  0  0  0
    2.0921   -1.9065   -3.6026 H   0  0  0  0  0  0  0  0  0  0  0  0
    2.8352   -2.0956    2.3246 C   0  0  0  0  0  0  0  0  0  0  0  0
    2.2442   -1.1804    2.2359 H   0  0  0  0  0  0  0  0  0  0  0  0
    1.8883   -3.2072    2.7978 C   0  0  0  0  0  0  0  0  0  0  0  0
    1.0786   -3.3655    2.0763 H   0  0  0  0  0  0  0  0  0  0  0  0
    1.4401   -2.9362    3.7611 H   0  0  0  0  0  0  0  0  0  0  0  0
    2.4154   -4.1593    2.9313 H   0  0  0  0  0  0  0  0  0  0  0  0
    3.9471   -1.8346    3.3524 C   0  0  0  0  0  0  0  0  0  0  0  0
    4.5537   -2.7348    3.5122 H   0  0  0  0  0  0  0  0  0  0  0  0
    3.5154   -1.5401    4.3170 H   0  0  0  0  0  0  0  0  0  0  0  0
    4.6089   -1.0325    3.0118 H   0  0  0  0  0  0  0  0  0  0  0  0
    4.5568    0.9144    0.9768 O   0  0  0  0  0  0  0  0  0  0  0  0
    2.8636    2.1975   -0.3131 O   0  0  0  0  0  0  0  0  0  0  0  0
   -0.1485    2.6285   -0.3366 C   0  0  0  0  0  0  0  0  0  0  0  0
   -0.1119    2.5876   -1.7522 C   0  0  0  0  0  0  0  0  0  0  0  0
    0.0145    3.7669   -2.4847 C   0  0  0  0  0  0  0  0  0  0  0  0
    0.0562    3.7536   -3.5675 H   0  0  0  0  0  0  0  0  0  0  0  0
    0.0970    5.0039   -1.8288 C   0  0  0  0  0  0  0  0  0  0  0  0
    0.0498    5.0649   -0.4294 C   0  0  0  0  0  0  0  0  0  0  0  0
   -0.0658    3.8770    0.2875 C   0  0  0  0  0  0  0  0  0  0  0  0
   -0.0802    3.9274    1.3721 H   0  0  0  0  0  0  0  0  0  0  0  0
   -0.2075    1.3688   -2.3348 O   0  0  0  0  0  0  0  0  0  0  0  0
   -0.0407    1.2457   -3.7515 C   0  0  0  0  0  0  0  0  0  0  0  0
   -0.8345    1.7755   -4.2924 H   0  0  0  0  0  0  0  0  0  0  0  0
   -0.1091    0.1761   -3.9573 H   0  0  0  0  0  0  0  0  0  0  0  0
    0.9397    1.6231   -4.0642 H   0  0  0  0  0  0  0  0  0  0  0  0
   -1.9599    1.0963    1.2887 C   0  0  0  0  0  0  0  0  0  0  0  0
   -2.3912    0.0684    2.1694 C   0  0  0  0  0  0  0  0  0  0  0  0
   -3.7465   -0.1254    2.4152 C   0  0  0  0  0  0  0  0  0  0  0  0
   -4.0953   -0.9171    3.0674 H   0  0  0  0  0  0  0  0  0  0  0  0
   -4.7004    0.6933    1.7883 C   0  0  0  0  0  0  0  0  0  0  0  0
   -4.2939    1.7304    0.9395 C   0  0  0  0  0  0  0  0  0  0  0  0
   -5.0122    2.3776    0.4516 H   0  0  0  0  0  0  0  0  0  0  0  0
   -2.9324    1.9104    0.7027 C   0  0  0  0  0  0  0  0  0  0  0  0
   -2.6206    2.6907    0.0163 H   0  0  0  0  0  0  0  0  0  0  0  0
   -1.4128   -0.6855    2.7239 O   0  0  0  0  0  0  0  0  0  0  0  0
   -1.7803   -1.7786    3.5741 C   0  0  0  0  0  0  0  0  0  0  0  0
   -2.3104   -1.4187    4.4646 H   0  0  0  0  0  0  0  0  0  0  0  0
   -0.8404   -2.2462    3.8692 H   0  0  0  0  0  0  0  0  0  0  0  0
   -2.4022   -2.5021    3.0353 H   0  0  0  0  0  0  0  0  0  0  0  0
   -3.8543   -2.6895   -0.9165 C   0  0  0  0  0  0  0  0  0  0  0  0
   -3.5790   -1.4318   -1.5138 C   0  0  0  0  0  0  0  0  0  0  0  0
   -2.3449   -0.8219   -1.2979 C   0  0  0  0  0  0  0  0  0  0  0  0
   -1.3600   -1.4214   -0.4980 C   0  0  0  0  0  0  0  0  0  0  0  0
   -1.6451   -2.6496    0.1014 C   0  0  0  0  0  0  0  0  0  0  0  0
   -2.8760   -3.2878   -0.1225 C   0  0  0  0  0  0  0  0  0  0  0  0
   -3.0688   -4.2466    0.3481 H   0  0  0  0  0  0  0  0  0  0  0  0
   -0.7735   -3.2828   -3.3678 O   0  0  0  0  0  0  0  0  0  0  0  0
   -0.0548   -3.6818   -2.5395 C   0  0  0  0  0  0  0  0  0  0  0  0
    0.6825   -4.1056   -1.7400 O   0  0  0  0  0  0  0  0  0  0  0  0
   -5.0904   -3.2181   -1.1668 O   0  0  0  0  0  0  0  0  0  0  0  0
   -5.4102   -4.4666   -0.5491 C   0  0  0  0  0  0  0  0  0  0  0  0
   -5.3759   -4.3911    0.5462 H   0  0  0  0  0  0  0  0  0  0  0  0
   -6.4293   -4.7012   -0.8659 H   0  0  0  0  0  0  0  0  0  0  0  0
   -4.7319   -5.2640   -0.8816 H   0  0  0  0  0  0  0  0  0  0  0  0
    0.4844   -0.6994   -0.2140 Pd  0  0  0  0  0  0  0  0  0  0  0  0
   -2.1459    0.1417   -1.7474 H   0  0  0  0  0  0  0  0  0  0  0  0
   -0.9270   -3.1303    0.7612 H   0  0  0  0  0  0  0  0  0  0  0  0
   -5.9946    0.3949    2.0726 O   0  0  0  0  0  0  0  0  0  0  0  0
   -7.0217    1.1363    1.3966 C   0  0  0  0  0  0  0  0  0  0  0  0
   -6.9417    1.0118    0.3098 H   0  0  0  0  0  0  0  0  0  0  0  0
   -7.9660    0.7143    1.7466 H   0  0  0  0  0  0  0  0  0  0  0  0
   -6.9771    2.2015    1.6547 H   0  0  0  0  0  0  0  0  0  0  0  0
   -4.5812   -0.8953   -2.2753 O   0  0  0  0  0  0  0  0  0  0  0  0
   -4.3194    0.3576   -2.9135 C   0  0  0  0  0  0  0  0  0  0  0  0
   -3.4713    0.2814   -3.6073 H   0  0  0  0  0  0  0  0  0  0  0  0
   -5.2269    0.5998   -3.4718 H   0  0  0  0  0  0  0  0  0  0  0  0
   -4.1192    1.1477   -2.1787 H   0  0  0  0  0  0  0  0  0  0  0  0
    0.1151    6.0072    0.1006 H   0  0  0  0  0  0  0  0  0  0  0  0
    0.2211    6.0857   -2.6415 O   0  0  0  0  0  0  0  0  0  0  0  0
    0.3290    7.3807   -2.0309 C   0  0  0  0  0  0  0  0  0  0  0  0
    1.2161    7.4408   -1.3888 H   0  0  0  0  0  0  0  0  0  0  0  0
    0.4262    8.0869   -2.8581 H   0  0  0  0  0  0  0  0  0  0  0  0
   -0.5694    7.6183   -1.4479 H   0  0  0  0  0  0  0  0  0  0  0  0
  1  2  1  0  0  0  0
  1 45  1  0  0  0  0
  1 58  1  0  0  0  0
  1 87  1  0  0  0  0
  2  3  4  0  0  0  0
  2 11  4  0  0  0  0
  3  4  1  0  0  0  0
  3  5  4  0  0  0  0
  5  6  1  0  0  0  0
  5  7  4  0  0  0  0
  7  8  1  0  0  0  0
  7  9  4  0  0  0  0
  9 10  1  0  0  0  0
  9 11  4  0  0  0  0
 11 12  1  0  0  0  0
 12 13  4  0  0  0  0
 12 43  2  0  0  0  0
 12 44  2  0  0  0  0
 13 14  1  0  0  0  0
 14 15  4  0  0  0  0
 14 22  4  0  0  0  0
 15 16  4  0  0  0  0
 15 23  1  0  0  0  0
 16 17  1  0  0  0  0
 16 18  4  0  0  0  0
 18 19  1  0  0  0  0
 18 20  4  0  0  0  0
 20 21  1  0  0  0  0
 20 22  4  0  0  0  0
 22 33  1  0  0  0  0
 23 24  1  0  0  0  0
 23 25  1  0  0  0  0
 23 29  1  0  0  0  0
 25 26  1  0  0  0  0
 25 27  1  0  0  0  0
 25 28  1  0  0  0  0
 29 30  1  0  0  0  0
 29 31  1  0  0  0  0
 29 32  1  0  0  0  0
 33 34  1  0  0  0  0
 33 35  1  0  0  0  0
 33 39  1  0  0  0  0
 35 36  1  0  0  0  0
 35 37  1  0  0  0  0
 35 38  1  0  0  0  0
 39 40  1  0  0  0  0
 39 41  1  0  0  0  0
 39 42  1  0  0  0  0
 45 46  4  0  0  0  0
 45 51  4  0  0  0  0
 46 47  4  0  0  0  0
 46 53  1  0  0  0  0
 47 48  1  0  0  0  0
 47 49  4  0  0  0  0
 49 50  4  0  0  0  0
 49101  1  0  0  0  0
 50 51  4  0  0  0  0
 50100  1  0  0  0  0
 51 52  1  0  0  0  0
 53 54  1  0  0  0  0
 54 55  1  0  0  0  0
 54 56  1  0  0  0  0
 54 57  1  0  0  0  0
 58 59  4  0  0  0  0
 58 65  4  0  0  0  0
 59 60  4  0  0  0  0
 59 67  1  0  0  0  0
 60 61  1  0  0  0  0
 60 62  4  0  0  0  0
 62 63  4  0  0  0  0
 62 90  1  0  0  0  0
 63 64  1  0  0  0  0
 63 65  4  0  0  0  0
 65 66  1  0  0  0  0
 67 68  1  0  0  0  0
 68 69  1  0  0  0  0
 68 70  1  0  0  0  0
 68 71  1  0  0  0  0
 72 73  4  0  0  0  0
 72 77  4  0  0  0  0
 72 82  1  0  0  0  0
 73 74  4  0  0  0  0
 73 95  1  0  0  0  0
 74 75  4  0  0  0  0
 74 88  1  0  0  0  0
 75 76  4  0  0  0  0
 75 87  1  0  0  0  0
 76 77  4  0  0  0  0
 76 89  1  0  0  0  0
 77 78  1  0  0  0  0
 79 80  2  0  0  0  0
 80 81  2  0  0  0  0
 82 83  1  0  0  0  0
 83 84  1  0  0  0  0
 83 85  1  0  0  0  0
 83 86  1  0  0  0  0
 90 91  1  0  0  0  0
 91 92  1  0  0  0  0
 91 93  1  0  0  0  0
 91 94  1  0  0  0  0
 95 96  1  0  0  0  0
 96 97  1  0  0  0  0
 96 98  1  0  0  0  0
 96 99  1  0  0  0  0
101102  1  0  0  0  0
102103  1  0  0  0  0
102104  1  0  0  0  0
102105  1  0  0  0  0
M  END
