# Supplementary material for: Factors Governing the Catalytic Insertion of CO2 into Arenes – A DFT Case Study for Pd and Pt Phosphane Sulfonamido Complexes
Source: Chemistry. 2022 Mar 21;28(23):e202104375. doi: 10.1002/chem.202104375 (PMC9310616; doi:10.1002/chem.202104375)
Supplement: Supplementary file 2 — Supporting Information [file CHEM-28-0-s002.zip › Structures_related_to_TableS4/Palladium/Pd_Va.mol]

irc_pdmhpre_ts5_6_001a_036cart_a2_reaktant def2-TZVP

Created by GaussView 6.0.16
105109  0  0  0  0  0  0  0  0  0    0
    1.8943   -0.1058    0.2221 P   0  0  0  0  0  0  0  0  0  0  0  0
    2.0376   -1.1957    1.6819 C   0  0  0  0  0  0  0  0  0  0  0  0
    2.9504   -0.9172    2.7064 C   0  0  0  0  0  0  0  0  0  0  0  0
    3.5894   -0.0436    2.6215 H   0  0  0  0  0  0  0  0  0  0  0  0
    3.0568   -1.7477    3.8226 C   0  0  0  0  0  0  0  0  0  0  0  0
    3.7774   -1.5144    4.6024 H   0  0  0  0  0  0  0  0  0  0  0  0
    2.2462   -2.8765    3.9262 C   0  0  0  0  0  0  0  0  0  0  0  0
    2.3248   -3.5347    4.7875 H   0  0  0  0  0  0  0  0  0  0  0  0
    1.3146   -3.1583    2.9267 C   0  0  0  0  0  0  0  0  0  0  0  0
    0.6649   -4.0220    3.0078 H   0  0  0  0  0  0  0  0  0  0  0  0
    1.1968   -2.3220    1.8151 C   0  0  0  0  0  0  0  0  0  0  0  0
   -0.0696   -2.7370    0.5966 S   0  0  0  0  0  0  0  0  0  0  0  0
   -1.0871   -1.4842    0.5190 N   0  0  0  0  0  0  0  0  0  0  0  0
   -2.3813   -1.5979    1.1052 C   0  0  0  0  0  0  0  0  0  0  0  0
   -3.4475   -2.1287    0.3358 C   0  0  0  0  0  0  0  0  0  0  0  0
   -4.7091   -2.2364    0.9281 C   0  0  0  0  0  0  0  0  0  0  0  0
   -5.5337   -2.6497    0.3534 H   0  0  0  0  0  0  0  0  0  0  0  0
   -4.9305   -1.8203    2.2398 C   0  0  0  0  0  0  0  0  0  0  0  0
   -5.9200   -1.9135    2.6823 H   0  0  0  0  0  0  0  0  0  0  0  0
   -3.8838   -1.2737    2.9762 C   0  0  0  0  0  0  0  0  0  0  0  0
   -4.0617   -0.9376    3.9946 H   0  0  0  0  0  0  0  0  0  0  0  0
   -2.6011   -1.1499    2.4279 C   0  0  0  0  0  0  0  0  0  0  0  0
   -3.2533   -2.5725   -1.1040 C   0  0  0  0  0  0  0  0  0  0  0  0
   -2.2876   -2.1774   -1.4307 H   0  0  0  0  0  0  0  0  0  0  0  0
   -3.2002   -4.1059   -1.2177 C   0  0  0  0  0  0  0  0  0  0  0  0
   -2.4067   -4.5213   -0.5918 H   0  0  0  0  0  0  0  0  0  0  0  0
   -3.0147   -4.4020   -2.2581 H   0  0  0  0  0  0  0  0  0  0  0  0
   -4.1541   -4.5495   -0.9048 H   0  0  0  0  0  0  0  0  0  0  0  0
   -4.3365   -2.0092   -2.0368 C   0  0  0  0  0  0  0  0  0  0  0  0
   -5.3097   -2.4798   -1.8524 H   0  0  0  0  0  0  0  0  0  0  0  0
   -4.0678   -2.2063   -3.0817 H   0  0  0  0  0  0  0  0  0  0  0  0
   -4.4499   -0.9295   -1.9124 H   0  0  0  0  0  0  0  0  0  0  0  0
   -1.4934   -0.5355    3.2638 C   0  0  0  0  0  0  0  0  0  0  0  0
   -0.5876   -0.5308    2.6545 H   0  0  0  0  0  0  0  0  0  0  0  0
   -1.8164    0.9209    3.6279 C   0  0  0  0  0  0  0  0  0  0  0  0
   -2.0137    1.5119    2.7289 H   0  0  0  0  0  0  0  0  0  0  0  0
   -0.9741    1.3777    4.1603 H   0  0  0  0  0  0  0  0  0  0  0  0
   -2.6999    0.9829    4.2746 H   0  0  0  0  0  0  0  0  0  0  0  0
   -1.2125   -1.3605    4.5287 C   0  0  0  0  0  0  0  0  0  0  0  0
   -2.0667   -1.3302    5.2159 H   0  0  0  0  0  0  0  0  0  0  0  0
   -0.3384   -0.9617    5.0570 H   0  0  0  0  0  0  0  0  0  0  0  0
   -1.0137   -2.4074    4.2822 H   0  0  0  0  0  0  0  0  0  0  0  0
   -0.7685   -3.8974    1.1348 O   0  0  0  0  0  0  0  0  0  0  0  0
    0.6302   -2.8905   -0.6703 O   0  0  0  0  0  0  0  0  0  0  0  0
    2.9080   -0.9397   -1.0366 C   0  0  0  0  0  0  0  0  0  0  0  0
    2.7563   -0.5615   -2.3918 C   0  0  0  0  0  0  0  0  0  0  0  0
    3.4667   -1.2158   -3.3949 C   0  0  0  0  0  0  0  0  0  0  0  0
    3.3578   -0.9450   -4.4387 H   0  0  0  0  0  0  0  0  0  0  0  0
    4.3493   -2.2573   -3.0615 C   0  0  0  0  0  0  0  0  0  0  0  0
    4.5204   -2.6388   -1.7254 C   0  0  0  0  0  0  0  0  0  0  0  0
    3.7939   -1.9727   -0.7369 C   0  0  0  0  0  0  0  0  0  0  0  0
    3.9152   -2.2828    0.2965 H   0  0  0  0  0  0  0  0  0  0  0  0
    1.8962    0.4672   -2.6256 O   0  0  0  0  0  0  0  0  0  0  0  0
    1.6151    0.8433   -3.9785 C   0  0  0  0  0  0  0  0  0  0  0  0
    2.5225    1.1915   -4.4874 H   0  0  0  0  0  0  0  0  0  0  0  0
    0.8978    1.6627   -3.9125 H   0  0  0  0  0  0  0  0  0  0  0  0
    1.1738    0.0070   -4.5341 H   0  0  0  0  0  0  0  0  0  0  0  0
    2.8766    1.3748    0.6378 C   0  0  0  0  0  0  0  0  0  0  0  0
    2.3022    2.4621    1.3435 C   0  0  0  0  0  0  0  0  0  0  0  0
    3.0593    3.5953    1.6362 C   0  0  0  0  0  0  0  0  0  0  0  0
    2.6392    4.4288    2.1866 H   0  0  0  0  0  0  0  0  0  0  0  0
    4.3997    3.6764    1.2266 C   0  0  0  0  0  0  0  0  0  0  0  0
    4.9846    2.6182    0.5208 C   0  0  0  0  0  0  0  0  0  0  0  0
    6.0145    2.6592    0.1876 H   0  0  0  0  0  0  0  0  0  0  0  0
    4.2130    1.4902    0.2436 C   0  0  0  0  0  0  0  0  0  0  0  0
    4.6684    0.6720   -0.3054 H   0  0  0  0  0  0  0  0  0  0  0  0
    1.0001    2.3311    1.7142 O   0  0  0  0  0  0  0  0  0  0  0  0
    0.3091    3.4974    2.1836 C   0  0  0  0  0  0  0  0  0  0  0  0
    0.6326    3.7670    3.1963 H   0  0  0  0  0  0  0  0  0  0  0  0
   -0.7475    3.2324    2.1947 H   0  0  0  0  0  0  0  0  0  0  0  0
    0.4698    4.3463    1.5085 H   0  0  0  0  0  0  0  0  0  0  0  0
   -4.5042    1.9392   -2.1480 C   0  0  0  0  0  0  0  0  0  0  0  0
   -4.4021    1.7440   -0.7447 C   0  0  0  0  0  0  0  0  0  0  0  0
   -3.2587    1.1433   -0.2142 C   0  0  0  0  0  0  0  0  0  0  0  0
   -2.2044    0.7522   -1.0451 C   0  0  0  0  0  0  0  0  0  0  0  0
   -2.3110    0.9243   -2.4233 C   0  0  0  0  0  0  0  0  0  0  0  0
   -3.4567    1.5262   -2.9706 C   0  0  0  0  0  0  0  0  0  0  0  0
   -3.5258    1.6538   -4.0460 H   0  0  0  0  0  0  0  0  0  0  0  0
   -1.5597    4.1572   -1.0113 O   0  0  0  0  0  0  0  0  0  0  0  0
   -0.6893    3.3963   -1.1431 C   0  0  0  0  0  0  0  0  0  0  0  0
    0.2201    2.6699   -1.2765 O   0  0  0  0  0  0  0  0  0  0  0  0
   -5.6584    2.5240   -2.5879 O   0  0  0  0  0  0  0  0  0  0  0  0
   -5.8101    2.7070   -3.9976 C   0  0  0  0  0  0  0  0  0  0  0  0
   -5.7930    1.7465   -4.5295 H   0  0  0  0  0  0  0  0  0  0  0  0
   -6.7861    3.1797   -4.1308 H   0  0  0  0  0  0  0  0  0  0  0  0
   -5.0279    3.3633   -4.4025 H   0  0  0  0  0  0  0  0  0  0  0  0
   -3.2000    0.9669    0.8533 H   0  0  0  0  0  0  0  0  0  0  0  0
   -1.5189    0.5974   -3.0941 H   0  0  0  0  0  0  0  0  0  0  0  0
    5.0417    4.8260    1.5653 O   0  0  0  0  0  0  0  0  0  0  0  0
    6.4189    4.9666    1.1850 C   0  0  0  0  0  0  0  0  0  0  0  0
    6.5331    4.9326    0.0945 H   0  0  0  0  0  0  0  0  0  0  0  0
    6.7263    5.9468    1.5552 H   0  0  0  0  0  0  0  0  0  0  0  0
    7.0374    4.1878    1.6478 H   0  0  0  0  0  0  0  0  0  0  0  0
   -5.4632    2.1726   -0.0013 O   0  0  0  0  0  0  0  0  0  0  0  0
   -5.3843    2.0036    1.4183 C   0  0  0  0  0  0  0  0  0  0  0  0
   -6.3212    2.4024    1.8146 H   0  0  0  0  0  0  0  0  0  0  0  0
   -5.2891    0.9456    1.6902 H   0  0  0  0  0  0  0  0  0  0  0  0
   -4.5398    2.5664    1.8381 H   0  0  0  0  0  0  0  0  0  0  0  0
    5.1924   -3.4419   -1.4480 H   0  0  0  0  0  0  0  0  0  0  0  0
    4.9927   -2.8307   -4.1153 O   0  0  0  0  0  0  0  0  0  0  0  0
    5.8966   -3.9115   -3.8454 C   0  0  0  0  0  0  0  0  0  0  0  0
    5.3751   -4.7553   -3.3770 H   0  0  0  0  0  0  0  0  0  0  0  0
    6.2872   -4.2171   -4.8184 H   0  0  0  0  0  0  0  0  0  0  0  0
    6.7240   -3.5846   -3.2032 H   0  0  0  0  0  0  0  0  0  0  0  0
   -0.3811    0.2410   -0.3738 Pd  0  0  0  0  0  0  0  0  0  0  0  0
  1  2  1  0  0  0  0
  1 45  1  0  0  0  0
  1 58  1  0  0  0  0
  1105  1  0  0  0  0
  2  3  4  0  0  0  0
  2 11  4  0  0  0  0
  3  4  1  0  0  0  0
  3  5  4  0  0  0  0
  5  6  1  0  0  0  0
  5  7  4  0  0  0  0
  7  8  1  0  0  0  0
  7  9  4  0  0  0  0
  9 10  1  0  0  0  0
  9 11  4  0  0  0  0
 11 12  1  0  0  0  0
 12 13  1  0  0  0  0
 12 43  2  0  0  0  0
 12 44  2  0  0  0  0
 13 14  1  0  0  0  0
 13105  1  0  0  0  0
 14 15  4  0  0  0  0
 14 22  4  0  0  0  0
 15 16  4  0  0  0  0
 15 23  1  0  0  0  0
 16 17  1  0  0  0  0
 16 18  4  0  0  0  0
 18 19  1  0  0  0  0
 18 20  4  0  0  0  0
 20 21  1  0  0  0  0
 20 22  4  0  0  0  0
 22 33  1  0  0  0  0
 23 24  1  0  0  0  0
 23 25  1  0  0  0  0
 23 29  1  0  0  0  0
 25 26  1  0  0  0  0
 25 27  1  0  0  0  0
 25 28  1  0  0  0  0
 29 30  1  0  0  0  0
 29 31  1  0  0  0  0
 29 32  1  0  0  0  0
 33 34  1  0  0  0  0
 33 35  1  0  0  0  0
 33 39  1  0  0  0  0
 35 36  1  0  0  0  0
 35 37  1  0  0  0  0
 35 38  1  0  0  0  0
 39 40  1  0  0  0  0
 39 41  1  0  0  0  0
 39 42  1  0  0  0  0
 45 46  4  0  0  0  0
 45 51  4  0  0  0  0
 46 47  4  0  0  0  0
 46 53  1  0  0  0  0
 47 48  1  0  0  0  0
 47 49  4  0  0  0  0
 49 50  4  0  0  0  0
 49100  1  0  0  0  0
 50 51  4  0  0  0  0
 50 99  1  0  0  0  0
 51 52  1  0  0  0  0
 53 54  1  0  0  0  0
 54 55  1  0  0  0  0
 54 56  1  0  0  0  0
 54 57  1  0  0  0  0
 58 59  4  0  0  0  0
 58 65  4  0  0  0  0
 59 60  4  0  0  0  0
 59 67  1  0  0  0  0
 60 61  1  0  0  0  0
 60 62  4  0  0  0  0
 62 63  4  0  0  0  0
 62 89  1  0  0  0  0
 63 64  1  0  0  0  0
 63 65  4  0  0  0  0
 65 66  1  0  0  0  0
 67 68  1  0  0  0  0
 68 69  1  0  0  0  0
 68 70  1  0  0  0  0
 68 71  1  0  0  0  0
 72 73  4  0  0  0  0
 72 77  4  0  0  0  0
 72 82  1  0  0  0  0
 73 74  4  0  0  0  0
 73 94  1  0  0  0  0
 74 75  4  0  0  0  0
 74 87  1  0  0  0  0
 75 76  4  0  0  0  0
 75105  1  0  0  0  0
 76 77  4  0  0  0  0
 76 88  1  0  0  0  0
 77 78  1  0  0  0  0
 79 80  2  0  0  0  0
 80 81  2  0  0  0  0
 82 83  1  0  0  0  0
 83 84  1  0  0  0  0
 83 85  1  0  0  0  0
 83 86  1  0  0  0  0
 89 90  1  0  0  0  0
 90 91  1  0  0  0  0
 90 92  1  0  0  0  0
 90 93  1  0  0  0  0
 94 95  1  0  0  0  0
 95 96  1  0  0  0  0
 95 97  1  0  0  0  0
 95 98  1  0  0  0  0
100101  1  0  0  0  0
101102  1  0  0  0  0
101103  1  0  0  0  0
101104  1  0  0  0  0
M  END
