# Supplementary material for: Factors Governing the Catalytic Insertion of CO2 into Arenes – A DFT Case Study for Pd and Pt Phosphane Sulfonamido Complexes
Source: Chemistry. 2022 Mar 21;28(23):e202104375. doi: 10.1002/chem.202104375 (PMC9310616; doi:10.1002/chem.202104375)
Supplement: Supplementary file 2 — Supporting Information [file CHEM-28-0-s002.zip › Structures_related_to_TableS4/Palladium/Pd_VI.mol]

irc_mhpre_ts5_6_001_produkt_a def2-TZVP

Created by GaussView 6.0.16
105109  0  0  0  0  0  0  0  0  0    0
   -0.5678    0.4058    0.8232 P   0  0  0  0  0  0  0  0  0  0  0  0
    0.1338    0.2625    2.5130 C   0  0  0  0  0  0  0  0  0  0  0  0
   -0.6841   -0.0827    3.5967 C   0  0  0  0  0  0  0  0  0  0  0  0
   -1.7463   -0.2335    3.4370 H   0  0  0  0  0  0  0  0  0  0  0  0
   -0.1569   -0.2410    4.8773 C   0  0  0  0  0  0  0  0  0  0  0  0
   -0.8150   -0.5083    5.7000 H   0  0  0  0  0  0  0  0  0  0  0  0
    1.2085   -0.0609    5.0946 C   0  0  0  0  0  0  0  0  0  0  0  0
    1.6309   -0.1919    6.0875 H   0  0  0  0  0  0  0  0  0  0  0  0
    2.0374    0.2979    4.0325 C   0  0  0  0  0  0  0  0  0  0  0  0
    3.0994    0.4523    4.1874 H   0  0  0  0  0  0  0  0  0  0  0  0
    1.5074    0.4669    2.7519 C   0  0  0  0  0  0  0  0  0  0  0  0
    2.6268    1.0074    1.4574 S   0  0  0  0  0  0  0  0  0  0  0  0
    2.4887   -0.0906    0.2987 N   0  0  0  0  0  0  0  0  0  0  0  0
    3.6130   -0.8491   -0.1238 C   0  0  0  0  0  0  0  0  0  0  0  0
    4.5523   -0.2769   -1.0164 C   0  0  0  0  0  0  0  0  0  0  0  0
    5.6588   -1.0442   -1.3951 C   0  0  0  0  0  0  0  0  0  0  0  0
    6.3987   -0.6175   -2.0677 H   0  0  0  0  0  0  0  0  0  0  0  0
    5.8255   -2.3481   -0.9309 C   0  0  0  0  0  0  0  0  0  0  0  0
    6.6948   -2.9274   -1.2351 H   0  0  0  0  0  0  0  0  0  0  0  0
    4.8696   -2.9140   -0.0887 C   0  0  0  0  0  0  0  0  0  0  0  0
    4.9963   -3.9371    0.2569 H   0  0  0  0  0  0  0  0  0  0  0  0
    3.7501   -2.1834    0.3225 C   0  0  0  0  0  0  0  0  0  0  0  0
    4.3803    1.1316   -1.5588 C   0  0  0  0  0  0  0  0  0  0  0  0
    3.3869    1.4714   -1.2554 H   0  0  0  0  0  0  0  0  0  0  0  0
    5.4126    2.0970   -0.9525 C   0  0  0  0  0  0  0  0  0  0  0  0
    5.3624    2.0915    0.1400 H   0  0  0  0  0  0  0  0  0  0  0  0
    5.2266    3.1205   -1.3020 H   0  0  0  0  0  0  0  0  0  0  0  0
    6.4308    1.8179   -1.2518 H   0  0  0  0  0  0  0  0  0  0  0  0
    4.4342    1.1715   -3.0934 C   0  0  0  0  0  0  0  0  0  0  0  0
    5.4299    0.9072   -3.4696 H   0  0  0  0  0  0  0  0  0  0  0  0
    4.2054    2.1840   -3.4489 H   0  0  0  0  0  0  0  0  0  0  0  0
    3.7055    0.4790   -3.5242 H   0  0  0  0  0  0  0  0  0  0  0  0
    2.7071   -2.8273    1.2185 C   0  0  0  0  0  0  0  0  0  0  0  0
    1.8969   -2.1038    1.3407 H   0  0  0  0  0  0  0  0  0  0  0  0
    2.1160   -4.0844    0.5622 C   0  0  0  0  0  0  0  0  0  0  0  0
    1.6925   -3.8477   -0.4202 H   0  0  0  0  0  0  0  0  0  0  0  0
    1.3193   -4.5069    1.1841 H   0  0  0  0  0  0  0  0  0  0  0  0
    2.8783   -4.8600    0.4236 H   0  0  0  0  0  0  0  0  0  0  0  0
    3.2699   -3.1346    2.6144 C   0  0  0  0  0  0  0  0  0  0  0  0
    4.0670   -3.8866    2.5640 H   0  0  0  0  0  0  0  0  0  0  0  0
    2.4799   -3.5217    3.2700 H   0  0  0  0  0  0  0  0  0  0  0  0
    3.6841   -2.2326    3.0769 H   0  0  0  0  0  0  0  0  0  0  0  0
    3.9733    0.9771    2.0157 O   0  0  0  0  0  0  0  0  0  0  0  0
    2.1051    2.3009    1.0349 O   0  0  0  0  0  0  0  0  0  0  0  0
   -0.8956    2.1836    0.6212 C   0  0  0  0  0  0  0  0  0  0  0  0
   -0.5102    2.9228   -0.5246 C   0  0  0  0  0  0  0  0  0  0  0  0
   -0.7517    4.2951   -0.5851 C   0  0  0  0  0  0  0  0  0  0  0  0
   -0.4580    4.8777   -1.4503 H   0  0  0  0  0  0  0  0  0  0  0  0
   -1.3728    4.9557    0.4848 C   0  0  0  0  0  0  0  0  0  0  0  0
   -1.7573    4.2410    1.6281 C   0  0  0  0  0  0  0  0  0  0  0  0
   -1.5065    2.8725    1.6739 C   0  0  0  0  0  0  0  0  0  0  0  0
   -1.7944    2.3252    2.5667 H   0  0  0  0  0  0  0  0  0  0  0  0
    0.0866    2.2432   -1.5303 O   0  0  0  0  0  0  0  0  0  0  0  0
    0.7016    2.9611   -2.6063 C   0  0  0  0  0  0  0  0  0  0  0  0
   -0.0457    3.4981   -3.2035 H   0  0  0  0  0  0  0  0  0  0  0  0
    1.1847    2.2013   -3.2217 H   0  0  0  0  0  0  0  0  0  0  0  0
    1.4523    3.6628   -2.2251 H   0  0  0  0  0  0  0  0  0  0  0  0
   -2.2031   -0.3520    0.9304 C   0  0  0  0  0  0  0  0  0  0  0  0
   -2.3516   -1.6888    1.3839 C   0  0  0  0  0  0  0  0  0  0  0  0
   -3.6182   -2.2406    1.5482 C   0  0  0  0  0  0  0  0  0  0  0  0
   -3.7498   -3.2533    1.9102 H   0  0  0  0  0  0  0  0  0  0  0  0
   -4.7591   -1.4955    1.2090 C   0  0  0  0  0  0  0  0  0  0  0  0
   -4.6310   -0.1922    0.7133 C   0  0  0  0  0  0  0  0  0  0  0  0
   -5.4961    0.3890    0.4201 H   0  0  0  0  0  0  0  0  0  0  0  0
   -3.3593    0.3544    0.5808 C   0  0  0  0  0  0  0  0  0  0  0  0
   -3.2648    1.3683    0.2088 H   0  0  0  0  0  0  0  0  0  0  0  0
   -1.2044   -2.3570    1.6538 O   0  0  0  0  0  0  0  0  0  0  0  0
   -1.2814   -3.5872    2.3867 C   0  0  0  0  0  0  0  0  0  0  0  0
   -1.8811   -3.4605    3.2956 H   0  0  0  0  0  0  0  0  0  0  0  0
   -0.2545   -3.8324    2.6584 H   0  0  0  0  0  0  0  0  0  0  0  0
   -1.7037   -4.3881    1.7678 H   0  0  0  0  0  0  0  0  0  0  0  0
   -3.1915   -1.7662   -2.0639 C   0  0  0  0  0  0  0  0  0  0  0  0
   -2.9308   -0.4574   -2.5976 C   0  0  0  0  0  0  0  0  0  0  0  0
   -1.6350   -0.0969   -2.9064 C   0  0  0  0  0  0  0  0  0  0  0  0
   -0.5494   -0.9713   -2.6341 C   0  0  0  0  0  0  0  0  0  0  0  0
   -0.8144   -2.2164   -2.0092 C   0  0  0  0  0  0  0  0  0  0  0  0
   -2.1271   -2.6055   -1.7415 C   0  0  0  0  0  0  0  0  0  0  0  0
   -2.3151   -3.5806   -1.3098 H   0  0  0  0  0  0  0  0  0  0  0  0
    0.8403   -0.5562   -4.5588 O   0  0  0  0  0  0  0  0  0  0  0  0
    0.7885   -0.8111   -3.3550 C   0  0  0  0  0  0  0  0  0  0  0  0
    1.7910   -0.9923   -2.5535 O   0  0  0  0  0  0  0  0  0  0  0  0
   -4.4892   -2.0915   -1.9328 O   0  0  0  0  0  0  0  0  0  0  0  0
   -4.8216   -3.4527   -1.6036 C   0  0  0  0  0  0  0  0  0  0  0  0
   -4.4350   -3.7291   -0.6187 H   0  0  0  0  0  0  0  0  0  0  0  0
   -5.9117   -3.4908   -1.5958 H   0  0  0  0  0  0  0  0  0  0  0  0
   -4.4275   -4.1344   -2.3662 H   0  0  0  0  0  0  0  0  0  0  0  0
    0.7427   -0.4395   -0.7688 Pd  0  0  0  0  0  0  0  0  0  0  0  0
   -1.4253    0.8488   -3.3882 H   0  0  0  0  0  0  0  0  0  0  0  0
   -0.0060   -2.9240   -1.8563 H   0  0  0  0  0  0  0  0  0  0  0  0
   -5.9411   -2.1405    1.3773 O   0  0  0  0  0  0  0  0  0  0  0  0
   -7.1426   -1.4700    0.9649 C   0  0  0  0  0  0  0  0  0  0  0  0
   -7.1069   -1.2202   -0.1017 H   0  0  0  0  0  0  0  0  0  0  0  0
   -7.9513   -2.1796    1.1510 H   0  0  0  0  0  0  0  0  0  0  0  0
   -7.3080   -0.5601    1.5545 H   0  0  0  0  0  0  0  0  0  0  0  0
   -4.0242    0.3181   -2.7976 O   0  0  0  0  0  0  0  0  0  0  0  0
   -3.8061    1.6582   -3.2623 C   0  0  0  0  0  0  0  0  0  0  0  0
   -3.3734    1.6614   -4.2704 H   0  0  0  0  0  0  0  0  0  0  0  0
   -4.7931    2.1240   -3.2849 H   0  0  0  0  0  0  0  0  0  0  0  0
   -3.1504    2.2094   -2.5771 H   0  0  0  0  0  0  0  0  0  0  0  0
   -2.2299    4.7295    2.4714 H   0  0  0  0  0  0  0  0  0  0  0  0
   -1.5560    6.2912    0.3165 O   0  0  0  0  0  0  0  0  0  0  0  0
   -2.1697    7.0298    1.3839 C   0  0  0  0  0  0  0  0  0  0  0  0
   -1.5683    6.9729    2.2992 H   0  0  0  0  0  0  0  0  0  0  0  0
   -2.2121    8.0642    1.0369 H   0  0  0  0  0  0  0  0  0  0  0  0
   -3.1857    6.6665    1.5822 H   0  0  0  0  0  0  0  0  0  0  0  0
  1  2  1  0  0  0  0
  1 45  1  0  0  0  0
  1 58  1  0  0  0  0
  1 87  1  0  0  0  0
  2  3  4  0  0  0  0
  2 11  4  0  0  0  0
  3  4  1  0  0  0  0
  3  5  4  0  0  0  0
  5  6  1  0  0  0  0
  5  7  4  0  0  0  0
  7  8  1  0  0  0  0
  7  9  4  0  0  0  0
  9 10  1  0  0  0  0
  9 11  4  0  0  0  0
 11 12  1  0  0  0  0
 12 13  4  0  0  0  0
 12 43  2  0  0  0  0
 12 44  2  0  0  0  0
 13 14  1  0  0  0  0
 13 87  1  0  0  0  0
 14 15  4  0  0  0  0
 14 22  4  0  0  0  0
 15 16  4  0  0  0  0
 15 23  1  0  0  0  0
 16 17  1  0  0  0  0
 16 18  4  0  0  0  0
 18 19  1  0  0  0  0
 18 20  4  0  0  0  0
 20 21  1  0  0  0  0
 20 22  4  0  0  0  0
 22 33  1  0  0  0  0
 23 24  1  0  0  0  0
 23 25  1  0  0  0  0
 23 29  1  0  0  0  0
 25 26  1  0  0  0  0
 25 27  1  0  0  0  0
 25 28  1  0  0  0  0
 29 30  1  0  0  0  0
 29 31  1  0  0  0  0
 29 32  1  0  0  0  0
 33 34  1  0  0  0  0
 33 35  1  0  0  0  0
 33 39  1  0  0  0  0
 35 36  1  0  0  0  0
 35 37  1  0  0  0  0
 35 38  1  0  0  0  0
 39 40  1  0  0  0  0
 39 41  1  0  0  0  0
 39 42  1  0  0  0  0
 45 46  4  0  0  0  0
 45 51  4  0  0  0  0
 46 47  4  0  0  0  0
 46 53  1  0  0  0  0
 47 48  1  0  0  0  0
 47 49  4  0  0  0  0
 49 50  4  0  0  0  0
 49101  1  0  0  0  0
 50 51  4  0  0  0  0
 50100  1  0  0  0  0
 51 52  1  0  0  0  0
 53 54  1  0  0  0  0
 54 55  1  0  0  0  0
 54 56  1  0  0  0  0
 54 57  1  0  0  0  0
 58 59  4  0  0  0  0
 58 65  4  0  0  0  0
 59 60  4  0  0  0  0
 59 67  1  0  0  0  0
 60 61  1  0  0  0  0
 60 62  4  0  0  0  0
 62 63  4  0  0  0  0
 62 90  1  0  0  0  0
 63 64  1  0  0  0  0
 63 65  4  0  0  0  0
 65 66  1  0  0  0  0
 67 68  1  0  0  0  0
 68 69  1  0  0  0  0
 68 70  1  0  0  0  0
 68 71  1  0  0  0  0
 72 73  4  0  0  0  0
 72 77  4  0  0  0  0
 72 82  1  0  0  0  0
 73 74  2  0  0  0  0
 73 95  1  0  0  0  0
 74 75  4  0  0  0  0
 74 88  1  0  0  0  0
 75 76  4  0  0  0  0
 75 80  1  0  0  0  0
 76 77  4  0  0  0  0
 76 89  1  0  0  0  0
 77 78  1  0  0  0  0
 79 80  2  0  0  0  0
 80 81  4  0  0  0  0
 82 83  1  0  0  0  0
 83 84  1  0  0  0  0
 83 85  1  0  0  0  0
 83 86  1  0  0  0  0
 90 91  1  0  0  0  0
 91 92  1  0  0  0  0
 91 93  1  0  0  0  0
 91 94  1  0  0  0  0
 95 96  1  0  0  0  0
 96 97  1  0  0  0  0
 96 98  1  0  0  0  0
 96 99  1  0  0  0  0
101102  1  0  0  0  0
102103  1  0  0  0  0
102104  1  0  0  0  0
102105  1  0  0  0  0
M  END
