# Supplementary material for: Factors Governing the Catalytic Insertion of CO2 into Arenes – A DFT Case Study for Pd and Pt Phosphane Sulfonamido Complexes
Source: Chemistry. 2022 Mar 21;28(23):e202104375. doi: 10.1002/chem.202104375 (PMC9310616; doi:10.1002/chem.202104375)
Supplement: Supplementary file 2 — Supporting Information [file CHEM-28-0-s002.zip › Structures_related_to_TableS4/Palladium/Pd_VIa.mol]

irc_pdmhpre_ts5_6_001a_036cart_a2_produkt def2-TZVP

Created by GaussView 6.0.16
105109  0  0  0  0  0  0  0  0  0    0
    1.8229    0.1298    0.3549 P   0  0  0  0  0  0  0  0  0  0  0  0
    1.7108   -0.2766    2.1292 C   0  0  0  0  0  0  0  0  0  0  0  0
    2.3536    0.5344    3.0723 C   0  0  0  0  0  0  0  0  0  0  0  0
    2.9212    1.3957    2.7352 H   0  0  0  0  0  0  0  0  0  0  0  0
    2.2788    0.2436    4.4346 C   0  0  0  0  0  0  0  0  0  0  0  0
    2.7862    0.8855    5.1499 H   0  0  0  0  0  0  0  0  0  0  0  0
    1.5581   -0.8670    4.8702 C   0  0  0  0  0  0  0  0  0  0  0  0
    1.4951   -1.1011    5.9297 H   0  0  0  0  0  0  0  0  0  0  0  0
    0.9085   -1.6839    3.9437 C   0  0  0  0  0  0  0  0  0  0  0  0
    0.3386   -2.5461    4.2713 H   0  0  0  0  0  0  0  0  0  0  0  0
    0.9771   -1.3923    2.5819 C   0  0  0  0  0  0  0  0  0  0  0  0
    0.1106   -2.4819    1.4456 S   0  0  0  0  0  0  0  0  0  0  0  0
   -0.8380   -1.4954    0.6090 N   0  0  0  0  0  0  0  0  0  0  0  0
   -2.2440   -1.7058    0.5674 C   0  0  0  0  0  0  0  0  0  0  0  0
   -2.7809   -2.6112   -0.3804 C   0  0  0  0  0  0  0  0  0  0  0  0
   -4.1634   -2.8165   -0.3898 C   0  0  0  0  0  0  0  0  0  0  0  0
   -4.5932   -3.5232   -1.0953 H   0  0  0  0  0  0  0  0  0  0  0  0
   -4.9981   -2.1322    0.4922 C   0  0  0  0  0  0  0  0  0  0  0  0
   -6.0723   -2.2988    0.4644 H   0  0  0  0  0  0  0  0  0  0  0  0
   -4.4598   -1.2268    1.4032 C   0  0  0  0  0  0  0  0  0  0  0  0
   -5.1203   -0.6986    2.0856 H   0  0  0  0  0  0  0  0  0  0  0  0
   -3.0808   -1.0015    1.4654 C   0  0  0  0  0  0  0  0  0  0  0  0
   -1.8833   -3.3865   -1.3310 C   0  0  0  0  0  0  0  0  0  0  0  0
   -0.8757   -2.9739   -1.2322 H   0  0  0  0  0  0  0  0  0  0  0  0
   -1.8175   -4.8684   -0.9239 C   0  0  0  0  0  0  0  0  0  0  0  0
   -1.5044   -4.9735    0.1192 H   0  0  0  0  0  0  0  0  0  0  0  0
   -1.0990   -5.4056   -1.5553 H   0  0  0  0  0  0  0  0  0  0  0  0
   -2.7970   -5.3494   -1.0377 H   0  0  0  0  0  0  0  0  0  0  0  0
   -2.2984   -3.2408   -2.8018 C   0  0  0  0  0  0  0  0  0  0  0  0
   -3.3150   -3.6112   -2.9789 H   0  0  0  0  0  0  0  0  0  0  0  0
   -1.6182   -3.8187   -3.4393 H   0  0  0  0  0  0  0  0  0  0  0  0
   -2.2540   -2.1965   -3.1255 H   0  0  0  0  0  0  0  0  0  0  0  0
   -2.5003   -0.0907    2.5325 C   0  0  0  0  0  0  0  0  0  0  0  0
   -1.4409    0.0464    2.2986 H   0  0  0  0  0  0  0  0  0  0  0  0
   -3.1572    1.2941    2.5525 C   0  0  0  0  0  0  0  0  0  0  0  0
   -3.0337    1.7932    1.5883 H   0  0  0  0  0  0  0  0  0  0  0  0
   -2.6953    1.9179    3.3271 H   0  0  0  0  0  0  0  0  0  0  0  0
   -4.2296    1.2346    2.7698 H   0  0  0  0  0  0  0  0  0  0  0  0
   -2.5925   -0.7631    3.9133 C   0  0  0  0  0  0  0  0  0  0  0  0
   -3.6397   -0.8751    4.2208 H   0  0  0  0  0  0  0  0  0  0  0  0
   -2.0782   -0.1566    4.6689 H   0  0  0  0  0  0  0  0  0  0  0  0
   -2.1343   -1.7560    3.8960 H   0  0  0  0  0  0  0  0  0  0  0  0
   -0.6988   -3.3937    2.2447 O   0  0  0  0  0  0  0  0  0  0  0  0
    1.1495   -3.0713    0.6106 O   0  0  0  0  0  0  0  0  0  0  0  0
    3.0780   -0.9873   -0.3084 C   0  0  0  0  0  0  0  0  0  0  0  0
    3.1333   -1.2908   -1.6917 C   0  0  0  0  0  0  0  0  0  0  0  0
    4.0945   -2.1742   -2.1779 C   0  0  0  0  0  0  0  0  0  0  0  0
    4.1502   -2.4238   -3.2309 H   0  0  0  0  0  0  0  0  0  0  0  0
    5.0189   -2.7618   -1.2998 C   0  0  0  0  0  0  0  0  0  0  0  0
    4.9839   -2.4637    0.0698 C   0  0  0  0  0  0  0  0  0  0  0  0
    4.0100   -1.5878    0.5415 C   0  0  0  0  0  0  0  0  0  0  0  0
    3.9729   -1.3755    1.6052 H   0  0  0  0  0  0  0  0  0  0  0  0
    2.2189   -0.6729   -2.4732 O   0  0  0  0  0  0  0  0  0  0  0  0
    2.1564   -0.9887   -3.8686 C   0  0  0  0  0  0  0  0  0  0  0  0
    3.0876   -0.7126   -4.3785 H   0  0  0  0  0  0  0  0  0  0  0  0
    1.3317   -0.3914   -4.2617 H   0  0  0  0  0  0  0  0  0  0  0  0
    1.9488   -2.0551   -4.0199 H   0  0  0  0  0  0  0  0  0  0  0  0
    2.5193    1.7852    0.2302 C   0  0  0  0  0  0  0  0  0  0  0  0
    1.7915    2.9172    0.6838 C   0  0  0  0  0  0  0  0  0  0  0  0
    2.3136    4.1964    0.5266 C   0  0  0  0  0  0  0  0  0  0  0  0
    1.7748    5.0728    0.8661 H   0  0  0  0  0  0  0  0  0  0  0  0
    3.5565    4.3777   -0.1019 C   0  0  0  0  0  0  0  0  0  0  0  0
    4.2827    3.2733   -0.5686 C   0  0  0  0  0  0  0  0  0  0  0  0
    5.2412    3.3919   -1.0585 H   0  0  0  0  0  0  0  0  0  0  0  0
    3.7506    1.9982   -0.3965 C   0  0  0  0  0  0  0  0  0  0  0  0
    4.3124    1.1441   -0.7602 H   0  0  0  0  0  0  0  0  0  0  0  0
    0.5974    2.6618    1.2687 O   0  0  0  0  0  0  0  0  0  0  0  0
   -0.2267    3.7671    1.6643 C   0  0  0  0  0  0  0  0  0  0  0  0
    0.2613    4.3566    2.4503 H   0  0  0  0  0  0  0  0  0  0  0  0
   -1.1408    3.3212    2.0550 H   0  0  0  0  0  0  0  0  0  0  0  0
   -0.4574    4.4070    0.8058 H   0  0  0  0  0  0  0  0  0  0  0  0
   -4.6694    0.9064   -1.5225 C   0  0  0  0  0  0  0  0  0  0  0  0
   -4.3244    2.1213   -0.8552 C   0  0  0  0  0  0  0  0  0  0  0  0
   -3.0305    2.6172   -0.9599 C   0  0  0  0  0  0  0  0  0  0  0  0
   -2.0424    1.9045   -1.6590 C   0  0  0  0  0  0  0  0  0  0  0  0
   -2.3707    0.6820   -2.2644 C   0  0  0  0  0  0  0  0  0  0  0  0
   -3.6866    0.2039   -2.2111 C   0  0  0  0  0  0  0  0  0  0  0  0
   -3.9383   -0.7174   -2.7197 H   0  0  0  0  0  0  0  0  0  0  0  0
   -0.5377    3.6943   -2.1386 O   0  0  0  0  0  0  0  0  0  0  0  0
   -0.6754    2.4982   -1.8615 C   0  0  0  0  0  0  0  0  0  0  0  0
    0.3158    1.6583   -1.7674 O   0  0  0  0  0  0  0  0  0  0  0  0
   -5.9708    0.5369   -1.4378 O   0  0  0  0  0  0  0  0  0  0  0  0
   -6.4206   -0.5230   -2.2950 C   0  0  0  0  0  0  0  0  0  0  0  0
   -5.9082   -1.4639   -2.0740 H   0  0  0  0  0  0  0  0  0  0  0  0
   -7.4878   -0.6306   -2.0901 H   0  0  0  0  0  0  0  0  0  0  0  0
   -6.2687   -0.2556   -3.3486 H   0  0  0  0  0  0  0  0  0  0  0  0
   -2.7655    3.5645   -0.5068 H   0  0  0  0  0  0  0  0  0  0  0  0
   -1.6357    0.1560   -2.8696 H   0  0  0  0  0  0  0  0  0  0  0  0
    3.9681    5.6663   -0.2073 O   0  0  0  0  0  0  0  0  0  0  0  0
    5.2216    5.9271   -0.8586 C   0  0  0  0  0  0  0  0  0  0  0  0
    5.2031    5.5815   -1.8990 H   0  0  0  0  0  0  0  0  0  0  0  0
    5.3432    7.0118   -0.8338 H   0  0  0  0  0  0  0  0  0  0  0  0
    6.0512    5.4508   -0.3220 H   0  0  0  0  0  0  0  0  0  0  0  0
   -5.3280    2.7173   -0.1651 O   0  0  0  0  0  0  0  0  0  0  0  0
   -5.0432    3.9636    0.4860 C   0  0  0  0  0  0  0  0  0  0  0  0
   -5.9715    4.2515    0.9837 H   0  0  0  0  0  0  0  0  0  0  0  0
   -4.2466    3.8480    1.2303 H   0  0  0  0  0  0  0  0  0  0  0  0
   -4.7604    4.7327   -0.2435 H   0  0  0  0  0  0  0  0  0  0  0  0
    5.6870   -2.9076    0.7640 H   0  0  0  0  0  0  0  0  0  0  0  0
    5.9101   -3.6077   -1.8783 O   0  0  0  0  0  0  0  0  0  0  0  0
    6.8788   -4.2511   -1.0358 C   0  0  0  0  0  0  0  0  0  0  0  0
    6.3894   -4.8772   -0.2801 H   0  0  0  0  0  0  0  0  0  0  0  0
    7.4748   -4.8780   -1.7021 H   0  0  0  0  0  0  0  0  0  0  0  0
    7.5271   -3.5139   -0.5461 H   0  0  0  0  0  0  0  0  0  0  0  0
   -0.1983    0.0417   -0.5701 Pd  0  0  0  0  0  0  0  0  0  0  0  0
  1  2  1  0  0  0  0
  1 45  1  0  0  0  0
  1 58  1  0  0  0  0
  1105  1  0  0  0  0
  2  3  4  0  0  0  0
  2 11  4  0  0  0  0
  3  4  1  0  0  0  0
  3  5  4  0  0  0  0
  5  6  1  0  0  0  0
  5  7  4  0  0  0  0
  7  8  1  0  0  0  0
  7  9  4  0  0  0  0
  9 10  1  0  0  0  0
  9 11  4  0  0  0  0
 11 12  1  0  0  0  0
 12 13  4  0  0  0  0
 12 43  2  0  0  0  0
 12 44  2  0  0  0  0
 13 14  1  0  0  0  0
 13105  1  0  0  0  0
 14 15  4  0  0  0  0
 14 22  4  0  0  0  0
 15 16  4  0  0  0  0
 15 23  1  0  0  0  0
 16 17  1  0  0  0  0
 16 18  4  0  0  0  0
 18 19  1  0  0  0  0
 18 20  4  0  0  0  0
 20 21  1  0  0  0  0
 20 22  4  0  0  0  0
 22 33  1  0  0  0  0
 23 24  1  0  0  0  0
 23 25  1  0  0  0  0
 23 29  1  0  0  0  0
 25 26  1  0  0  0  0
 25 27  1  0  0  0  0
 25 28  1  0  0  0  0
 29 30  1  0  0  0  0
 29 31  1  0  0  0  0
 29 32  1  0  0  0  0
 33 34  1  0  0  0  0
 33 35  1  0  0  0  0
 33 39  1  0  0  0  0
 35 36  1  0  0  0  0
 35 37  1  0  0  0  0
 35 38  1  0  0  0  0
 39 40  1  0  0  0  0
 39 41  1  0  0  0  0
 39 42  1  0  0  0  0
 45 46  4  0  0  0  0
 45 51  4  0  0  0  0
 46 47  4  0  0  0  0
 46 53  1  0  0  0  0
 47 48  1  0  0  0  0
 47 49  4  0  0  0  0
 49 50  4  0  0  0  0
 49100  1  0  0  0  0
 50 51  4  0  0  0  0
 50 99  1  0  0  0  0
 51 52  1  0  0  0  0
 53 54  1  0  0  0  0
 54 55  1  0  0  0  0
 54 56  1  0  0  0  0
 54 57  1  0  0  0  0
 58 59  4  0  0  0  0
 58 65  4  0  0  0  0
 59 60  4  0  0  0  0
 59 67  1  0  0  0  0
 60 61  1  0  0  0  0
 60 62  4  0  0  0  0
 62 63  4  0  0  0  0
 62 89  1  0  0  0  0
 63 64  1  0  0  0  0
 63 65  4  0  0  0  0
 65 66  1  0  0  0  0
 67 68  1  0  0  0  0
 68 69  1  0  0  0  0
 68 70  1  0  0  0  0
 68 71  1  0  0  0  0
 72 73  4  0  0  0  0
 72 77  4  0  0  0  0
 72 82  1  0  0  0  0
 73 74  4  0  0  0  0
 73 94  1  0  0  0  0
 74 75  4  0  0  0  0
 74 87  1  0  0  0  0
 75 76  4  0  0  0  0
 75 80  1  0  0  0  0
 76 77  4  0  0  0  0
 76 88  1  0  0  0  0
 77 78  1  0  0  0  0
 79 80  2  0  0  0  0
 80 81  4  0  0  0  0
 82 83  1  0  0  0  0
 83 84  1  0  0  0  0
 83 85  1  0  0  0  0
 83 86  1  0  0  0  0
 89 90  1  0  0  0  0
 90 91  1  0  0  0  0
 90 92  1  0  0  0  0
 90 93  1  0  0  0  0
 94 95  1  0  0  0  0
 95 96  1  0  0  0  0
 95 97  1  0  0  0  0
 95 98  1  0  0  0  0
100101  1  0  0  0  0
101102  1  0  0  0  0
101103  1  0  0  0  0
101104  1  0  0  0  0
M  END
