# Supplementary material for: Factors Governing the Catalytic Insertion of CO2 into Arenes – A DFT Case Study for Pd and Pt Phosphane Sulfonamido Complexes
Source: Chemistry. 2022 Mar 21;28(23):e202104375. doi: 10.1002/chem.202104375 (PMC9310616; doi:10.1002/chem.202104375)
Supplement: Supplementary file 2 — Supporting Information [file CHEM-28-0-s002.zip › Structures_related_to_TableS4/Platinum/Pt_I.mol]

pt_mhpre_001_001 def2-TZVP

Created by GaussView 6.0.16
105109  0  0  0  0  0  0  0  0  0    0
    1.7674    0.8346    0.2846 P   0  0  0  0  0  0  0  0  0  0  0  0
    2.9737   -0.0245    1.3507 C   0  0  0  0  0  0  0  0  0  0  0  0
    3.6229    0.6706    2.3767 C   0  0  0  0  0  0  0  0  0  0  0  0
    3.4227    1.7294    2.5100 H   0  0  0  0  0  0  0  0  0  0  0  0
    4.5167    0.0196    3.2273 C   0  0  0  0  0  0  0  0  0  0  0  0
    5.0114    0.5775    4.0181 H   0  0  0  0  0  0  0  0  0  0  0  0
    4.7676   -1.3419    3.0621 C   0  0  0  0  0  0  0  0  0  0  0  0
    5.4582   -1.8577    3.7241 H   0  0  0  0  0  0  0  0  0  0  0  0
    4.1302   -2.0509    2.0430 C   0  0  0  0  0  0  0  0  0  0  0  0
    4.3167   -3.1103    1.9062 H   0  0  0  0  0  0  0  0  0  0  0  0
    3.2398   -1.3997    1.1893 C   0  0  0  0  0  0  0  0  0  0  0  0
    2.4794   -2.3636   -0.1225 S   0  0  0  0  0  0  0  0  0  0  0  0
    0.8986   -2.1446    0.1036 N   0  0  0  0  0  0  0  0  0  0  0  0
    0.0186   -3.2633    0.2385 C   0  0  0  0  0  0  0  0  0  0  0  0
   -0.5495   -3.8379   -0.9223 C   0  0  0  0  0  0  0  0  0  0  0  0
   -1.4266   -4.9167   -0.7657 C   0  0  0  0  0  0  0  0  0  0  0  0
   -1.8664   -5.3797   -1.6455 H   0  0  0  0  0  0  0  0  0  0  0  0
   -1.7401   -5.4090    0.4999 C   0  0  0  0  0  0  0  0  0  0  0  0
   -2.4198   -6.2525    0.6022 H   0  0  0  0  0  0  0  0  0  0  0  0
   -1.1878   -4.8186    1.6352 C   0  0  0  0  0  0  0  0  0  0  0  0
   -1.4417   -5.2071    2.6183 H   0  0  0  0  0  0  0  0  0  0  0  0
   -0.3081   -3.7353    1.5289 C   0  0  0  0  0  0  0  0  0  0  0  0
   -0.2128   -3.3200   -2.3099 C   0  0  0  0  0  0  0  0  0  0  0  0
    0.3476   -2.3906   -2.1807 H   0  0  0  0  0  0  0  0  0  0  0  0
    0.6977   -4.3083   -3.0564 C   0  0  0  0  0  0  0  0  0  0  0  0
    1.6052   -4.5171   -2.4804 H   0  0  0  0  0  0  0  0  0  0  0  0
    0.9958   -3.8940   -4.0275 H   0  0  0  0  0  0  0  0  0  0  0  0
    0.1813   -5.2597   -3.2357 H   0  0  0  0  0  0  0  0  0  0  0  0
   -1.4683   -2.9886   -3.1293 C   0  0  0  0  0  0  0  0  0  0  0  0
   -2.0571   -3.8859   -3.3536 H   0  0  0  0  0  0  0  0  0  0  0  0
   -1.1813   -2.5318   -4.0846 H   0  0  0  0  0  0  0  0  0  0  0  0
   -2.1087   -2.2829   -2.5898 H   0  0  0  0  0  0  0  0  0  0  0  0
    0.2884   -3.1095    2.7765 C   0  0  0  0  0  0  0  0  0  0  0  0
    0.8396   -2.2202    2.4597 H   0  0  0  0  0  0  0  0  0  0  0  0
   -0.7973   -2.6572    3.7629 C   0  0  0  0  0  0  0  0  0  0  0  0
   -1.4749   -1.9343    3.2947 H   0  0  0  0  0  0  0  0  0  0  0  0
   -0.3380   -2.1834    4.6384 H   0  0  0  0  0  0  0  0  0  0  0  0
   -1.3952   -3.5033    4.1211 H   0  0  0  0  0  0  0  0  0  0  0  0
    1.2878   -4.0649    3.4482 C   0  0  0  0  0  0  0  0  0  0  0  0
    0.7795   -4.9581    3.8323 H   0  0  0  0  0  0  0  0  0  0  0  0
    1.7849   -3.5681    4.2906 H   0  0  0  0  0  0  0  0  0  0  0  0
    2.0545   -4.3885    2.7377 H   0  0  0  0  0  0  0  0  0  0  0  0
    2.8092   -3.7641    0.1023 O   0  0  0  0  0  0  0  0  0  0  0  0
    2.9401   -1.7554   -1.3631 O   0  0  0  0  0  0  0  0  0  0  0  0
    2.6946    1.2942   -1.2021 C   0  0  0  0  0  0  0  0  0  0  0  0
    2.0205    1.7061   -2.3794 C   0  0  0  0  0  0  0  0  0  0  0  0
    2.7401    2.0108   -3.5326 C   0  0  0  0  0  0  0  0  0  0  0  0
    2.2408    2.3220   -4.4428 H   0  0  0  0  0  0  0  0  0  0  0  0
    4.1415    1.9239   -3.5302 C   0  0  0  0  0  0  0  0  0  0  0  0
    4.8248    1.5363   -2.3694 C   0  0  0  0  0  0  0  0  0  0  0  0
    5.9051    1.4609   -2.3466 H   0  0  0  0  0  0  0  0  0  0  0  0
    4.0887    1.2249   -1.2284 C   0  0  0  0  0  0  0  0  0  0  0  0
    4.6208    0.9024   -0.3395 H   0  0  0  0  0  0  0  0  0  0  0  0
    0.6732    1.7975   -2.2901 O   0  0  0  0  0  0  0  0  0  0  0  0
   -0.0923    2.1051   -3.4603 C   0  0  0  0  0  0  0  0  0  0  0  0
    0.1442    3.1092   -3.8339 H   0  0  0  0  0  0  0  0  0  0  0  0
   -1.1351    2.0666   -3.1405 H   0  0  0  0  0  0  0  0  0  0  0  0
    0.0812    1.3623   -4.2484 H   0  0  0  0  0  0  0  0  0  0  0  0
    1.3452    2.3969    1.0933 C   0  0  0  0  0  0  0  0  0  0  0  0
    0.6653    2.4160    2.3407 C   0  0  0  0  0  0  0  0  0  0  0  0
    0.2457    3.6229    2.8941 C   0  0  0  0  0  0  0  0  0  0  0  0
   -0.2778    3.6589    3.8419 H   0  0  0  0  0  0  0  0  0  0  0  0
    0.4936    4.8313    2.2227 C   0  0  0  0  0  0  0  0  0  0  0  0
    1.1763    4.8340    0.9988 C   0  0  0  0  0  0  0  0  0  0  0  0
    1.3866    5.7549    0.4686 H   0  0  0  0  0  0  0  0  0  0  0  0
    1.5859    3.6181    0.4567 C   0  0  0  0  0  0  0  0  0  0  0  0
    2.1105    3.6235   -0.4929 H   0  0  0  0  0  0  0  0  0  0  0  0
    0.4810    1.2158    2.9389 O   0  0  0  0  0  0  0  0  0  0  0  0
   -0.2073    1.1683    4.1960 C   0  0  0  0  0  0  0  0  0  0  0  0
    0.3202    1.7594    4.9545 H   0  0  0  0  0  0  0  0  0  0  0  0
   -0.2099    0.1180    4.4853 H   0  0  0  0  0  0  0  0  0  0  0  0
   -1.2381    1.5272    4.0908 H   0  0  0  0  0  0  0  0  0  0  0  0
   -1.5025    1.1767   -0.1162 O   0  0  0  0  0  0  0  0  0  0  0  0
   -2.4926    0.3623   -0.2639 C   0  0  0  0  0  0  0  0  0  0  0  0
   -2.2319   -0.8884   -0.2661 O   0  0  0  0  0  0  0  0  0  0  0  0
   -3.8623    0.8750   -0.4304 C   0  0  0  0  0  0  0  0  0  0  0  0
   -4.1266    2.2494   -0.3908 C   0  0  0  0  0  0  0  0  0  0  0  0
   -3.3175    2.9539   -0.2286 H   0  0  0  0  0  0  0  0  0  0  0  0
   -5.4340    2.6995   -0.5389 C   0  0  0  0  0  0  0  0  0  0  0  0
   -5.6670    3.7600   -0.4937 H   0  0  0  0  0  0  0  0  0  0  0  0
   -6.4917    1.8079   -0.7419 C   0  0  0  0  0  0  0  0  0  0  0  0
   -6.2209    0.4151   -0.8226 C   0  0  0  0  0  0  0  0  0  0  0  0
   -4.9128   -0.0327   -0.6456 C   0  0  0  0  0  0  0  0  0  0  0  0
   -4.6817   -1.0896   -0.6952 H   0  0  0  0  0  0  0  0  0  0  0  0
   -7.7300    2.3499   -0.9213 O   0  0  0  0  0  0  0  0  0  0  0  0
   -8.8509    1.7776   -0.2095 C   0  0  0  0  0  0  0  0  0  0  0  0
   -8.5441    1.4383    0.7862 H   0  0  0  0  0  0  0  0  0  0  0  0
   -9.5772    2.5891   -0.1108 H   0  0  0  0  0  0  0  0  0  0  0  0
   -9.2927    0.9467   -0.7651 H   0  0  0  0  0  0  0  0  0  0  0  0
   -7.2744   -0.3997   -1.1028 O   0  0  0  0  0  0  0  0  0  0  0  0
   -7.0336   -1.8121   -1.1697 C   0  0  0  0  0  0  0  0  0  0  0  0
   -6.6573   -2.1952   -0.2130 H   0  0  0  0  0  0  0  0  0  0  0  0
   -8.0034   -2.2626   -1.3906 H   0  0  0  0  0  0  0  0  0  0  0  0
   -6.3234   -2.0545   -1.9701 H   0  0  0  0  0  0  0  0  0  0  0  0
    4.7432    2.2413   -4.7064 O   0  0  0  0  0  0  0  0  0  0  0  0
    0.0330    5.9445    2.8483 O   0  0  0  0  0  0  0  0  0  0  0  0
    6.1752    2.1652   -4.7764 C   0  0  0  0  0  0  0  0  0  0  0  0
    6.5256    1.1451   -4.5782 H   0  0  0  0  0  0  0  0  0  0  0  0
    6.4334    2.4497   -5.7986 H   0  0  0  0  0  0  0  0  0  0  0  0
    6.6425    2.8633   -4.0709 H   0  0  0  0  0  0  0  0  0  0  0  0
    0.2431    7.2156    2.2134 C   0  0  0  0  0  0  0  0  0  0  0  0
   -0.2455    7.2510    1.2323 H   0  0  0  0  0  0  0  0  0  0  0  0
   -0.2129    7.9525    2.8778 H   0  0  0  0  0  0  0  0  0  0  0  0
    1.3133    7.4303    2.1052 H   0  0  0  0  0  0  0  0  0  0  0  0
   -0.0547   -0.3589   -0.0120 Pt  0  0  0  0  0  0  0  0  0  0  0  0
  1  2  1  0  0  0  0
  1 45  1  0  0  0  0
  1 59  1  0  0  0  0
  1105  1  0  0  0  0
  2  3  4  0  0  0  0
  2 11  4  0  0  0  0
  3  4  1  0  0  0  0
  3  5  4  0  0  0  0
  5  6  1  0  0  0  0
  5  7  4  0  0  0  0
  7  8  1  0  0  0  0
  7  9  4  0  0  0  0
  9 10  1  0  0  0  0
  9 11  4  0  0  0  0
 11 12  1  0  0  0  0
 12 13  1  0  0  0  0
 12 43  2  0  0  0  0
 12 44  2  0  0  0  0
 13 14  1  0  0  0  0
 13105  1  0  0  0  0
 14 15  4  0  0  0  0
 14 22  4  0  0  0  0
 15 16  4  0  0  0  0
 15 23  1  0  0  0  0
 16 17  1  0  0  0  0
 16 18  4  0  0  0  0
 18 19  1  0  0  0  0
 18 20  4  0  0  0  0
 20 21  1  0  0  0  0
 20 22  4  0  0  0  0
 22 33  1  0  0  0  0
 23 24  1  0  0  0  0
 23 25  1  0  0  0  0
 23 29  1  0  0  0  0
 25 26  1  0  0  0  0
 25 27  1  0  0  0  0
 25 28  1  0  0  0  0
 29 30  1  0  0  0  0
 29 31  1  0  0  0  0
 29 32  1  0  0  0  0
 33 34  1  0  0  0  0
 33 35  1  0  0  0  0
 33 39  1  0  0  0  0
 35 36  1  0  0  0  0
 35 37  1  0  0  0  0
 35 38  1  0  0  0  0
 39 40  1  0  0  0  0
 39 41  1  0  0  0  0
 39 42  1  0  0  0  0
 45 46  4  0  0  0  0
 45 52  4  0  0  0  0
 46 47  4  0  0  0  0
 46 54  1  0  0  0  0
 47 48  1  0  0  0  0
 47 49  4  0  0  0  0
 49 50  4  0  0  0  0
 49 95  1  0  0  0  0
 50 51  1  0  0  0  0
 50 52  4  0  0  0  0
 52 53  1  0  0  0  0
 54 55  1  0  0  0  0
 55 56  1  0  0  0  0
 55 57  1  0  0  0  0
 55 58  1  0  0  0  0
 59 60  4  0  0  0  0
 59 66  4  0  0  0  0
 60 61  4  0  0  0  0
 60 68  1  0  0  0  0
 61 62  1  0  0  0  0
 61 63  4  0  0  0  0
 63 64  4  0  0  0  0
 63 96  1  0  0  0  0
 64 65  1  0  0  0  0
 64 66  4  0  0  0  0
 66 67  1  0  0  0  0
 68 69  1  0  0  0  0
 69 70  1  0  0  0  0
 69 71  1  0  0  0  0
 69 72  1  0  0  0  0
 73 74  4  0  0  0  0
 74 75  2  0  0  0  0
 74 76  1  0  0  0  0
 76 77  4  0  0  0  0
 76 83  4  0  0  0  0
 77 78  1  0  0  0  0
 77 79  4  0  0  0  0
 79 80  1  0  0  0  0
 79 81  4  0  0  0  0
 81 82  4  0  0  0  0
 81 85  1  0  0  0  0
 82 83  4  0  0  0  0
 82 90  1  0  0  0  0
 83 84  1  0  0  0  0
 85 86  1  0  0  0  0
 86 87  1  0  0  0  0
 86 88  1  0  0  0  0
 86 89  1  0  0  0  0
 90 91  1  0  0  0  0
 91 92  1  0  0  0  0
 91 93  1  0  0  0  0
 91 94  1  0  0  0  0
 95 97  1  0  0  0  0
 96101  1  0  0  0  0
 97 98  1  0  0  0  0
 97 99  1  0  0  0  0
 97100  1  0  0  0  0
101102  1  0  0  0  0
101103  1  0  0  0  0
101104  1  0  0  0  0
M  END
