# Supplementary material for: Factors Governing the Catalytic Insertion of CO2 into Arenes – A DFT Case Study for Pd and Pt Phosphane Sulfonamido Complexes
Source: Chemistry. 2022 Mar 21;28(23):e202104375. doi: 10.1002/chem.202104375 (PMC9310616; doi:10.1002/chem.202104375)
Supplement: Supplementary file 2 — Supporting Information [file CHEM-28-0-s002.zip › Structures_related_to_TableS4/Platinum/Pt_II.mol]

pt_mhpre_002solv_001b_fine def2-TZVP

Created by GaussView 6.0.16
110114  0  0  0  0  0  0  0  0  0    0
   -2.3163   -0.1443   -0.0638 P   0  0  0  0  0  0  0  0  0  0  0  0
   -2.8201   -1.1397   -1.5113 C   0  0  0  0  0  0  0  0  0  0  0  0
   -3.8949   -0.7376   -2.3119 C   0  0  0  0  0  0  0  0  0  0  0  0
   -4.4657    0.1426   -2.0343 H   0  0  0  0  0  0  0  0  0  0  0  0
   -4.2365   -1.4485   -3.4618 C   0  0  0  0  0  0  0  0  0  0  0  0
   -5.0753   -1.1187   -4.0691 H   0  0  0  0  0  0  0  0  0  0  0  0
   -3.4990   -2.5734   -3.8294 C   0  0  0  0  0  0  0  0  0  0  0  0
   -3.7522   -3.1275   -4.7295 H   0  0  0  0  0  0  0  0  0  0  0  0
   -2.4338   -2.9979   -3.0352 C   0  0  0  0  0  0  0  0  0  0  0  0
   -1.8607   -3.8786   -3.3021 H   0  0  0  0  0  0  0  0  0  0  0  0
   -2.0998   -2.2908   -1.8793 C   0  0  0  0  0  0  0  0  0  0  0  0
   -0.7794   -2.9387   -0.8512 S   0  0  0  0  0  0  0  0  0  0  0  0
    0.3382   -1.7685   -0.7327 N   0  0  0  0  0  0  0  0  0  0  0  0
    1.6222   -1.9825   -1.3367 C   0  0  0  0  0  0  0  0  0  0  0  0
    2.6058   -2.7088   -0.6236 C   0  0  0  0  0  0  0  0  0  0  0  0
    3.8338   -2.9482   -1.2498 C   0  0  0  0  0  0  0  0  0  0  0  0
    4.5990   -3.5124   -0.7235 H   0  0  0  0  0  0  0  0  0  0  0  0
    4.0977   -2.4663   -2.5298 C   0  0  0  0  0  0  0  0  0  0  0  0
    5.0597   -2.6635   -2.9984 H   0  0  0  0  0  0  0  0  0  0  0  0
    3.1360   -1.7142   -3.1992 C   0  0  0  0  0  0  0  0  0  0  0  0
    3.3543   -1.3207   -4.1889 H   0  0  0  0  0  0  0  0  0  0  0  0
    1.8897   -1.4546   -2.6173 C   0  0  0  0  0  0  0  0  0  0  0  0
    2.3655   -3.2247    0.7864 C   0  0  0  0  0  0  0  0  0  0  0  0
    1.4639   -2.7313    1.1607 H   0  0  0  0  0  0  0  0  0  0  0  0
    2.1144   -4.7431    0.7963 C   0  0  0  0  0  0  0  0  0  0  0  0
    1.2752   -5.0134    0.1514 H   0  0  0  0  0  0  0  0  0  0  0  0
    1.8933   -5.0826    1.8160 H   0  0  0  0  0  0  0  0  0  0  0  0
    3.0041   -5.2817    0.4457 H   0  0  0  0  0  0  0  0  0  0  0  0
    3.5211   -2.8812    1.7394 C   0  0  0  0  0  0  0  0  0  0  0  0
    4.4266   -3.4490    1.4949 H   0  0  0  0  0  0  0  0  0  0  0  0
    3.2394   -3.1345    2.7686 H   0  0  0  0  0  0  0  0  0  0  0  0
    3.7693   -1.8180    1.7082 H   0  0  0  0  0  0  0  0  0  0  0  0
    0.8869   -0.5872   -3.3569 C   0  0  0  0  0  0  0  0  0  0  0  0
   -0.0106   -0.5175   -2.7375 H   0  0  0  0  0  0  0  0  0  0  0  0
    1.4427    0.8364   -3.5271 C   0  0  0  0  0  0  0  0  0  0  0  0
    1.6781    1.2738   -2.5522 H   0  0  0  0  0  0  0  0  0  0  0  0
    0.7155    1.4814   -4.0315 H   0  0  0  0  0  0  0  0  0  0  0  0
    2.3597    0.8332   -4.1281 H   0  0  0  0  0  0  0  0  0  0  0  0
    0.4777   -1.1971   -4.7050 C   0  0  0  0  0  0  0  0  0  0  0  0
    1.3242   -1.2344   -5.4013 H   0  0  0  0  0  0  0  0  0  0  0  0
   -0.3145   -0.5977   -5.1703 H   0  0  0  0  0  0  0  0  0  0  0  0
    0.1001   -2.2169   -4.5759 H   0  0  0  0  0  0  0  0  0  0  0  0
   -0.2096   -4.0703   -1.5653 O   0  0  0  0  0  0  0  0  0  0  0  0
   -1.3916   -3.1796    0.4455 O   0  0  0  0  0  0  0  0  0  0  0  0
   -3.1644   -0.8970    1.3524 C   0  0  0  0  0  0  0  0  0  0  0  0
   -2.7781   -0.6018    2.6832 C   0  0  0  0  0  0  0  0  0  0  0  0
   -3.4027   -1.2361    3.7546 C   0  0  0  0  0  0  0  0  0  0  0  0
   -3.1154   -1.0286    4.7786 H   0  0  0  0  0  0  0  0  0  0  0  0
   -4.4324   -2.1616    3.5226 C   0  0  0  0  0  0  0  0  0  0  0  0
   -4.8429   -2.4482    2.2139 C   0  0  0  0  0  0  0  0  0  0  0  0
   -5.6343   -3.1595    2.0108 H   0  0  0  0  0  0  0  0  0  0  0  0
   -4.1985   -1.8141    1.1543 C   0  0  0  0  0  0  0  0  0  0  0  0
   -4.5009   -2.0609    0.1418 H   0  0  0  0  0  0  0  0  0  0  0  0
   -1.8066    0.3332    2.8371 O   0  0  0  0  0  0  0  0  0  0  0  0
   -1.2656    0.5686    4.1448 C   0  0  0  0  0  0  0  0  0  0  0  0
   -2.0296    0.9753    4.8183 H   0  0  0  0  0  0  0  0  0  0  0  0
   -0.4699    1.3013    4.0050 H   0  0  0  0  0  0  0  0  0  0  0  0
   -0.8454   -0.3533    4.5627 H   0  0  0  0  0  0  0  0  0  0  0  0
   -3.1323    1.4652   -0.2825 C   0  0  0  0  0  0  0  0  0  0  0  0
   -2.8825    2.2653   -1.4261 C   0  0  0  0  0  0  0  0  0  0  0  0
   -3.4709    3.5184   -1.5579 C   0  0  0  0  0  0  0  0  0  0  0  0
   -3.2873    4.1385   -2.4274 H   0  0  0  0  0  0  0  0  0  0  0  0
   -4.3070    4.0139   -0.5438 C   0  0  0  0  0  0  0  0  0  0  0  0
   -4.5648    3.2408    0.5957 C   0  0  0  0  0  0  0  0  0  0  0  0
   -5.2126    3.5974    1.3873 H   0  0  0  0  0  0  0  0  0  0  0  0
   -3.9762    1.9821    0.7037 C   0  0  0  0  0  0  0  0  0  0  0  0
   -4.1892    1.3842    1.5832 H   0  0  0  0  0  0  0  0  0  0  0  0
   -2.0513    1.7332   -2.3628 O   0  0  0  0  0  0  0  0  0  0  0  0
   -2.0493    2.3071   -3.6790 C   0  0  0  0  0  0  0  0  0  0  0  0
   -3.0742    2.4261   -4.0486 H   0  0  0  0  0  0  0  0  0  0  0  0
   -1.5138    1.5956   -4.3077 H   0  0  0  0  0  0  0  0  0  0  0  0
   -1.5345    3.2752   -3.6903 H   0  0  0  0  0  0  0  0  0  0  0  0
    1.9853    0.4303    0.0624 O   0  0  0  0  0  0  0  0  0  0  0  0
    2.6728    0.5496    1.1671 C   0  0  0  0  0  0  0  0  0  0  0  0
    2.2187    0.4695    2.3149 O   0  0  0  0  0  0  0  0  0  0  0  0
    4.1366    0.7947    0.9217 C   0  0  0  0  0  0  0  0  0  0  0  0
    4.6978    0.6739   -0.3492 C   0  0  0  0  0  0  0  0  0  0  0  0
    4.0676    0.4089   -1.1902 H   0  0  0  0  0  0  0  0  0  0  0  0
    6.0702    0.8565   -0.5366 C   0  0  0  0  0  0  0  0  0  0  0  0
    6.4911    0.7430   -1.5297 H   0  0  0  0  0  0  0  0  0  0  0  0
    6.9006    1.1703    0.5420 C   0  0  0  0  0  0  0  0  0  0  0  0
    6.3344    1.2969    1.8414 C   0  0  0  0  0  0  0  0  0  0  0  0
    4.9683    1.1036    2.0128 C   0  0  0  0  0  0  0  0  0  0  0  0
    4.5168    1.1771    2.9947 H   0  0  0  0  0  0  0  0  0  0  0  0
    8.2435    1.3655    0.4573 O   0  0  0  0  0  0  0  0  0  0  0  0
    8.8578    1.2329   -0.8302 C   0  0  0  0  0  0  0  0  0  0  0  0
    8.4531    1.9650   -1.5407 H   0  0  0  0  0  0  0  0  0  0  0  0
    9.9205    1.4277   -0.6695 H   0  0  0  0  0  0  0  0  0  0  0  0
    8.7260    0.2194   -1.2302 H   0  0  0  0  0  0  0  0  0  0  0  0
    7.2087    1.6013    2.8433 O   0  0  0  0  0  0  0  0  0  0  0  0
    6.6798    1.7130    4.1690 C   0  0  0  0  0  0  0  0  0  0  0  0
    6.2261    0.7689    4.4978 H   0  0  0  0  0  0  0  0  0  0  0  0
    7.5341    1.9503    4.8071 H   0  0  0  0  0  0  0  0  0  0  0  0
    5.9368    2.5186    4.2356 H   0  0  0  0  0  0  0  0  0  0  0  0
   -4.9701   -2.7213    4.6377 O   0  0  0  0  0  0  0  0  0  0  0  0
   -4.8168    5.2514   -0.7672 O   0  0  0  0  0  0  0  0  0  0  0  0
   -6.0185   -3.6880    4.4714 C   0  0  0  0  0  0  0  0  0  0  0  0
   -5.6681   -4.5544    3.8976 H   0  0  0  0  0  0  0  0  0  0  0  0
   -6.2893   -4.0022    5.4815 H   0  0  0  0  0  0  0  0  0  0  0  0
   -6.8914   -3.2429    3.9783 H   0  0  0  0  0  0  0  0  0  0  0  0
   -5.6779    5.8192    0.2328 C   0  0  0  0  0  0  0  0  0  0  0  0
   -5.1493    5.9365    1.1865 H   0  0  0  0  0  0  0  0  0  0  0  0
   -5.9644    6.8002   -0.1513 H   0  0  0  0  0  0  0  0  0  0  0  0
   -6.5738    5.2031    0.3761 H   0  0  0  0  0  0  0  0  0  0  0  0
    0.4210    3.2276   -0.4771 C   0  0  0  0  0  0  0  0  0  0  0  0
    1.4865    3.0153   -0.5034 H   0  0  0  0  0  0  0  0  0  0  0  0
   -0.1170    2.8766   -1.3528 H   0  0  0  0  0  0  0  0  0  0  0  0
    0.1553    4.9622   -0.2543 Cl  0  0  0  0  0  0  0  0  0  0  0  0
   -0.2504    2.2841    0.9413 Cl  0  0  0  0  0  0  0  0  0  0  0  0
   -0.0822    0.0535    0.0783 Pt  0  0  0  0  0  0  0  0  0  0  0  0
  1  2  1  0  0  0  0
  1 45  1  0  0  0  0
  1 59  1  0  0  0  0
  1110  1  0  0  0  0
  2  3  4  0  0  0  0
  2 11  4  0  0  0  0
  3  4  1  0  0  0  0
  3  5  4  0  0  0  0
  5  6  1  0  0  0  0
  5  7  4  0  0  0  0
  7  8  1  0  0  0  0
  7  9  4  0  0  0  0
  9 10  1  0  0  0  0
  9 11  4  0  0  0  0
 11 12  1  0  0  0  0
 12 13  1  0  0  0  0
 12 43  2  0  0  0  0
 12 44  2  0  0  0  0
 13 14  1  0  0  0  0
 13110  1  0  0  0  0
 14 15  4  0  0  0  0
 14 22  4  0  0  0  0
 15 16  4  0  0  0  0
 15 23  1  0  0  0  0
 16 17  1  0  0  0  0
 16 18  4  0  0  0  0
 18 19  1  0  0  0  0
 18 20  4  0  0  0  0
 20 21  1  0  0  0  0
 20 22  4  0  0  0  0
 22 33  1  0  0  0  0
 23 24  1  0  0  0  0
 23 25  1  0  0  0  0
 23 29  1  0  0  0  0
 25 26  1  0  0  0  0
 25 27  1  0  0  0  0
 25 28  1  0  0  0  0
 29 30  1  0  0  0  0
 29 31  1  0  0  0  0
 29 32  1  0  0  0  0
 33 34  1  0  0  0  0
 33 35  1  0  0  0  0
 33 39  1  0  0  0  0
 35 36  1  0  0  0  0
 35 37  1  0  0  0  0
 35 38  1  0  0  0  0
 39 40  1  0  0  0  0
 39 41  1  0  0  0  0
 39 42  1  0  0  0  0
 45 46  4  0  0  0  0
 45 52  4  0  0  0  0
 46 47  4  0  0  0  0
 46 54  1  0  0  0  0
 47 48  1  0  0  0  0
 47 49  4  0  0  0  0
 49 50  4  0  0  0  0
 49 95  1  0  0  0  0
 50 51  1  0  0  0  0
 50 52  4  0  0  0  0
 52 53  1  0  0  0  0
 54 55  1  0  0  0  0
 55 56  1  0  0  0  0
 55 57  1  0  0  0  0
 55 58  1  0  0  0  0
 59 60  4  0  0  0  0
 59 66  4  0  0  0  0
 60 61  4  0  0  0  0
 60 68  1  0  0  0  0
 61 62  1  0  0  0  0
 61 63  4  0  0  0  0
 63 64  4  0  0  0  0
 63 96  1  0  0  0  0
 64 65  1  0  0  0  0
 64 66  4  0  0  0  0
 66 67  1  0  0  0  0
 68 69  1  0  0  0  0
 69 70  1  0  0  0  0
 69 71  1  0  0  0  0
 69 72  1  0  0  0  0
 73 74  4  0  0  0  0
 74 75  2  0  0  0  0
 74 76  1  0  0  0  0
 76 77  4  0  0  0  0
 76 83  4  0  0  0  0
 77 78  1  0  0  0  0
 77 79  4  0  0  0  0
 79 80  1  0  0  0  0
 79 81  4  0  0  0  0
 81 82  4  0  0  0  0
 81 85  1  0  0  0  0
 82 83  4  0  0  0  0
 82 90  1  0  0  0  0
 83 84  1  0  0  0  0
 85 86  1  0  0  0  0
 86 87  1  0  0  0  0
 86 88  1  0  0  0  0
 86 89  1  0  0  0  0
 90 91  1  0  0  0  0
 91 92  1  0  0  0  0
 91 93  1  0  0  0  0
 91 94  1  0  0  0  0
 95 97  1  0  0  0  0
 96101  1  0  0  0  0
 97 98  1  0  0  0  0
 97 99  1  0  0  0  0
 97100  1  0  0  0  0
101102  1  0  0  0  0
101103  1  0  0  0  0
101104  1  0  0  0  0
105106  1  0  0  0  0
105107  1  0  0  0  0
105108  1  0  0  0  0
105109  1  0  0  0  0
109110  1  0  0  0  0
M  END
