# Supplementary material for: Factors Governing the Catalytic Insertion of CO2 into Arenes – A DFT Case Study for Pd and Pt Phosphane Sulfonamido Complexes
Source: Chemistry. 2022 Mar 21;28(23):e202104375. doi: 10.1002/chem.202104375 (PMC9310616; doi:10.1002/chem.202104375)
Supplement: Supplementary file 2 — Supporting Information [file CHEM-28-0-s002.zip › Structures_related_to_TableS4/Platinum/Pt_IIa.mol]

ptmhpre_002solv_001_cart def2-TZVP

Created by GaussView 6.0.16
110114  0  0  0  0  0  0  0  0  0    0
    0.1511    1.4944    0.5928 P   0  0  0  0  0  0  0  0  0  0  0  0
    1.0957    1.7315    2.1328 C   0  0  0  0  0  0  0  0  0  0  0  0
    0.4373    2.1403    3.2982 C   0  0  0  0  0  0  0  0  0  0  0  0
   -0.6336    2.3133    3.2722 H   0  0  0  0  0  0  0  0  0  0  0  0
    1.1420    2.3345    4.4859 C   0  0  0  0  0  0  0  0  0  0  0  0
    0.6121    2.6517    5.3801 H   0  0  0  0  0  0  0  0  0  0  0  0
    2.5191    2.1219    4.5191 C   0  0  0  0  0  0  0  0  0  0  0  0
    3.0764    2.2693    5.4404 H   0  0  0  0  0  0  0  0  0  0  0  0
    3.1906    1.7166    3.3652 C   0  0  0  0  0  0  0  0  0  0  0  0
    4.2611    1.5476    3.3805 H   0  0  0  0  0  0  0  0  0  0  0  0
    2.4879    1.5190    2.1765 C   0  0  0  0  0  0  0  0  0  0  0  0
    3.4335    1.0368    0.7210 S   0  0  0  0  0  0  0  0  0  0  0  0
    2.7327   -0.2975    0.1435 N   0  0  0  0  0  0  0  0  0  0  0  0
    3.4751   -1.5253    0.1594 C   0  0  0  0  0  0  0  0  0  0  0  0
    4.2616   -1.8624   -0.9716 C   0  0  0  0  0  0  0  0  0  0  0  0
    4.9559   -3.0766   -0.9588 C   0  0  0  0  0  0  0  0  0  0  0  0
    5.5625   -3.3538   -1.8162 H   0  0  0  0  0  0  0  0  0  0  0  0
    4.8886   -3.9360    0.1366 C   0  0  0  0  0  0  0  0  0  0  0  0
    5.4390   -4.8742    0.1268 H   0  0  0  0  0  0  0  0  0  0  0  0
    4.1142   -3.5926    1.2403 C   0  0  0  0  0  0  0  0  0  0  0  0
    4.0658   -4.2651    2.0927 H   0  0  0  0  0  0  0  0  0  0  0  0
    3.3915   -2.3918    1.2717 C   0  0  0  0  0  0  0  0  0  0  0  0
    4.3850   -0.9272   -2.1641 C   0  0  0  0  0  0  0  0  0  0  0  0
    3.5298   -0.2453   -2.1259 H   0  0  0  0  0  0  0  0  0  0  0  0
    5.6645   -0.0763   -2.0568 C   0  0  0  0  0  0  0  0  0  0  0  0
    5.6973    0.4822   -1.1187 H   0  0  0  0  0  0  0  0  0  0  0  0
    5.7148    0.6375   -2.8883 H   0  0  0  0  0  0  0  0  0  0  0  0
    6.5535   -0.7181   -2.1039 H   0  0  0  0  0  0  0  0  0  0  0  0
    4.3587   -1.6547   -3.5163 C   0  0  0  0  0  0  0  0  0  0  0  0
    5.2731   -2.2365   -3.6814 H   0  0  0  0  0  0  0  0  0  0  0  0
    4.2883   -0.9205   -4.3277 H   0  0  0  0  0  0  0  0  0  0  0  0
    3.5059   -2.3351   -3.5971 H   0  0  0  0  0  0  0  0  0  0  0  0
    2.5697   -2.0498    2.5009 C   0  0  0  0  0  0  0  0  0  0  0  0
    2.0330   -1.1216    2.2916 H   0  0  0  0  0  0  0  0  0  0  0  0
    1.5223   -3.1298    2.8070 C   0  0  0  0  0  0  0  0  0  0  0  0
    0.7924   -3.2128    1.9956 H   0  0  0  0  0  0  0  0  0  0  0  0
    0.9830   -2.8780    3.7270 H   0  0  0  0  0  0  0  0  0  0  0  0
    1.9871   -4.1112    2.9563 H   0  0  0  0  0  0  0  0  0  0  0  0
    3.4821   -1.8071    3.7139 C   0  0  0  0  0  0  0  0  0  0  0  0
    3.9930   -2.7309    4.0115 H   0  0  0  0  0  0  0  0  0  0  0  0
    2.8936   -1.4535    4.5689 H   0  0  0  0  0  0  0  0  0  0  0  0
    4.2443   -1.0560    3.4864 H   0  0  0  0  0  0  0  0  0  0  0  0
    4.7782    0.7218    1.1839 O   0  0  0  0  0  0  0  0  0  0  0  0
    3.2774    2.1402   -0.2145 O   0  0  0  0  0  0  0  0  0  0  0  0
    0.4281    3.0157   -0.3540 C   0  0  0  0  0  0  0  0  0  0  0  0
    0.1646    3.0872   -1.7448 C   0  0  0  0  0  0  0  0  0  0  0  0
    0.3795    4.2751   -2.4409 C   0  0  0  0  0  0  0  0  0  0  0  0
    0.1861    4.3465   -3.5048 H   0  0  0  0  0  0  0  0  0  0  0  0
    0.8532    5.4113   -1.7666 C   0  0  0  0  0  0  0  0  0  0  0  0
    1.1062    5.3611   -0.3889 C   0  0  0  0  0  0  0  0  0  0  0  0
    1.4721    6.2249    0.1525 H   0  0  0  0  0  0  0  0  0  0  0  0
    0.8928    4.1644    0.2903 C   0  0  0  0  0  0  0  0  0  0  0  0
    1.1073    4.1285    1.3532 H   0  0  0  0  0  0  0  0  0  0  0  0
   -0.3127    1.9610   -2.3194 O   0  0  0  0  0  0  0  0  0  0  0  0
   -0.5766    1.9414   -3.7256 C   0  0  0  0  0  0  0  0  0  0  0  0
   -1.3695    2.6533   -3.9872 H   0  0  0  0  0  0  0  0  0  0  0  0
   -0.9063    0.9242   -3.9430 H   0  0  0  0  0  0  0  0  0  0  0  0
    0.3307    2.1661   -4.2995 H   0  0  0  0  0  0  0  0  0  0  0  0
   -1.6066    1.5293    1.0159 C   0  0  0  0  0  0  0  0  0  0  0  0
   -2.1871    0.5484    1.8620 C   0  0  0  0  0  0  0  0  0  0  0  0
   -3.5616    0.5351    2.0836 C   0  0  0  0  0  0  0  0  0  0  0  0
   -4.0249   -0.2184    2.7084 H   0  0  0  0  0  0  0  0  0  0  0  0
   -4.3855    1.4888    1.4667 C   0  0  0  0  0  0  0  0  0  0  0  0
   -3.8287    2.4773    0.6452 C   0  0  0  0  0  0  0  0  0  0  0  0
   -4.4448    3.2243    0.1603 H   0  0  0  0  0  0  0  0  0  0  0  0
   -2.4531    2.4767    0.4315 C   0  0  0  0  0  0  0  0  0  0  0  0
   -2.0295    3.2344   -0.2184 H   0  0  0  0  0  0  0  0  0  0  0  0
   -1.3320   -0.3370    2.4229 O   0  0  0  0  0  0  0  0  0  0  0  0
   -1.8718   -1.3753    3.2510 C   0  0  0  0  0  0  0  0  0  0  0  0
   -2.3977   -0.9503    4.1147 H   0  0  0  0  0  0  0  0  0  0  0  0
   -1.0137   -1.9523    3.5922 H   0  0  0  0  0  0  0  0  0  0  0  0
   -2.5450   -2.0196    2.6760 H   0  0  0  0  0  0  0  0  0  0  0  0
   -1.1938   -0.5826   -1.0497 O   0  0  0  0  0  0  0  0  0  0  0  0
   -1.9310   -1.5672   -0.6117 C   0  0  0  0  0  0  0  0  0  0  0  0
   -1.5296   -2.5574    0.0156 O   0  0  0  0  0  0  0  0  0  0  0  0
   -3.3908   -1.3793   -0.9175 C   0  0  0  0  0  0  0  0  0  0  0  0
   -3.8612   -0.2694   -1.6247 C   0  0  0  0  0  0  0  0  0  0  0  0
   -3.1588    0.4605   -2.0094 H   0  0  0  0  0  0  0  0  0  0  0  0
   -5.2313   -0.0776   -1.7812 C   0  0  0  0  0  0  0  0  0  0  0  0
   -5.6156    0.7964   -2.3007 H   0  0  0  0  0  0  0  0  0  0  0  0
   -6.1549   -0.9763   -1.2451 C   0  0  0  0  0  0  0  0  0  0  0  0
   -5.6826   -2.1351   -0.5771 C   0  0  0  0  0  0  0  0  0  0  0  0
   -4.3091   -2.3110   -0.4117 C   0  0  0  0  0  0  0  0  0  0  0  0
   -3.9215   -3.1741    0.1156 H   0  0  0  0  0  0  0  0  0  0  0  0
   -7.4813   -0.7080   -1.4463 O   0  0  0  0  0  0  0  0  0  0  0  0
   -8.3756   -0.8103   -0.3167 C   0  0  0  0  0  0  0  0  0  0  0  0
   -7.8460   -0.6195    0.6216 H   0  0  0  0  0  0  0  0  0  0  0  0
   -9.1396   -0.0415   -0.4683 H   0  0  0  0  0  0  0  0  0  0  0  0
   -8.8460   -1.7972   -0.2780 H   0  0  0  0  0  0  0  0  0  0  0  0
   -6.6266   -3.0229   -0.1480 O   0  0  0  0  0  0  0  0  0  0  0  0
   -6.1826   -4.1692    0.5866 C   0  0  0  0  0  0  0  0  0  0  0  0
   -5.6555   -3.8736    1.5030 H   0  0  0  0  0  0  0  0  0  0  0  0
   -7.0893   -4.7199    0.8466 H   0  0  0  0  0  0  0  0  0  0  0  0
   -5.5293   -4.8052   -0.0243 H   0  0  0  0  0  0  0  0  0  0  0  0
    1.0314    6.5131   -2.5407 O   0  0  0  0  0  0  0  0  0  0  0  0
   -5.7114    1.3669    1.7311 O   0  0  0  0  0  0  0  0  0  0  0  0
    1.5233    7.7082   -1.9146 C   0  0  0  0  0  0  0  0  0  0  0  0
    2.5160    7.5443   -1.4782 H   0  0  0  0  0  0  0  0  0  0  0  0
    1.5917    8.4497   -2.7133 H   0  0  0  0  0  0  0  0  0  0  0  0
    0.8305    8.0626   -1.1414 H   0  0  0  0  0  0  0  0  0  0  0  0
   -6.6188    2.2621    1.0702 C   0  0  0  0  0  0  0  0  0  0  0  0
   -6.5495    2.1581   -0.0183 H   0  0  0  0  0  0  0  0  0  0  0  0
   -7.6156    1.9705    1.4055 H   0  0  0  0  0  0  0  0  0  0  0  0
   -6.4254    3.3025    1.3588 H   0  0  0  0  0  0  0  0  0  0  0  0
    1.1618   -3.8647   -0.9839 C   0  0  0  0  0  0  0  0  0  0  0  0
    1.9746   -3.7274   -0.2766 H   0  0  0  0  0  0  0  0  0  0  0  0
    0.1767   -3.9229   -0.5276 H   0  0  0  0  0  0  0  0  0  0  0  0
    1.4776   -5.3115   -1.9610 Cl  0  0  0  0  0  0  0  0  0  0  0  0
    1.1229   -2.3735   -2.0235 Cl  0  0  0  0  0  0  0  0  0  0  0  0
    0.7548   -0.3813   -0.4294 Pt  0  0  0  0  0  0  0  0  0  0  0  0
  1  2  1  0  0  0  0
  1 45  1  0  0  0  0
  1 59  1  0  0  0  0
  1110  1  0  0  0  0
  2  3  4  0  0  0  0
  2 11  4  0  0  0  0
  3  4  1  0  0  0  0
  3  5  4  0  0  0  0
  5  6  1  0  0  0  0
  5  7  4  0  0  0  0
  7  8  1  0  0  0  0
  7  9  4  0  0  0  0
  9 10  1  0  0  0  0
  9 11  4  0  0  0  0
 11 12  1  0  0  0  0
 12 13  1  0  0  0  0
 12 43  2  0  0  0  0
 12 44  2  0  0  0  0
 13 14  1  0  0  0  0
 13110  1  0  0  0  0
 14 15  4  0  0  0  0
 14 22  4  0  0  0  0
 15 16  4  0  0  0  0
 15 23  1  0  0  0  0
 16 17  1  0  0  0  0
 16 18  4  0  0  0  0
 18 19  1  0  0  0  0
 18 20  4  0  0  0  0
 20 21  1  0  0  0  0
 20 22  4  0  0  0  0
 22 33  1  0  0  0  0
 23 24  1  0  0  0  0
 23 25  1  0  0  0  0
 23 29  1  0  0  0  0
 25 26  1  0  0  0  0
 25 27  1  0  0  0  0
 25 28  1  0  0  0  0
 29 30  1  0  0  0  0
 29 31  1  0  0  0  0
 29 32  1  0  0  0  0
 33 34  1  0  0  0  0
 33 35  1  0  0  0  0
 33 39  1  0  0  0  0
 35 36  1  0  0  0  0
 35 37  1  0  0  0  0
 35 38  1  0  0  0  0
 39 40  1  0  0  0  0
 39 41  1  0  0  0  0
 39 42  1  0  0  0  0
 45 46  4  0  0  0  0
 45 52  4  0  0  0  0
 46 47  4  0  0  0  0
 46 54  1  0  0  0  0
 47 48  1  0  0  0  0
 47 49  4  0  0  0  0
 49 50  4  0  0  0  0
 49 95  1  0  0  0  0
 50 51  1  0  0  0  0
 50 52  4  0  0  0  0
 52 53  1  0  0  0  0
 54 55  1  0  0  0  0
 55 56  1  0  0  0  0
 55 57  1  0  0  0  0
 55 58  1  0  0  0  0
 59 60  4  0  0  0  0
 59 66  4  0  0  0  0
 60 61  4  0  0  0  0
 60 68  1  0  0  0  0
 61 62  1  0  0  0  0
 61 63  4  0  0  0  0
 63 64  4  0  0  0  0
 63 96  1  0  0  0  0
 64 65  1  0  0  0  0
 64 66  4  0  0  0  0
 66 67  1  0  0  0  0
 68 69  1  0  0  0  0
 69 70  1  0  0  0  0
 69 71  1  0  0  0  0
 69 72  1  0  0  0  0
 73 74  4  0  0  0  0
 73110  1  0  0  0  0
 74 75  2  0  0  0  0
 74 76  1  0  0  0  0
 76 77  4  0  0  0  0
 76 83  4  0  0  0  0
 77 78  1  0  0  0  0
 77 79  4  0  0  0  0
 79 80  1  0  0  0  0
 79 81  4  0  0  0  0
 81 82  4  0  0  0  0
 81 85  1  0  0  0  0
 82 83  4  0  0  0  0
 82 90  1  0  0  0  0
 83 84  1  0  0  0  0
 85 86  1  0  0  0  0
 86 87  1  0  0  0  0
 86 88  1  0  0  0  0
 86 89  1  0  0  0  0
 90 91  1  0  0  0  0
 91 92  1  0  0  0  0
 91 93  1  0  0  0  0
 91 94  1  0  0  0  0
 95 97  1  0  0  0  0
 96101  1  0  0  0  0
 97 98  1  0  0  0  0
 97 99  1  0  0  0  0
 97100  1  0  0  0  0
101102  1  0  0  0  0
101103  1  0  0  0  0
101104  1  0  0  0  0
105106  1  0  0  0  0
105107  1  0  0  0  0
105108  1  0  0  0  0
105109  1  0  0  0  0
M  END
