# Supplementary material for: Factors Governing the Catalytic Insertion of CO2 into Arenes – A DFT Case Study for Pd and Pt Phosphane Sulfonamido Complexes
Source: Chemistry. 2022 Mar 21;28(23):e202104375. doi: 10.1002/chem.202104375 (PMC9310616; doi:10.1002/chem.202104375)
Supplement: Supplementary file 2 — Supporting Information [file CHEM-28-0-s002.zip › Structures_related_to_TableS4/Platinum/Pt_III.mol]

irc_ptmhpre_ts_003_004_016a_reaktant def2-TZVP

Created by GaussView 6.0.16
125129  0  0  0  0  0  0  0  0  0    0
   -2.0412   -0.5486   -0.0998 P   0  0  0  0  0  0  0  0  0  0  0  0
   -2.3234   -1.3807   -1.7228 C   0  0  0  0  0  0  0  0  0  0  0  0
   -3.4005   -1.0052   -2.5355 C   0  0  0  0  0  0  0  0  0  0  0  0
   -4.1081   -0.2693   -2.1728 H   0  0  0  0  0  0  0  0  0  0  0  0
   -3.5858   -1.5644   -3.7975 C   0  0  0  0  0  0  0  0  0  0  0  0
   -4.4321   -1.2518   -4.4040 H   0  0  0  0  0  0  0  0  0  0  0  0
   -2.6893   -2.5201   -4.2754 C   0  0  0  0  0  0  0  0  0  0  0  0
   -2.8217   -2.9588   -5.2611 H   0  0  0  0  0  0  0  0  0  0  0  0
   -1.6188   -2.9194   -3.4787 C   0  0  0  0  0  0  0  0  0  0  0  0
   -0.9159   -3.6668   -3.8283 H   0  0  0  0  0  0  0  0  0  0  0  0
   -1.4390   -2.3568   -2.2120 C   0  0  0  0  0  0  0  0  0  0  0  0
   -0.0744   -2.9637   -1.2276 S   0  0  0  0  0  0  0  0  0  0  0  0
    0.8425   -1.6709   -0.8977 N   0  0  0  0  0  0  0  0  0  0  0  0
    2.1689   -1.6372   -1.4391 C   0  0  0  0  0  0  0  0  0  0  0  0
    3.2086   -2.3545   -0.7961 C   0  0  0  0  0  0  0  0  0  0  0  0
    4.4777   -2.3524   -1.3854 C   0  0  0  0  0  0  0  0  0  0  0  0
    5.2849   -2.9045   -0.9115 H   0  0  0  0  0  0  0  0  0  0  0  0
    4.7291   -1.6515   -2.5624 C   0  0  0  0  0  0  0  0  0  0  0  0
    5.7239   -1.6642   -3.0027 H   0  0  0  0  0  0  0  0  0  0  0  0
    3.7088   -0.9161   -3.1591 C   0  0  0  0  0  0  0  0  0  0  0  0
    3.9125   -0.3518   -4.0659 H   0  0  0  0  0  0  0  0  0  0  0  0
    2.4220   -0.8898   -2.6097 C   0  0  0  0  0  0  0  0  0  0  0  0
    2.9864   -3.1238    0.4976 C   0  0  0  0  0  0  0  0  0  0  0  0
    2.0252   -2.7951    0.9045 H   0  0  0  0  0  0  0  0  0  0  0  0
    2.9051   -4.6413    0.2491 C   0  0  0  0  0  0  0  0  0  0  0  0
    2.1237   -4.8893   -0.4715 H   0  0  0  0  0  0  0  0  0  0  0  0
    2.6931   -5.1662    1.1892 H   0  0  0  0  0  0  0  0  0  0  0  0
    3.8613   -5.0159   -0.1384 H   0  0  0  0  0  0  0  0  0  0  0  0
    4.0719   -2.8381    1.5479 C   0  0  0  0  0  0  0  0  0  0  0  0
    5.0363   -3.2699    1.2551 H   0  0  0  0  0  0  0  0  0  0  0  0
    3.7859   -3.2907    2.5053 H   0  0  0  0  0  0  0  0  0  0  0  0
    4.2122   -1.7680    1.7095 H   0  0  0  0  0  0  0  0  0  0  0  0
    1.3463   -0.0473   -3.2714 C   0  0  0  0  0  0  0  0  0  0  0  0
    0.4356   -0.1508   -2.6764 H   0  0  0  0  0  0  0  0  0  0  0  0
    1.7441    1.4371   -3.2589 C   0  0  0  0  0  0  0  0  0  0  0  0
    1.9027    1.7817   -2.2327 H   0  0  0  0  0  0  0  0  0  0  0  0
    0.9605    2.0527   -3.7137 H   0  0  0  0  0  0  0  0  0  0  0  0
    2.6691    1.6055   -3.8232 H   0  0  0  0  0  0  0  0  0  0  0  0
    1.0335   -0.5322   -4.6945 C   0  0  0  0  0  0  0  0  0  0  0  0
    1.8939   -0.3946   -5.3609 H   0  0  0  0  0  0  0  0  0  0  0  0
    0.1891    0.0291   -5.1133 H   0  0  0  0  0  0  0  0  0  0  0  0
    0.7692   -1.5946   -4.6978 H   0  0  0  0  0  0  0  0  0  0  0  0
    0.6711   -3.8863   -2.0732 O   0  0  0  0  0  0  0  0  0  0  0  0
   -0.6816   -3.4960   -0.0166 O   0  0  0  0  0  0  0  0  0  0  0  0
   -2.7237   -1.6170    1.1992 C   0  0  0  0  0  0  0  0  0  0  0  0
   -3.9934   -2.2431    1.1128 C   0  0  0  0  0  0  0  0  0  0  0  0
   -4.4394   -3.0771    2.1368 C   0  0  0  0  0  0  0  0  0  0  0  0
   -5.4069   -3.5627    2.0873 H   0  0  0  0  0  0  0  0  0  0  0  0
   -3.6317   -3.3091    3.2613 C   0  0  0  0  0  0  0  0  0  0  0  0
   -2.3705   -2.7071    3.3608 C   0  0  0  0  0  0  0  0  0  0  0  0
   -1.7220   -2.8840    4.2103 H   0  0  0  0  0  0  0  0  0  0  0  0
   -1.9409   -1.8805    2.3264 C   0  0  0  0  0  0  0  0  0  0  0  0
   -0.9508   -1.4384    2.3792 H   0  0  0  0  0  0  0  0  0  0  0  0
   -4.7266   -1.9738    0.0046 O   0  0  0  0  0  0  0  0  0  0  0  0
   -6.0009   -2.6042   -0.1618 C   0  0  0  0  0  0  0  0  0  0  0  0
   -5.9012   -3.6962   -0.1791 H   0  0  0  0  0  0  0  0  0  0  0  0
   -6.3738   -2.2546   -1.1267 H   0  0  0  0  0  0  0  0  0  0  0  0
   -6.6961   -2.3056    0.6327 H   0  0  0  0  0  0  0  0  0  0  0  0
   -3.1549    0.8811   -0.1859 C   0  0  0  0  0  0  0  0  0  0  0  0
   -3.0168    1.8507   -1.2094 C   0  0  0  0  0  0  0  0  0  0  0  0
   -3.9249    2.9009   -1.3178 C   0  0  0  0  0  0  0  0  0  0  0  0
   -3.8243    3.6534   -2.0906 H   0  0  0  0  0  0  0  0  0  0  0  0
   -4.9738    3.0218   -0.3952 C   0  0  0  0  0  0  0  0  0  0  0  0
   -5.1232    2.0790    0.6291 C   0  0  0  0  0  0  0  0  0  0  0  0
   -5.9185    2.1573    1.3601 H   0  0  0  0  0  0  0  0  0  0  0  0
   -4.2080    1.0344    0.7187 C   0  0  0  0  0  0  0  0  0  0  0  0
   -4.3213    0.3133    1.5202 H   0  0  0  0  0  0  0  0  0  0  0  0
   -1.9807    1.6779   -2.0695 O   0  0  0  0  0  0  0  0  0  0  0  0
   -2.0131    2.3741   -3.3221 C   0  0  0  0  0  0  0  0  0  0  0  0
   -1.8157    3.4438   -3.1895 H   0  0  0  0  0  0  0  0  0  0  0  0
   -2.9812    2.2339   -3.8173 H   0  0  0  0  0  0  0  0  0  0  0  0
   -1.2260    1.9259   -3.9282 H   0  0  0  0  0  0  0  0  0  0  0  0
    2.5898    0.1691    2.4699 O   0  0  0  0  0  0  0  0  0  0  0  0
    2.9205    0.5193    1.3239 C   0  0  0  0  0  0  0  0  0  0  0  0
    2.1354    0.5731    0.2895 O   0  0  0  0  0  0  0  0  0  0  0  0
    4.3341    0.9353    1.0280 C   0  0  0  0  0  0  0  0  0  0  0  0
    5.2549    1.0308    2.0869 C   0  0  0  0  0  0  0  0  0  0  0  0
    4.9038    0.8195    3.0895 H   0  0  0  0  0  0  0  0  0  0  0  0
    6.5825    1.3710    1.8546 C   0  0  0  0  0  0  0  0  0  0  0  0
    7.0169    1.6216    0.5228 C   0  0  0  0  0  0  0  0  0  0  0  0
    6.0980    1.5222   -0.5245 C   0  0  0  0  0  0  0  0  0  0  0  0
    6.4185    1.6950   -1.5460 H   0  0  0  0  0  0  0  0  0  0  0  0
    4.7664    1.1833   -0.2736 C   0  0  0  0  0  0  0  0  0  0  0  0
    4.0698    1.0818   -1.0967 H   0  0  0  0  0  0  0  0  0  0  0  0
    8.3309    1.9397    0.3762 O   0  0  0  0  0  0  0  0  0  0  0  0
    8.8156    2.1825   -0.9500 C   0  0  0  0  0  0  0  0  0  0  0  0
    8.3022    3.0362   -1.4107 H   0  0  0  0  0  0  0  0  0  0  0  0
    9.8774    2.4120   -0.8366 H   0  0  0  0  0  0  0  0  0  0  0  0
    8.6971    1.2949   -1.5844 H   0  0  0  0  0  0  0  0  0  0  0  0
   -2.1068    3.5759    1.5922 C   0  0  0  0  0  0  0  0  0  0  0  0
   -2.2502    2.5414    2.5489 C   0  0  0  0  0  0  0  0  0  0  0  0
   -1.3192    1.5429    2.6799 C   0  0  0  0  0  0  0  0  0  0  0  0
   -0.1524    1.5495    1.8698 C   0  0  0  0  0  0  0  0  0  0  0  0
   -0.0036    2.5924    0.9146 C   0  0  0  0  0  0  0  0  0  0  0  0
   -0.9943    3.5566    0.7136 C   0  0  0  0  0  0  0  0  0  0  0  0
   -3.1307    2.5779    3.1829 H   0  0  0  0  0  0  0  0  0  0  0  0
   -1.4441    0.7753    3.4364 H   0  0  0  0  0  0  0  0  0  0  0  0
    0.9287    2.6651    0.3710 H   0  0  0  0  0  0  0  0  0  0  0  0
   -3.0970    4.4874    1.6359 O   0  0  0  0  0  0  0  0  0  0  0  0
    0.7390    1.0771    2.2874 H   0  0  0  0  0  0  0  0  0  0  0  0
   -3.0737    5.7363    0.9121 C   0  0  0  0  0  0  0  0  0  0  0  0
   -3.9510    6.2765    1.2745 H   0  0  0  0  0  0  0  0  0  0  0  0
   -2.1675    6.3020    1.1441 H   0  0  0  0  0  0  0  0  0  0  0  0
   -3.1538    5.5716   -0.1627 H   0  0  0  0  0  0  0  0  0  0  0  0
    7.5377    1.4832    2.8224 O   0  0  0  0  0  0  0  0  0  0  0  0
    7.1452    1.2073    4.1712 C   0  0  0  0  0  0  0  0  0  0  0  0
    8.0470    1.3418    4.7731 H   0  0  0  0  0  0  0  0  0  0  0  0
    6.3690    1.9052    4.5117 H   0  0  0  0  0  0  0  0  0  0  0  0
    6.7823    0.1767    4.2773 H   0  0  0  0  0  0  0  0  0  0  0  0
   -0.9310    4.4994   -0.2689 O   0  0  0  0  0  0  0  0  0  0  0  0
    0.2113    4.4871   -1.1351 C   0  0  0  0  0  0  0  0  0  0  0  0
    0.0208    5.2637   -1.8788 H   0  0  0  0  0  0  0  0  0  0  0  0
    1.1292    4.7266   -0.5833 H   0  0  0  0  0  0  0  0  0  0  0  0
    0.3217    3.5163   -1.6278 H   0  0  0  0  0  0  0  0  0  0  0  0
   -4.1658   -4.1365    4.1981 O   0  0  0  0  0  0  0  0  0  0  0  0
   -3.3825   -4.4293    5.3653 C   0  0  0  0  0  0  0  0  0  0  0  0
   -3.1667   -3.5172    5.9352 H   0  0  0  0  0  0  0  0  0  0  0  0
   -3.9961   -5.1018    5.9683 H   0  0  0  0  0  0  0  0  0  0  0  0
   -2.4444   -4.9291    5.0950 H   0  0  0  0  0  0  0  0  0  0  0  0
   -5.7801    4.1017   -0.5715 O   0  0  0  0  0  0  0  0  0  0  0  0
   -6.8107    4.3396    0.3982 C   0  0  0  0  0  0  0  0  0  0  0  0
   -6.3872    4.4564    1.4027 H   0  0  0  0  0  0  0  0  0  0  0  0
   -7.2927    5.2702    0.0915 H   0  0  0  0  0  0  0  0  0  0  0  0
   -7.5483    3.5274    0.3989 H   0  0  0  0  0  0  0  0  0  0  0  0
    0.1156   -0.0628    0.2167 Pt  0  0  0  0  0  0  0  0  0  0  0  0
  1  2  1  0  0  0  0
  1 45  1  0  0  0  0
  1 59  1  0  0  0  0
  1125  1  0  0  0  0
  2  3  4  0  0  0  0
  2 11  4  0  0  0  0
  3  4  1  0  0  0  0
  3  5  4  0  0  0  0
  5  6  1  0  0  0  0
  5  7  4  0  0  0  0
  7  8  1  0  0  0  0
  7  9  4  0  0  0  0
  9 10  1  0  0  0  0
  9 11  4  0  0  0  0
 11 12  1  0  0  0  0
 12 13  1  0  0  0  0
 12 43  2  0  0  0  0
 12 44  2  0  0  0  0
 13 14  1  0  0  0  0
 13125  1  0  0  0  0
 14 15  4  0  0  0  0
 14 22  4  0  0  0  0
 15 16  4  0  0  0  0
 15 23  1  0  0  0  0
 16 17  1  0  0  0  0
 16 18  4  0  0  0  0
 18 19  1  0  0  0  0
 18 20  4  0  0  0  0
 20 21  1  0  0  0  0
 20 22  4  0  0  0  0
 22 33  1  0  0  0  0
 23 24  1  0  0  0  0
 23 25  1  0  0  0  0
 23 29  1  0  0  0  0
 25 26  1  0  0  0  0
 25 27  1  0  0  0  0
 25 28  1  0  0  0  0
 29 30  1  0  0  0  0
 29 31  1  0  0  0  0
 29 32  1  0  0  0  0
 33 34  1  0  0  0  0
 33 35  1  0  0  0  0
 33 39  1  0  0  0  0
 35 36  1  0  0  0  0
 35 37  1  0  0  0  0
 35 38  1  0  0  0  0
 39 40  1  0  0  0  0
 39 41  1  0  0  0  0
 39 42  1  0  0  0  0
 45 46  4  0  0  0  0
 45 52  4  0  0  0  0
 46 47  4  0  0  0  0
 46 54  1  0  0  0  0
 47 48  1  0  0  0  0
 47 49  4  0  0  0  0
 49 50  4  0  0  0  0
 49115  1  0  0  0  0
 50 51  1  0  0  0  0
 50 52  4  0  0  0  0
 52 53  1  0  0  0  0
 54 55  1  0  0  0  0
 55 56  1  0  0  0  0
 55 57  1  0  0  0  0
 55 58  1  0  0  0  0
 59 60  4  0  0  0  0
 59 66  4  0  0  0  0
 60 61  4  0  0  0  0
 60 68  1  0  0  0  0
 61 62  1  0  0  0  0
 61 63  4  0  0  0  0
 63 64  4  0  0  0  0
 63120  1  0  0  0  0
 64 65  1  0  0  0  0
 64 66  4  0  0  0  0
 66 67  1  0  0  0  0
 68 69  1  0  0  0  0
 69 70  1  0  0  0  0
 69 71  1  0  0  0  0
 69 72  1  0  0  0  0
 73 74  2  0  0  0  0
 74 75  4  0  0  0  0
 74 76  1  0  0  0  0
 76 77  4  0  0  0  0
 76 83  4  0  0  0  0
 77 78  1  0  0  0  0
 77 79  4  0  0  0  0
 79 80  4  0  0  0  0
 79105  1  0  0  0  0
 80 81  4  0  0  0  0
 80 85  1  0  0  0  0
 81 82  1  0  0  0  0
 81 83  4  0  0  0  0
 83 84  1  0  0  0  0
 85 86  1  0  0  0  0
 86 87  1  0  0  0  0
 86 88  1  0  0  0  0
 86 89  1  0  0  0  0
 90 91  4  0  0  0  0
 90 95  4  0  0  0  0
 90 99  1  0  0  0  0
 91 92  2  0  0  0  0
 91 96  1  0  0  0  0
 92 93  4  0  0  0  0
 92 97  1  0  0  0  0
 93 94  4  0  0  0  0
 93100  1  0  0  0  0
 94 95  4  0  0  0  0
 94 98  1  0  0  0  0
 95110  1  0  0  0  0
 99101  1  0  0  0  0
101102  1  0  0  0  0
101103  1  0  0  0  0
101104  1  0  0  0  0
105106  1  0  0  0  0
106107  1  0  0  0  0
106108  1  0  0  0  0
106109  1  0  0  0  0
110111  1  0  0  0  0
111112  1  0  0  0  0
111113  1  0  0  0  0
111114  1  0  0  0  0
115116  1  0  0  0  0
116117  1  0  0  0  0
116118  1  0  0  0  0
116119  1  0  0  0  0
120121  1  0  0  0  0
121122  1  0  0  0  0
121123  1  0  0  0  0
121124  1  0  0  0  0
M  END
