# Supplementary material for: Factors Governing the Catalytic Insertion of CO2 into Arenes – A DFT Case Study for Pd and Pt Phosphane Sulfonamido Complexes
Source: Chemistry. 2022 Mar 21;28(23):e202104375. doi: 10.1002/chem.202104375 (PMC9310616; doi:10.1002/chem.202104375)
Supplement: Supplementary file 2 — Supporting Information [file CHEM-28-0-s002.zip › Structures_related_to_TableS4/Platinum/Pt_IIIa.mol]

irc_ptmhpre_ts_003_004_001a_001_reaktant def2-TZVP

Created by GaussView 6.0.16
125130  0  0  0  0  0  0  0  0  0    0
    0.4889    1.8265    0.0411 P   0  0  0  0  0  0  0  0  0  0  0  0
   -0.2551    3.2288   -0.8707 C   0  0  0  0  0  0  0  0  0  0  0  0
    0.5751    4.0493   -1.6453 C   0  0  0  0  0  0  0  0  0  0  0  0
    1.6422    3.8613   -1.6609 H   0  0  0  0  0  0  0  0  0  0  0  0
    0.0508    5.1026   -2.3903 C   0  0  0  0  0  0  0  0  0  0  0  0
    0.7170    5.7256   -2.9811 H   0  0  0  0  0  0  0  0  0  0  0  0
   -1.3221    5.3484   -2.3798 C   0  0  0  0  0  0  0  0  0  0  0  0
   -1.7406    6.1633   -2.9647 H   0  0  0  0  0  0  0  0  0  0  0  0
   -2.1648    4.5448   -1.6140 C   0  0  0  0  0  0  0  0  0  0  0  0
   -3.2341    4.7234   -1.5946 H   0  0  0  0  0  0  0  0  0  0  0  0
   -1.6381    3.4941   -0.8605 C   0  0  0  0  0  0  0  0  0  0  0  0
   -2.7833    2.5420    0.1348 S   0  0  0  0  0  0  0  0  0  0  0  0
   -2.5226    1.0254   -0.3362 N   0  0  0  0  0  0  0  0  0  0  0  0
   -3.5861    0.1886   -0.7883 C   0  0  0  0  0  0  0  0  0  0  0  0
   -4.3970   -0.4838    0.1592 C   0  0  0  0  0  0  0  0  0  0  0  0
   -5.4319   -1.2959   -0.3159 C   0  0  0  0  0  0  0  0  0  0  0  0
   -6.0698   -1.8179    0.3923 H   0  0  0  0  0  0  0  0  0  0  0  0
   -5.6573   -1.4448   -1.6822 C   0  0  0  0  0  0  0  0  0  0  0  0
   -6.4678   -2.0805   -2.0320 H   0  0  0  0  0  0  0  0  0  0  0  0
   -4.8366   -0.7957   -2.6028 C   0  0  0  0  0  0  0  0  0  0  0  0
   -5.0170   -0.9274   -3.6664 H   0  0  0  0  0  0  0  0  0  0  0  0
   -3.7845    0.0217   -2.1788 C   0  0  0  0  0  0  0  0  0  0  0  0
   -4.1828   -0.3126    1.6533 C   0  0  0  0  0  0  0  0  0  0  0  0
   -3.2447    0.2323    1.7857 H   0  0  0  0  0  0  0  0  0  0  0  0
   -5.3027    0.5382    2.2744 C   0  0  0  0  0  0  0  0  0  0  0  0
   -5.3846    1.5068    1.7721 H   0  0  0  0  0  0  0  0  0  0  0  0
   -5.0991    0.7176    3.3373 H   0  0  0  0  0  0  0  0  0  0  0  0
   -6.2706    0.0277    2.1946 H   0  0  0  0  0  0  0  0  0  0  0  0
   -4.0428   -1.6573    2.3784 C   0  0  0  0  0  0  0  0  0  0  0  0
   -4.9728   -2.2346    2.3451 H   0  0  0  0  0  0  0  0  0  0  0  0
   -3.7912   -1.4910    3.4332 H   0  0  0  0  0  0  0  0  0  0  0  0
   -3.2530   -2.2654    1.9281 H   0  0  0  0  0  0  0  0  0  0  0  0
   -2.9067    0.7325   -3.1931 C   0  0  0  0  0  0  0  0  0  0  0  0
   -2.0855    1.1964   -2.6405 H   0  0  0  0  0  0  0  0  0  0  0  0
   -2.2938   -0.2452   -4.2055 C   0  0  0  0  0  0  0  0  0  0  0  0
   -1.6574   -0.9815   -3.7033 H   0  0  0  0  0  0  0  0  0  0  0  0
   -1.6778    0.2971   -4.9310 H   0  0  0  0  0  0  0  0  0  0  0  0
   -3.0661   -0.7840   -4.7664 H   0  0  0  0  0  0  0  0  0  0  0  0
   -3.6865    1.8549   -3.8972 C   0  0  0  0  0  0  0  0  0  0  0  0
   -4.4990    1.4450   -4.5099 H   0  0  0  0  0  0  0  0  0  0  0  0
   -3.0207    2.4289   -4.5534 H   0  0  0  0  0  0  0  0  0  0  0  0
   -4.1250    2.5424   -3.1668 H   0  0  0  0  0  0  0  0  0  0  0  0
   -4.1377    2.9337   -0.2292 O   0  0  0  0  0  0  0  0  0  0  0  0
   -2.3589    2.7738    1.5095 O   0  0  0  0  0  0  0  0  0  0  0  0
    0.7594    2.2990    1.7643 C   0  0  0  0  0  0  0  0  0  0  0  0
    1.4143    3.5090    2.1117 C   0  0  0  0  0  0  0  0  0  0  0  0
    1.5868    3.8540    3.4501 C   0  0  0  0  0  0  0  0  0  0  0  0
    2.0786    4.7767    3.7348 H   0  0  0  0  0  0  0  0  0  0  0  0
    1.1244    3.0001    4.4643 C   0  0  0  0  0  0  0  0  0  0  0  0
    0.4911    1.7923    4.1387 C   0  0  0  0  0  0  0  0  0  0  0  0
    0.1261    1.1189    4.9044 H   0  0  0  0  0  0  0  0  0  0  0  0
    0.3168    1.4677    2.7971 C   0  0  0  0  0  0  0  0  0  0  0  0
   -0.1941    0.5459    2.5347 H   0  0  0  0  0  0  0  0  0  0  0  0
    1.8606    4.2667    1.0816 O   0  0  0  0  0  0  0  0  0  0  0  0
    2.4895    5.5245    1.3587 C   0  0  0  0  0  0  0  0  0  0  0  0
    1.8087    6.1932    1.8986 H   0  0  0  0  0  0  0  0  0  0  0  0
    2.7264    5.9514    0.3822 H   0  0  0  0  0  0  0  0  0  0  0  0
    3.4123    5.3835    1.9343 H   0  0  0  0  0  0  0  0  0  0  0  0
    2.1112    1.5077   -0.6696 C   0  0  0  0  0  0  0  0  0  0  0  0
    2.2738    1.2387   -2.0557 C   0  0  0  0  0  0  0  0  0  0  0  0
    3.5215    0.8780   -2.5563 C   0  0  0  0  0  0  0  0  0  0  0  0
    3.6620    0.6481   -3.6055 H   0  0  0  0  0  0  0  0  0  0  0  0
    4.6194    0.7527   -1.6918 C   0  0  0  0  0  0  0  0  0  0  0  0
    4.4770    1.0106   -0.3211 C   0  0  0  0  0  0  0  0  0  0  0  0
    5.3087    0.9039    0.3640 H   0  0  0  0  0  0  0  0  0  0  0  0
    3.2262    1.3707    0.1660 C   0  0  0  0  0  0  0  0  0  0  0  0
    3.1096    1.5366    1.2318 H   0  0  0  0  0  0  0  0  0  0  0  0
    1.1664    1.3594   -2.8187 O   0  0  0  0  0  0  0  0  0  0  0  0
    1.2695    1.1536   -4.2323 C   0  0  0  0  0  0  0  0  0  0  0  0
    2.0271    1.8149   -4.6699 H   0  0  0  0  0  0  0  0  0  0  0  0
    0.2893    1.4087   -4.6350 H   0  0  0  0  0  0  0  0  0  0  0  0
    1.5052    0.1076   -4.4579 H   0  0  0  0  0  0  0  0  0  0  0  0
    1.2152   -1.7470   -1.8225 O   0  0  0  0  0  0  0  0  0  0  0  0
    1.5562   -1.6805   -0.6385 C   0  0  0  0  0  0  0  0  0  0  0  0
    0.8343   -1.1600    0.3310 O   0  0  0  0  0  0  0  0  0  0  0  0
    2.8863   -2.1910   -0.1741 C   0  0  0  0  0  0  0  0  0  0  0  0
    3.8194   -2.6046   -1.1400 C   0  0  0  0  0  0  0  0  0  0  0  0
    3.5208   -2.5800   -2.1803 H   0  0  0  0  0  0  0  0  0  0  0  0
    5.1033   -2.9936   -0.7781 C   0  0  0  0  0  0  0  0  0  0  0  0
    5.4703   -2.9993    0.5964 C   0  0  0  0  0  0  0  0  0  0  0  0
    4.5336   -2.6029    1.5544 C   0  0  0  0  0  0  0  0  0  0  0  0
    4.8022   -2.5982    2.6049 H   0  0  0  0  0  0  0  0  0  0  0  0
    3.2550   -2.1917    1.1715 C   0  0  0  0  0  0  0  0  0  0  0  0
    2.5498   -1.8555    1.9234 H   0  0  0  0  0  0  0  0  0  0  0  0
    6.7433   -3.3895    0.8701 O   0  0  0  0  0  0  0  0  0  0  0  0
    7.1638   -3.3896    2.2403 C   0  0  0  0  0  0  0  0  0  0  0  0
    6.5603   -4.0821    2.8407 H   0  0  0  0  0  0  0  0  0  0  0  0
    8.2027   -3.7263    2.2278 H   0  0  0  0  0  0  0  0  0  0  0  0
    7.1083   -2.3819    2.6716 H   0  0  0  0  0  0  0  0  0  0  0  0
   -3.2681   -5.0447    0.4507 C   0  0  0  0  0  0  0  0  0  0  0  0
   -3.6815   -4.6590   -0.8217 C   0  0  0  0  0  0  0  0  0  0  0  0
   -2.9297   -3.7562   -1.5788 C   0  0  0  0  0  0  0  0  0  0  0  0
   -1.7519   -3.2363   -1.0491 C   0  0  0  0  0  0  0  0  0  0  0  0
   -1.3239   -3.6129    0.2285 C   0  0  0  0  0  0  0  0  0  0  0  0
   -2.0729   -4.5151    0.9908 C   0  0  0  0  0  0  0  0  0  0  0  0
   -4.6082   -5.0779   -1.2068 H   0  0  0  0  0  0  0  0  0  0  0  0
   -3.2691   -3.4593   -2.5661 H   0  0  0  0  0  0  0  0  0  0  0  0
   -0.4060   -3.1951    0.6210 H   0  0  0  0  0  0  0  0  0  0  0  0
   -4.0053   -5.9798    1.1474 O   0  0  0  0  0  0  0  0  0  0  0  0
   -1.1388   -2.5451   -1.6212 H   0  0  0  0  0  0  0  0  0  0  0  0
   -4.8129   -5.4319    2.2056 C   0  0  0  0  0  0  0  0  0  0  0  0
   -5.3129   -6.2806    2.6808 H   0  0  0  0  0  0  0  0  0  0  0  0
   -4.1991   -4.9064    2.9459 H   0  0  0  0  0  0  0  0  0  0  0  0
   -5.5657   -4.7450    1.7957 H   0  0  0  0  0  0  0  0  0  0  0  0
    6.0790   -3.3630   -1.6554 O   0  0  0  0  0  0  0  0  0  0  0  0
    5.7671   -3.3020   -3.0523 C   0  0  0  0  0  0  0  0  0  0  0  0
    6.6818   -3.6000   -3.5700 H   0  0  0  0  0  0  0  0  0  0  0  0
    4.9570   -3.9966   -3.3096 H   0  0  0  0  0  0  0  0  0  0  0  0
    5.4884   -2.2844   -3.3514 H   0  0  0  0  0  0  0  0  0  0  0  0
   -1.7301   -4.9296    2.2443 O   0  0  0  0  0  0  0  0  0  0  0  0
   -0.5526   -4.3598    2.8298 C   0  0  0  0  0  0  0  0  0  0  0  0
   -0.4775   -4.8006    3.8264 H   0  0  0  0  0  0  0  0  0  0  0  0
    0.3438   -4.6102    2.2483 H   0  0  0  0  0  0  0  0  0  0  0  0
   -0.6396   -3.2689    2.9150 H   0  0  0  0  0  0  0  0  0  0  0  0
    1.3429    3.4356    5.7310 O   0  0  0  0  0  0  0  0  0  0  0  0
    0.8882    2.6142    6.8183 C   0  0  0  0  0  0  0  0  0  0  0  0
    1.3869    1.6374    6.8092 H   0  0  0  0  0  0  0  0  0  0  0  0
    1.1594    3.1562    7.7265 H   0  0  0  0  0  0  0  0  0  0  0  0
   -0.1992    2.4782    6.7807 H   0  0  0  0  0  0  0  0  0  0  0  0
    5.7767    0.3599   -2.2804 O   0  0  0  0  0  0  0  0  0  0  0  0
    6.9288    0.1563   -1.4468 C   0  0  0  0  0  0  0  0  0  0  0  0
    6.7257   -0.5848   -0.6674 H   0  0  0  0  0  0  0  0  0  0  0  0
    7.7089   -0.2163   -2.1132 H   0  0  0  0  0  0  0  0  0  0  0  0
    7.2515    1.1000   -0.9903 H   0  0  0  0  0  0  0  0  0  0  0  0
   -0.7742    0.0444   -0.0743 Pt  0  0  0  0  0  0  0  0  0  0  0  0
  1  2  1  0  0  0  0
  1 45  1  0  0  0  0
  1 59  1  0  0  0  0
  1125  1  0  0  0  0
  2  3  4  0  0  0  0
  2 11  4  0  0  0  0
  3  4  1  0  0  0  0
  3  5  4  0  0  0  0
  5  6  1  0  0  0  0
  5  7  4  0  0  0  0
  7  8  1  0  0  0  0
  7  9  4  0  0  0  0
  9 10  1  0  0  0  0
  9 11  4  0  0  0  0
 11 12  1  0  0  0  0
 12 13  1  0  0  0  0
 12 43  2  0  0  0  0
 12 44  2  0  0  0  0
 13 14  1  0  0  0  0
 13125  1  0  0  0  0
 14 15  4  0  0  0  0
 14 22  4  0  0  0  0
 15 16  4  0  0  0  0
 15 23  1  0  0  0  0
 16 17  1  0  0  0  0
 16 18  4  0  0  0  0
 18 19  1  0  0  0  0
 18 20  4  0  0  0  0
 20 21  1  0  0  0  0
 20 22  4  0  0  0  0
 22 33  1  0  0  0  0
 23 24  1  0  0  0  0
 23 25  1  0  0  0  0
 23 29  1  0  0  0  0
 25 26  1  0  0  0  0
 25 27  1  0  0  0  0
 25 28  1  0  0  0  0
 29 30  1  0  0  0  0
 29 31  1  0  0  0  0
 29 32  1  0  0  0  0
 33 34  1  0  0  0  0
 33 35  1  0  0  0  0
 33 39  1  0  0  0  0
 35 36  1  0  0  0  0
 35 37  1  0  0  0  0
 35 38  1  0  0  0  0
 39 40  1  0  0  0  0
 39 41  1  0  0  0  0
 39 42  1  0  0  0  0
 45 46  4  0  0  0  0
 45 52  4  0  0  0  0
 46 47  4  0  0  0  0
 46 54  1  0  0  0  0
 47 48  1  0  0  0  0
 47 49  4  0  0  0  0
 49 50  4  0  0  0  0
 49115  1  0  0  0  0
 50 51  1  0  0  0  0
 50 52  4  0  0  0  0
 52 53  1  0  0  0  0
 54 55  1  0  0  0  0
 55 56  1  0  0  0  0
 55 57  1  0  0  0  0
 55 58  1  0  0  0  0
 59 60  4  0  0  0  0
 59 66  4  0  0  0  0
 60 61  4  0  0  0  0
 60 68  1  0  0  0  0
 61 62  1  0  0  0  0
 61 63  4  0  0  0  0
 63 64  4  0  0  0  0
 63120  1  0  0  0  0
 64 65  1  0  0  0  0
 64 66  4  0  0  0  0
 66 67  1  0  0  0  0
 68 69  1  0  0  0  0
 69 70  1  0  0  0  0
 69 71  1  0  0  0  0
 69 72  1  0  0  0  0
 73 74  2  0  0  0  0
 74 75  4  0  0  0  0
 74 76  1  0  0  0  0
 75125  1  0  0  0  0
 76 77  4  0  0  0  0
 76 83  4  0  0  0  0
 77 78  1  0  0  0  0
 77 79  4  0  0  0  0
 79 80  4  0  0  0  0
 79105  1  0  0  0  0
 80 81  4  0  0  0  0
 80 85  1  0  0  0  0
 81 82  1  0  0  0  0
 81 83  4  0  0  0  0
 83 84  1  0  0  0  0
 85 86  1  0  0  0  0
 86 87  1  0  0  0  0
 86 88  1  0  0  0  0
 86 89  1  0  0  0  0
 90 91  4  0  0  0  0
 90 95  4  0  0  0  0
 90 99  1  0  0  0  0
 91 92  4  0  0  0  0
 91 96  1  0  0  0  0
 92 93  4  0  0  0  0
 92 97  1  0  0  0  0
 93 94  4  0  0  0  0
 93100  1  0  0  0  0
 94 95  4  0  0  0  0
 94 98  1  0  0  0  0
 95110  1  0  0  0  0
 99101  1  0  0  0  0
101102  1  0  0  0  0
101103  1  0  0  0  0
101104  1  0  0  0  0
105106  1  0  0  0  0
106107  1  0  0  0  0
106108  1  0  0  0  0
106109  1  0  0  0  0
110111  1  0  0  0  0
111112  1  0  0  0  0
111113  1  0  0  0  0
111114  1  0  0  0  0
115116  1  0  0  0  0
116117  1  0  0  0  0
116118  1  0  0  0  0
116119  1  0  0  0  0
120121  1  0  0  0  0
121122  1  0  0  0  0
121123  1  0  0  0  0
121124  1  0  0  0  0
M  END
