# Supplementary material for: Factors Governing the Catalytic Insertion of CO2 into Arenes – A DFT Case Study for Pd and Pt Phosphane Sulfonamido Complexes
Source: Chemistry. 2022 Mar 21;28(23):e202104375. doi: 10.1002/chem.202104375 (PMC9310616; doi:10.1002/chem.202104375)
Supplement: Supplementary file 2 — Supporting Information [file CHEM-28-0-s002.zip › Structures_related_to_TableS4/Platinum/Pt_IV.mol]

irc_ptmhpre_ts_003_004_016a_produkt def2-TZVP

Created by GaussView 6.0.16
125129  0  0  0  0  0  0  0  0  0    0
   -2.1218   -0.6215   -0.0387 P   0  0  0  0  0  0  0  0  0  0  0  0
   -2.4518   -1.9662   -1.2521 C   0  0  0  0  0  0  0  0  0  0  0  0
   -3.5110   -1.8301   -2.1581 C   0  0  0  0  0  0  0  0  0  0  0  0
   -4.1529   -0.9591   -2.0944 H   0  0  0  0  0  0  0  0  0  0  0  0
   -3.7561   -2.7904   -3.1368 C   0  0  0  0  0  0  0  0  0  0  0  0
   -4.5848   -2.6556   -3.8274 H   0  0  0  0  0  0  0  0  0  0  0  0
   -2.9359   -3.9146   -3.2267 C   0  0  0  0  0  0  0  0  0  0  0  0
   -3.1122   -4.6675   -3.9908 H   0  0  0  0  0  0  0  0  0  0  0  0
   -1.8843   -4.0759   -2.3267 C   0  0  0  0  0  0  0  0  0  0  0  0
   -1.2416   -4.9477   -2.3769 H   0  0  0  0  0  0  0  0  0  0  0  0
   -1.6401   -3.1145   -1.3423 C   0  0  0  0  0  0  0  0  0  0  0  0
   -0.2872   -3.4392   -0.1965 S   0  0  0  0  0  0  0  0  0  0  0  0
    0.7135   -2.1962   -0.3249 N   0  0  0  0  0  0  0  0  0  0  0  0
    2.0020   -2.4094   -0.9027 C   0  0  0  0  0  0  0  0  0  0  0  0
    3.0372   -2.9590   -0.1087 C   0  0  0  0  0  0  0  0  0  0  0  0
    4.2909   -3.1739   -0.6923 C   0  0  0  0  0  0  0  0  0  0  0  0
    5.0902   -3.6023   -0.0921 H   0  0  0  0  0  0  0  0  0  0  0  0
    4.5357   -2.8368   -2.0217 C   0  0  0  0  0  0  0  0  0  0  0  0
    5.5160   -3.0126   -2.4599 H   0  0  0  0  0  0  0  0  0  0  0  0
    3.5240   -2.2507   -2.7791 C   0  0  0  0  0  0  0  0  0  0  0  0
    3.7221   -1.9657   -3.8097 H   0  0  0  0  0  0  0  0  0  0  0  0
    2.2517   -2.0245   -2.2386 C   0  0  0  0  0  0  0  0  0  0  0  0
    2.8292   -3.2929    1.3599 C   0  0  0  0  0  0  0  0  0  0  0  0
    1.7943   -3.0438    1.6059 H   0  0  0  0  0  0  0  0  0  0  0  0
    3.0296   -4.7894    1.6419 C   0  0  0  0  0  0  0  0  0  0  0  0
    2.3718   -5.3936    1.0098 H   0  0  0  0  0  0  0  0  0  0  0  0
    2.8003   -5.0132    2.6914 H   0  0  0  0  0  0  0  0  0  0  0  0
    4.0662   -5.0951    1.4529 H   0  0  0  0  0  0  0  0  0  0  0  0
    3.7332   -2.4365    2.2613 C   0  0  0  0  0  0  0  0  0  0  0  0
    4.7950   -2.6222    2.0595 H   0  0  0  0  0  0  0  0  0  0  0  0
    3.5450   -2.6688    3.3171 H   0  0  0  0  0  0  0  0  0  0  0  0
    3.5440   -1.3696    2.1091 H   0  0  0  0  0  0  0  0  0  0  0  0
    1.1876   -1.3505   -3.0870 C   0  0  0  0  0  0  0  0  0  0  0  0
    0.2932   -1.2491   -2.4674 H   0  0  0  0  0  0  0  0  0  0  0  0
    1.6320    0.0648   -3.4899 C   0  0  0  0  0  0  0  0  0  0  0  0
    1.8652    0.6630   -2.6029 H   0  0  0  0  0  0  0  0  0  0  0  0
    0.8412    0.5761   -4.0490 H   0  0  0  0  0  0  0  0  0  0  0  0
    2.5261    0.0360   -4.1245 H   0  0  0  0  0  0  0  0  0  0  0  0
    0.8123   -2.1954   -4.3129 C   0  0  0  0  0  0  0  0  0  0  0  0
    1.6571   -2.2921   -5.0061 H   0  0  0  0  0  0  0  0  0  0  0  0
   -0.0206   -1.7336   -4.8574 H   0  0  0  0  0  0  0  0  0  0  0  0
    0.5031   -3.2021   -4.0124 H   0  0  0  0  0  0  0  0  0  0  0  0
    0.3494   -4.6748   -0.6426 O   0  0  0  0  0  0  0  0  0  0  0  0
   -0.9255   -3.4559    1.1155 O   0  0  0  0  0  0  0  0  0  0  0  0
   -2.8871   -1.0982    1.5352 C   0  0  0  0  0  0  0  0  0  0  0  0
   -4.2355   -1.5257    1.6384 C   0  0  0  0  0  0  0  0  0  0  0  0
   -4.7643   -1.8982    2.8732 C   0  0  0  0  0  0  0  0  0  0  0  0
   -5.7919   -2.2285    2.9698 H   0  0  0  0  0  0  0  0  0  0  0  0
   -3.9635   -1.8554    4.0255 C   0  0  0  0  0  0  0  0  0  0  0  0
   -2.6274   -1.4417    3.9425 C   0  0  0  0  0  0  0  0  0  0  0  0
   -1.9869   -1.4142    4.8156 H   0  0  0  0  0  0  0  0  0  0  0  0
   -2.1163   -1.0787    2.6996 C   0  0  0  0  0  0  0  0  0  0  0  0
   -1.0732   -0.7888    2.6150 H   0  0  0  0  0  0  0  0  0  0  0  0
   -4.9549   -1.5362    0.4893 O   0  0  0  0  0  0  0  0  0  0  0  0
   -6.3090   -2.0000    0.5160 C   0  0  0  0  0  0  0  0  0  0  0  0
   -6.3638   -3.0377    0.8668 H   0  0  0  0  0  0  0  0  0  0  0  0
   -6.6555   -1.9436   -0.5179 H   0  0  0  0  0  0  0  0  0  0  0  0
   -6.9339   -1.3584    1.1497 H   0  0  0  0  0  0  0  0  0  0  0  0
   -3.0766    0.8157   -0.6195 C   0  0  0  0  0  0  0  0  0  0  0  0
   -2.8817    1.3580   -1.9133 C   0  0  0  0  0  0  0  0  0  0  0  0
   -3.5530    2.5130   -2.3075 C   0  0  0  0  0  0  0  0  0  0  0  0
   -3.4136    2.9357   -3.2955 H   0  0  0  0  0  0  0  0  0  0  0  0
   -4.4017    3.1759   -1.4080 C   0  0  0  0  0  0  0  0  0  0  0  0
   -4.5901    2.6693   -0.1169 C   0  0  0  0  0  0  0  0  0  0  0  0
   -5.2326    3.1663    0.5996 H   0  0  0  0  0  0  0  0  0  0  0  0
   -3.9227    1.5026    0.2523 C   0  0  0  0  0  0  0  0  0  0  0  0
   -4.0610    1.1240    1.2594 H   0  0  0  0  0  0  0  0  0  0  0  0
   -2.0098    0.6974   -2.7179 O   0  0  0  0  0  0  0  0  0  0  0  0
   -2.0024    1.0047   -4.1162 C   0  0  0  0  0  0  0  0  0  0  0  0
   -1.5769    1.9980   -4.3040 H   0  0  0  0  0  0  0  0  0  0  0  0
   -3.0167    0.9516   -4.5305 H   0  0  0  0  0  0  0  0  0  0  0  0
   -1.3772    0.2424   -4.5819 H   0  0  0  0  0  0  0  0  0  0  0  0
    2.3040    1.8942    1.7798 O   0  0  0  0  0  0  0  0  0  0  0  0
    2.8344    1.0919    0.8594 C   0  0  0  0  0  0  0  0  0  0  0  0
    2.1598    0.2976    0.1765 O   0  0  0  0  0  0  0  0  0  0  0  0
    4.2843    1.1852    0.6926 C   0  0  0  0  0  0  0  0  0  0  0  0
    5.0528    2.0972    1.4472 C   0  0  0  0  0  0  0  0  0  0  0  0
    4.5590    2.7517    2.1533 H   0  0  0  0  0  0  0  0  0  0  0  0
    6.4301    2.1555    1.2872 C   0  0  0  0  0  0  0  0  0  0  0  0
    7.0656    1.2846    0.3520 C   0  0  0  0  0  0  0  0  0  0  0  0
    6.2912    0.3866   -0.3909 C   0  0  0  0  0  0  0  0  0  0  0  0
    6.7640   -0.2826   -1.1001 H   0  0  0  0  0  0  0  0  0  0  0  0
    4.9119    0.3360   -0.2237 C   0  0  0  0  0  0  0  0  0  0  0  0
    4.3226   -0.3721   -0.7925 H   0  0  0  0  0  0  0  0  0  0  0  0
    8.4071    1.4030    0.2595 O   0  0  0  0  0  0  0  0  0  0  0  0
    9.1028    0.5456   -0.6612 C   0  0  0  0  0  0  0  0  0  0  0  0
    8.7689    0.7223   -1.6906 H   0  0  0  0  0  0  0  0  0  0  0  0
   10.1570    0.8117   -0.5644 H   0  0  0  0  0  0  0  0  0  0  0  0
    8.9608   -0.5093   -0.3979 H   0  0  0  0  0  0  0  0  0  0  0  0
   -1.0060    4.4740    0.9557 C   0  0  0  0  0  0  0  0  0  0  0  0
   -1.1431    3.5622    1.9931 C   0  0  0  0  0  0  0  0  0  0  0  0
   -0.8563    2.2022    1.8035 C   0  0  0  0  0  0  0  0  0  0  0  0
   -0.4193    1.7337    0.5548 C   0  0  0  0  0  0  0  0  0  0  0  0
   -0.2536    2.6700   -0.4841 C   0  0  0  0  0  0  0  0  0  0  0  0
   -0.5461    4.0239   -0.3057 C   0  0  0  0  0  0  0  0  0  0  0  0
   -1.4965    3.9261    2.9558 H   0  0  0  0  0  0  0  0  0  0  0  0
   -1.0102    1.5132    2.6287 H   0  0  0  0  0  0  0  0  0  0  0  0
    0.0767    2.3212   -1.4551 H   0  0  0  0  0  0  0  0  0  0  0  0
   -1.2833    5.8106    1.1678 O   0  0  0  0  0  0  0  0  0  0  0  0
    1.3157    1.8421    1.7177 H   0  0  0  0  0  0  0  0  0  0  0  0
   -2.5650    6.2181    0.6540 C   0  0  0  0  0  0  0  0  0  0  0  0
   -2.6469    7.2929    0.8402 H   0  0  0  0  0  0  0  0  0  0  0  0
   -2.6424    6.0245   -0.4221 H   0  0  0  0  0  0  0  0  0  0  0  0
   -3.3710    5.6908    1.1818 H   0  0  0  0  0  0  0  0  0  0  0  0
    7.2570    2.9942    1.9646 O   0  0  0  0  0  0  0  0  0  0  0  0
    6.6643    3.8892    2.9153 C   0  0  0  0  0  0  0  0  0  0  0  0
    7.4947    4.4593    3.3370 H   0  0  0  0  0  0  0  0  0  0  0  0
    5.9576    4.5729    2.4278 H   0  0  0  0  0  0  0  0  0  0  0  0
    6.1529    3.3369    3.7139 H   0  0  0  0  0  0  0  0  0  0  0  0
   -0.4290    4.9711   -1.2798 O   0  0  0  0  0  0  0  0  0  0  0  0
    0.0295    4.5455   -2.5684 C   0  0  0  0  0  0  0  0  0  0  0  0
    0.0410    5.4449   -3.1881 H   0  0  0  0  0  0  0  0  0  0  0  0
    1.0418    4.1251   -2.5106 H   0  0  0  0  0  0  0  0  0  0  0  0
   -0.6498    3.8049   -3.0077 H   0  0  0  0  0  0  0  0  0  0  0  0
   -4.5802   -2.2381    5.1749 O   0  0  0  0  0  0  0  0  0  0  0  0
   -3.8101   -2.2364    6.3865 C   0  0  0  0  0  0  0  0  0  0  0  0
   -3.4511   -1.2277    6.6252 H   0  0  0  0  0  0  0  0  0  0  0  0
   -4.4930   -2.5767    7.1678 H   0  0  0  0  0  0  0  0  0  0  0  0
   -2.9602   -2.9259    6.3142 H   0  0  0  0  0  0  0  0  0  0  0  0
   -4.9847    4.3093   -1.8851 O   0  0  0  0  0  0  0  0  0  0  0  0
   -5.8875    5.0178   -1.0234 C   0  0  0  0  0  0  0  0  0  0  0  0
   -5.3828    5.3586   -0.1122 H   0  0  0  0  0  0  0  0  0  0  0  0
   -6.2248    5.8820   -1.5995 H   0  0  0  0  0  0  0  0  0  0  0  0
   -6.7496    4.3929   -0.7582 H   0  0  0  0  0  0  0  0  0  0  0  0
    0.0368   -0.2017    0.1486 Pt  0  0  0  0  0  0  0  0  0  0  0  0
  1  2  1  0  0  0  0
  1 45  1  0  0  0  0
  1 59  1  0  0  0  0
  1125  1  0  0  0  0
  2  3  4  0  0  0  0
  2 11  4  0  0  0  0
  3  4  1  0  0  0  0
  3  5  4  0  0  0  0
  5  6  1  0  0  0  0
  5  7  4  0  0  0  0
  7  8  1  0  0  0  0
  7  9  4  0  0  0  0
  9 10  1  0  0  0  0
  9 11  4  0  0  0  0
 11 12  1  0  0  0  0
 12 13  4  0  0  0  0
 12 43  2  0  0  0  0
 12 44  2  0  0  0  0
 13 14  1  0  0  0  0
 14 15  4  0  0  0  0
 14 22  4  0  0  0  0
 15 16  4  0  0  0  0
 15 23  1  0  0  0  0
 16 17  1  0  0  0  0
 16 18  4  0  0  0  0
 18 19  1  0  0  0  0
 18 20  4  0  0  0  0
 20 21  1  0  0  0  0
 20 22  4  0  0  0  0
 22 33  1  0  0  0  0
 23 24  1  0  0  0  0
 23 25  1  0  0  0  0
 23 29  1  0  0  0  0
 25 26  1  0  0  0  0
 25 27  1  0  0  0  0
 25 28  1  0  0  0  0
 29 30  1  0  0  0  0
 29 31  1  0  0  0  0
 29 32  1  0  0  0  0
 33 34  1  0  0  0  0
 33 35  1  0  0  0  0
 33 39  1  0  0  0  0
 35 36  1  0  0  0  0
 35 37  1  0  0  0  0
 35 38  1  0  0  0  0
 39 40  1  0  0  0  0
 39 41  1  0  0  0  0
 39 42  1  0  0  0  0
 45 46  4  0  0  0  0
 45 52  4  0  0  0  0
 46 47  4  0  0  0  0
 46 54  1  0  0  0  0
 47 48  1  0  0  0  0
 47 49  4  0  0  0  0
 49 50  4  0  0  0  0
 49115  1  0  0  0  0
 50 51  1  0  0  0  0
 50 52  4  0  0  0  0
 52 53  1  0  0  0  0
 54 55  1  0  0  0  0
 55 56  1  0  0  0  0
 55 57  1  0  0  0  0
 55 58  1  0  0  0  0
 59 60  4  0  0  0  0
 59 66  4  0  0  0  0
 60 61  4  0  0  0  0
 60 68  1  0  0  0  0
 61 62  1  0  0  0  0
 61 63  4  0  0  0  0
 63 64  4  0  0  0  0
 63120  1  0  0  0  0
 64 65  1  0  0  0  0
 64 66  4  0  0  0  0
 66 67  1  0  0  0  0
 68 69  1  0  0  0  0
 69 70  1  0  0  0  0
 69 71  1  0  0  0  0
 69 72  1  0  0  0  0
 73 74  4  0  0  0  0
 73100  1  0  0  0  0
 74 75  2  0  0  0  0
 74 76  1  0  0  0  0
 76 77  4  0  0  0  0
 76 83  4  0  0  0  0
 77 78  1  0  0  0  0
 77 79  4  0  0  0  0
 79 80  4  0  0  0  0
 79105  1  0  0  0  0
 80 81  4  0  0  0  0
 80 85  1  0  0  0  0
 81 82  1  0  0  0  0
 81 83  4  0  0  0  0
 83 84  1  0  0  0  0
 85 86  1  0  0  0  0
 86 87  1  0  0  0  0
 86 88  1  0  0  0  0
 86 89  1  0  0  0  0
 90 91  4  0  0  0  0
 90 95  4  0  0  0  0
 90 99  1  0  0  0  0
 91 92  4  0  0  0  0
 91 96  1  0  0  0  0
 92 93  4  0  0  0  0
 92 97  1  0  0  0  0
 93 94  4  0  0  0  0
 93125  1  0  0  0  0
 94 95  4  0  0  0  0
 94 98  1  0  0  0  0
 95110  1  0  0  0  0
 99101  1  0  0  0  0
101102  1  0  0  0  0
101103  1  0  0  0  0
101104  1  0  0  0  0
105106  1  0  0  0  0
106107  1  0  0  0  0
106108  1  0  0  0  0
106109  1  0  0  0  0
110111  1  0  0  0  0
111112  1  0  0  0  0
111113  1  0  0  0  0
111114  1  0  0  0  0
115116  1  0  0  0  0
116117  1  0  0  0  0
116118  1  0  0  0  0
116119  1  0  0  0  0
120121  1  0  0  0  0
121122  1  0  0  0  0
121123  1  0  0  0  0
121124  1  0  0  0  0
M  END
