# Supplementary material for: Factors Governing the Catalytic Insertion of CO2 into Arenes – A DFT Case Study for Pd and Pt Phosphane Sulfonamido Complexes
Source: Chemistry. 2022 Mar 21;28(23):e202104375. doi: 10.1002/chem.202104375 (PMC9310616; doi:10.1002/chem.202104375)
Supplement: Supplementary file 2 — Supporting Information [file CHEM-28-0-s002.zip › Structures_related_to_TableS4/Platinum/Pt_IVa.mol]

irc_ptmhpre_ts_003_004_001a_001_produkt def2-TZVP

Created by GaussView 6.0.16
125130  0  0  0  0  0  0  0  0  0    0
    0.3855    1.7822    0.1430 P   0  0  0  0  0  0  0  0  0  0  0  0
   -0.3849    3.1681   -0.7716 C   0  0  0  0  0  0  0  0  0  0  0  0
    0.3837    4.0583   -1.5313 C   0  0  0  0  0  0  0  0  0  0  0  0
    1.4637    3.9659   -1.5163 H   0  0  0  0  0  0  0  0  0  0  0  0
   -0.2145    5.0526   -2.3006 C   0  0  0  0  0  0  0  0  0  0  0  0
    0.4052    5.7332   -2.8791 H   0  0  0  0  0  0  0  0  0  0  0  0
   -1.6050    5.1706   -2.3256 C   0  0  0  0  0  0  0  0  0  0  0  0
   -2.0823    5.9421   -2.9244 H   0  0  0  0  0  0  0  0  0  0  0  0
   -2.3890    4.2937   -1.5792 C   0  0  0  0  0  0  0  0  0  0  0  0
   -3.4699    4.3734   -1.5898 H   0  0  0  0  0  0  0  0  0  0  0  0
   -1.7875    3.2954   -0.8069 C   0  0  0  0  0  0  0  0  0  0  0  0
   -2.8778    2.2325    0.1557 S   0  0  0  0  0  0  0  0  0  0  0  0
   -2.6383    0.6980   -0.3272 N   0  0  0  0  0  0  0  0  0  0  0  0
   -3.6798    0.0597   -1.0801 C   0  0  0  0  0  0  0  0  0  0  0  0
   -4.7460   -0.5676   -0.3917 C   0  0  0  0  0  0  0  0  0  0  0  0
   -5.7494   -1.1881   -1.1431 C   0  0  0  0  0  0  0  0  0  0  0  0
   -6.5779   -1.6694   -0.6300 H   0  0  0  0  0  0  0  0  0  0  0  0
   -5.7009   -1.2096   -2.5353 C   0  0  0  0  0  0  0  0  0  0  0  0
   -6.4915   -1.6975   -3.1017 H   0  0  0  0  0  0  0  0  0  0  0  0
   -4.6334   -0.6115   -3.1980 C   0  0  0  0  0  0  0  0  0  0  0  0
   -4.5926   -0.6389   -4.2841 H   0  0  0  0  0  0  0  0  0  0  0  0
   -3.6088    0.0291   -2.4889 C   0  0  0  0  0  0  0  0  0  0  0  0
   -4.8208   -0.6003    1.1265 C   0  0  0  0  0  0  0  0  0  0  0  0
   -3.8492   -0.2671    1.5015 H   0  0  0  0  0  0  0  0  0  0  0  0
   -5.8922    0.3649    1.6623 C   0  0  0  0  0  0  0  0  0  0  0  0
   -5.7061    1.3882    1.3281 H   0  0  0  0  0  0  0  0  0  0  0  0
   -5.8982    0.3522    2.7598 H   0  0  0  0  0  0  0  0  0  0  0  0
   -6.8896    0.0647    1.3163 H   0  0  0  0  0  0  0  0  0  0  0  0
   -5.0726   -2.0185    1.6623 C   0  0  0  0  0  0  0  0  0  0  0  0
   -6.0937   -2.3545    1.4452 H   0  0  0  0  0  0  0  0  0  0  0  0
   -4.9451   -2.0344    2.7518 H   0  0  0  0  0  0  0  0  0  0  0  0
   -4.3776   -2.7397    1.2282 H   0  0  0  0  0  0  0  0  0  0  0  0
   -2.4540    0.6499   -3.2563 C   0  0  0  0  0  0  0  0  0  0  0  0
   -1.7594    1.0715   -2.5267 H   0  0  0  0  0  0  0  0  0  0  0  0
   -1.6945   -0.4133   -4.0658 C   0  0  0  0  0  0  0  0  0  0  0  0
   -1.2790   -1.1859   -3.4108 H   0  0  0  0  0  0  0  0  0  0  0  0
   -0.8687    0.0403   -4.6220 H   0  0  0  0  0  0  0  0  0  0  0  0
   -2.3534   -0.9071   -4.7894 H   0  0  0  0  0  0  0  0  0  0  0  0
   -2.9323    1.7930   -4.1648 C   0  0  0  0  0  0  0  0  0  0  0  0
   -3.5751    1.4172   -4.9701 H   0  0  0  0  0  0  0  0  0  0  0  0
   -2.0755    2.3001   -4.6247 H   0  0  0  0  0  0  0  0  0  0  0  0
   -3.5006    2.5352   -3.5960 H   0  0  0  0  0  0  0  0  0  0  0  0
   -4.2361    2.6284   -0.1879 O   0  0  0  0  0  0  0  0  0  0  0  0
   -2.4440    2.3966    1.5359 O   0  0  0  0  0  0  0  0  0  0  0  0
    0.6866    2.3366    1.8482 C   0  0  0  0  0  0  0  0  0  0  0  0
    1.3488    3.5469    2.1764 C   0  0  0  0  0  0  0  0  0  0  0  0
    1.5462    3.9049    3.5093 C   0  0  0  0  0  0  0  0  0  0  0  0
    2.0450    4.8287    3.7781 H   0  0  0  0  0  0  0  0  0  0  0  0
    1.0984    3.0630    4.5399 C   0  0  0  0  0  0  0  0  0  0  0  0
    0.4530    1.8571    4.2371 C   0  0  0  0  0  0  0  0  0  0  0  0
    0.0954    1.1938    5.0153 H   0  0  0  0  0  0  0  0  0  0  0  0
    0.2568    1.5222    2.8989 C   0  0  0  0  0  0  0  0  0  0  0  0
   -0.2654    0.6009    2.6559 H   0  0  0  0  0  0  0  0  0  0  0  0
    1.7785    4.3012    1.1349 O   0  0  0  0  0  0  0  0  0  0  0  0
    2.4271    5.5497    1.3994 C   0  0  0  0  0  0  0  0  0  0  0  0
    1.7652    6.2301    1.9488 H   0  0  0  0  0  0  0  0  0  0  0  0
    2.6548    5.9731    0.4189 H   0  0  0  0  0  0  0  0  0  0  0  0
    3.3576    5.4001    1.9611 H   0  0  0  0  0  0  0  0  0  0  0  0
    2.0593    1.5581   -0.5492 C   0  0  0  0  0  0  0  0  0  0  0  0
    2.2729    1.3654   -1.9365 C   0  0  0  0  0  0  0  0  0  0  0  0
    3.5446    1.0798   -2.4288 C   0  0  0  0  0  0  0  0  0  0  0  0
    3.7144    0.9214   -3.4874 H   0  0  0  0  0  0  0  0  0  0  0  0
    4.6271    0.9402   -1.5478 C   0  0  0  0  0  0  0  0  0  0  0  0
    4.4384    1.1154   -0.1724 C   0  0  0  0  0  0  0  0  0  0  0  0
    5.2552    1.0043    0.5301 H   0  0  0  0  0  0  0  0  0  0  0  0
    3.1618    1.4166    0.2989 C   0  0  0  0  0  0  0  0  0  0  0  0
    3.0203    1.5359    1.3682 H   0  0  0  0  0  0  0  0  0  0  0  0
    1.1767    1.4608   -2.7340 O   0  0  0  0  0  0  0  0  0  0  0  0
    1.3720    1.6467   -4.1413 C   0  0  0  0  0  0  0  0  0  0  0  0
    2.0956    2.4492   -4.3280 H   0  0  0  0  0  0  0  0  0  0  0  0
    0.3985    1.9350   -4.5393 H   0  0  0  0  0  0  0  0  0  0  0  0
    1.7110    0.7212   -4.6221 H   0  0  0  0  0  0  0  0  0  0  0  0
    1.2421   -1.6657   -1.6455 O   0  0  0  0  0  0  0  0  0  0  0  0
    1.6811   -1.6577   -0.3944 C   0  0  0  0  0  0  0  0  0  0  0  0
    0.9787   -1.2092    0.5448 O   0  0  0  0  0  0  0  0  0  0  0  0
    3.0254   -2.1690   -0.1660 C   0  0  0  0  0  0  0  0  0  0  0  0
    3.8780   -2.4432   -1.2550 C   0  0  0  0  0  0  0  0  0  0  0  0
    3.5102   -2.3098   -2.2631 H   0  0  0  0  0  0  0  0  0  0  0  0
    5.1897   -2.8389   -1.0397 C   0  0  0  0  0  0  0  0  0  0  0  0
    5.6641   -2.9930    0.2962 C   0  0  0  0  0  0  0  0  0  0  0  0
    4.8052   -2.7273    1.3692 C   0  0  0  0  0  0  0  0  0  0  0  0
    5.1604   -2.8386    2.3870 H   0  0  0  0  0  0  0  0  0  0  0  0
    3.4987   -2.3090    1.1426 C   0  0  0  0  0  0  0  0  0  0  0  0
    2.8472   -2.0865    1.9805 H   0  0  0  0  0  0  0  0  0  0  0  0
    6.9498   -3.3837    0.4196 O   0  0  0  0  0  0  0  0  0  0  0  0
    7.4873   -3.5485    1.7431 C   0  0  0  0  0  0  0  0  0  0  0  0
    6.9395   -4.3214    2.2949 H   0  0  0  0  0  0  0  0  0  0  0  0
    8.5226   -3.8622    1.5977 H   0  0  0  0  0  0  0  0  0  0  0  0
    7.4608   -2.6028    2.2973 H   0  0  0  0  0  0  0  0  0  0  0  0
   -2.6427   -4.7789    0.4544 C   0  0  0  0  0  0  0  0  0  0  0  0
   -2.7689   -4.1090   -0.7579 C   0  0  0  0  0  0  0  0  0  0  0  0
   -2.3125   -2.7946   -0.9080 C   0  0  0  0  0  0  0  0  0  0  0  0
   -1.7119   -2.1204    0.1606 C   0  0  0  0  0  0  0  0  0  0  0  0
   -1.5701   -2.8103    1.3797 C   0  0  0  0  0  0  0  0  0  0  0  0
   -2.0316   -4.1219    1.5446 C   0  0  0  0  0  0  0  0  0  0  0  0
   -3.2452   -4.6302   -1.5863 H   0  0  0  0  0  0  0  0  0  0  0  0
   -2.4603   -2.3007   -1.8620 H   0  0  0  0  0  0  0  0  0  0  0  0
   -1.0952   -2.3136    2.2194 H   0  0  0  0  0  0  0  0  0  0  0  0
   -3.0892   -6.0834    0.5721 O   0  0  0  0  0  0  0  0  0  0  0  0
    0.3504   -1.2132   -1.6276 H   0  0  0  0  0  0  0  0  0  0  0  0
   -4.3639   -6.1949    1.2286 C   0  0  0  0  0  0  0  0  0  0  0  0
   -4.5929   -7.2632    1.2859 H   0  0  0  0  0  0  0  0  0  0  0  0
   -4.3293   -5.7730    2.2408 H   0  0  0  0  0  0  0  0  0  0  0  0
   -5.1437   -5.6829    0.6470 H   0  0  0  0  0  0  0  0  0  0  0  0
    6.0967   -3.0831   -2.0196 O   0  0  0  0  0  0  0  0  0  0  0  0
    5.6779   -2.8810   -3.3771 C   0  0  0  0  0  0  0  0  0  0  0  0
    6.5529   -3.1100   -3.9889 H   0  0  0  0  0  0  0  0  0  0  0  0
    4.8561   -3.5581   -3.6419 H   0  0  0  0  0  0  0  0  0  0  0  0
    5.3730   -1.8410   -3.5423 H   0  0  0  0  0  0  0  0  0  0  0  0
   -1.9408   -4.8339    2.7101 O   0  0  0  0  0  0  0  0  0  0  0  0
   -1.3557   -4.1839    3.8415 C   0  0  0  0  0  0  0  0  0  0  0  0
   -1.3981   -4.9123    4.6550 H   0  0  0  0  0  0  0  0  0  0  0  0
   -0.3094   -3.9108    3.6499 H   0  0  0  0  0  0  0  0  0  0  0  0
   -1.9217   -3.2862    4.1237 H   0  0  0  0  0  0  0  0  0  0  0  0
    1.3423    3.5106    5.8007 O   0  0  0  0  0  0  0  0  0  0  0  0
    0.8985    2.7028    6.9008 C   0  0  0  0  0  0  0  0  0  0  0  0
    1.3894    1.7218    6.8940 H   0  0  0  0  0  0  0  0  0  0  0  0
    1.1865    3.2500    7.8010 H   0  0  0  0  0  0  0  0  0  0  0  0
   -0.1904    2.5733    6.8813 H   0  0  0  0  0  0  0  0  0  0  0  0
    5.8138    0.6168   -2.1302 O   0  0  0  0  0  0  0  0  0  0  0  0
    6.9491    0.4127   -1.2773 C   0  0  0  0  0  0  0  0  0  0  0  0
    6.7558   -0.3749   -0.5413 H   0  0  0  0  0  0  0  0  0  0  0  0
    7.7615    0.1041   -1.9382 H   0  0  0  0  0  0  0  0  0  0  0  0
    7.2242    1.3416   -0.7621 H   0  0  0  0  0  0  0  0  0  0  0  0
   -0.8590   -0.2288    0.0756 Pt  0  0  0  0  0  0  0  0  0  0  0  0
  1  2  1  0  0  0  0
  1 45  1  0  0  0  0
  1 59  1  0  0  0  0
  1125  1  0  0  0  0
  2  3  4  0  0  0  0
  2 11  4  0  0  0  0
  3  4  1  0  0  0  0
  3  5  4  0  0  0  0
  5  6  1  0  0  0  0
  5  7  4  0  0  0  0
  7  8  1  0  0  0  0
  7  9  4  0  0  0  0
  9 10  1  0  0  0  0
  9 11  4  0  0  0  0
 11 12  1  0  0  0  0
 12 13  1  0  0  0  0
 12 43  2  0  0  0  0
 12 44  2  0  0  0  0
 13 14  1  0  0  0  0
 13125  1  0  0  0  0
 14 15  4  0  0  0  0
 14 22  4  0  0  0  0
 15 16  4  0  0  0  0
 15 23  1  0  0  0  0
 16 17  1  0  0  0  0
 16 18  4  0  0  0  0
 18 19  1  0  0  0  0
 18 20  4  0  0  0  0
 20 21  1  0  0  0  0
 20 22  4  0  0  0  0
 22 33  1  0  0  0  0
 23 24  1  0  0  0  0
 23 25  1  0  0  0  0
 23 29  1  0  0  0  0
 25 26  1  0  0  0  0
 25 27  1  0  0  0  0
 25 28  1  0  0  0  0
 29 30  1  0  0  0  0
 29 31  1  0  0  0  0
 29 32  1  0  0  0  0
 33 34  1  0  0  0  0
 33 35  1  0  0  0  0
 33 39  1  0  0  0  0
 35 36  1  0  0  0  0
 35 37  1  0  0  0  0
 35 38  1  0  0  0  0
 39 40  1  0  0  0  0
 39 41  1  0  0  0  0
 39 42  1  0  0  0  0
 45 46  4  0  0  0  0
 45 52  4  0  0  0  0
 46 47  4  0  0  0  0
 46 54  1  0  0  0  0
 47 48  1  0  0  0  0
 47 49  4  0  0  0  0
 49 50  4  0  0  0  0
 49115  1  0  0  0  0
 50 51  1  0  0  0  0
 50 52  4  0  0  0  0
 52 53  1  0  0  0  0
 54 55  1  0  0  0  0
 55 56  1  0  0  0  0
 55 57  1  0  0  0  0
 55 58  1  0  0  0  0
 59 60  4  0  0  0  0
 59 66  4  0  0  0  0
 60 61  4  0  0  0  0
 60 68  1  0  0  0  0
 61 62  1  0  0  0  0
 61 63  4  0  0  0  0
 63 64  4  0  0  0  0
 63120  1  0  0  0  0
 64 65  1  0  0  0  0
 64 66  4  0  0  0  0
 66 67  1  0  0  0  0
 68 69  1  0  0  0  0
 69 70  1  0  0  0  0
 69 71  1  0  0  0  0
 69 72  1  0  0  0  0
 73 74  4  0  0  0  0
 73100  1  0  0  0  0
 74 75  2  0  0  0  0
 74 76  1  0  0  0  0
 76 77  4  0  0  0  0
 76 83  4  0  0  0  0
 77 78  1  0  0  0  0
 77 79  4  0  0  0  0
 79 80  4  0  0  0  0
 79105  1  0  0  0  0
 80 81  4  0  0  0  0
 80 85  1  0  0  0  0
 81 82  1  0  0  0  0
 81 83  4  0  0  0  0
 83 84  1  0  0  0  0
 85 86  1  0  0  0  0
 86 87  1  0  0  0  0
 86 88  1  0  0  0  0
 86 89  1  0  0  0  0
 90 91  4  0  0  0  0
 90 95  4  0  0  0  0
 90 99  1  0  0  0  0
 91 92  4  0  0  0  0
 91 96  1  0  0  0  0
 92 93  4  0  0  0  0
 92 97  1  0  0  0  0
 93 94  4  0  0  0  0
 93125  1  0  0  0  0
 94 95  4  0  0  0  0
 94 98  1  0  0  0  0
 95110  1  0  0  0  0
 99101  1  0  0  0  0
101102  1  0  0  0  0
101103  1  0  0  0  0
101104  1  0  0  0  0
105106  1  0  0  0  0
106107  1  0  0  0  0
106108  1  0  0  0  0
106109  1  0  0  0  0
110111  1  0  0  0  0
111112  1  0  0  0  0
111113  1  0  0  0  0
111114  1  0  0  0  0
115116  1  0  0  0  0
116117  1  0  0  0  0
116118  1  0  0  0  0
116119  1  0  0  0  0
120121  1  0  0  0  0
121122  1  0  0  0  0
121123  1  0  0  0  0
121124  1  0  0  0  0
M  END
