# Supplementary material for: Factors Governing the Catalytic Insertion of CO2 into Arenes – A DFT Case Study for Pd and Pt Phosphane Sulfonamido Complexes
Source: Chemistry. 2022 Mar 21;28(23):e202104375. doi: 10.1002/chem.202104375 (PMC9310616; doi:10.1002/chem.202104375)
Supplement: Supplementary file 2 — Supporting Information [file CHEM-28-0-s002.zip › Structures_related_to_TableS4/Platinum/Pt_TSIII-IV.mol]

ptmhpre_ts_003_004_016a def2-TZVP

Created by GaussView 6.0.16
125128  0  0  0  0  0  0  0  0  0    0
   -2.0616   -0.5879    0.0067 P   0  0  0  0  0  0  0  0  0  0  0  0
   -2.4800   -1.7378   -1.3722 C   0  0  0  0  0  0  0  0  0  0  0  0
   -3.5754   -1.4657   -2.2011 C   0  0  0  0  0  0  0  0  0  0  0  0
   -4.2004   -0.6060   -1.9886 H   0  0  0  0  0  0  0  0  0  0  0  0
   -3.8865   -2.2848   -3.2842 C   0  0  0  0  0  0  0  0  0  0  0  0
   -4.7443   -2.0472   -3.9085 H   0  0  0  0  0  0  0  0  0  0  0  0
   -3.0999   -3.4029   -3.5598 C   0  0  0  0  0  0  0  0  0  0  0  0
   -3.3321   -4.0478   -4.4035 H   0  0  0  0  0  0  0  0  0  0  0  0
   -2.0086   -3.6960   -2.7446 C   0  0  0  0  0  0  0  0  0  0  0  0
   -1.3866   -4.5619   -2.9412 H   0  0  0  0  0  0  0  0  0  0  0  0
   -1.6976   -2.8715   -1.6605 C   0  0  0  0  0  0  0  0  0  0  0  0
   -0.2913   -3.3395   -0.6507 S   0  0  0  0  0  0  0  0  0  0  0  0
    0.6861   -2.0625   -0.6901 N   0  0  0  0  0  0  0  0  0  0  0  0
    2.0133   -2.2475   -1.1930 C   0  0  0  0  0  0  0  0  0  0  0  0
    3.0191   -2.7558   -0.3381 C   0  0  0  0  0  0  0  0  0  0  0  0
    4.3038   -2.9464   -0.8585 C   0  0  0  0  0  0  0  0  0  0  0  0
    5.0856   -3.3451   -0.2168 H   0  0  0  0  0  0  0  0  0  0  0  0
    4.6005   -2.6245   -2.1815 C   0  0  0  0  0  0  0  0  0  0  0  0
    5.6055   -2.7792   -2.5687 H   0  0  0  0  0  0  0  0  0  0  0  0
    3.6101   -2.0875   -3.0011 C   0  0  0  0  0  0  0  0  0  0  0  0
    3.8484   -1.8268   -4.0297 H   0  0  0  0  0  0  0  0  0  0  0  0
    2.3083   -1.8878   -2.5246 C   0  0  0  0  0  0  0  0  0  0  0  0
    2.7294   -3.1021    1.1133 C   0  0  0  0  0  0  0  0  0  0  0  0
    1.7275   -2.7271    1.3384 H   0  0  0  0  0  0  0  0  0  0  0  0
    2.7165   -4.6246    1.3291 C   0  0  0  0  0  0  0  0  0  0  0  0
    2.0066   -5.1104    0.6536 H   0  0  0  0  0  0  0  0  0  0  0  0
    2.4288   -4.8617    2.3612 H   0  0  0  0  0  0  0  0  0  0  0  0
    3.7107   -5.0526    1.1475 H   0  0  0  0  0  0  0  0  0  0  0  0
    3.7076   -2.4254    2.0846 C   0  0  0  0  0  0  0  0  0  0  0  0
    4.7333   -2.7878    1.9475 H   0  0  0  0  0  0  0  0  0  0  0  0
    3.4148   -2.6405    3.1198 H   0  0  0  0  0  0  0  0  0  0  0  0
    3.7147   -1.3400    1.9524 H   0  0  0  0  0  0  0  0  0  0  0  0
    1.2449   -1.3117   -3.4432 C   0  0  0  0  0  0  0  0  0  0  0  0
    0.3450   -1.1633   -2.8408 H   0  0  0  0  0  0  0  0  0  0  0  0
    1.6611    0.0546   -4.0068 C   0  0  0  0  0  0  0  0  0  0  0  0
    1.8249    0.7776   -3.1999 H   0  0  0  0  0  0  0  0  0  0  0  0
    0.8812    0.4478   -4.6694 H   0  0  0  0  0  0  0  0  0  0  0  0
    2.5851   -0.0159   -4.5925 H   0  0  0  0  0  0  0  0  0  0  0  0
    0.8942   -2.2954   -4.5705 C   0  0  0  0  0  0  0  0  0  0  0  0
    1.7466   -2.4434   -5.2454 H   0  0  0  0  0  0  0  0  0  0  0  0
    0.0523   -1.9161   -5.1630 H   0  0  0  0  0  0  0  0  0  0  0  0
    0.6123   -3.2709   -4.1623 H   0  0  0  0  0  0  0  0  0  0  0  0
    0.3451   -4.4795   -1.3023 O   0  0  0  0  0  0  0  0  0  0  0  0
   -0.8433   -3.5619    0.6805 O   0  0  0  0  0  0  0  0  0  0  0  0
   -2.6673   -1.3220    1.5523 C   0  0  0  0  0  0  0  0  0  0  0  0
   -3.9427   -1.9266    1.6840 C   0  0  0  0  0  0  0  0  0  0  0  0
   -4.3269   -2.5050    2.8929 C   0  0  0  0  0  0  0  0  0  0  0  0
   -5.2951   -2.9775    3.0099 H   0  0  0  0  0  0  0  0  0  0  0  0
   -3.4532   -2.4900    3.9919 C   0  0  0  0  0  0  0  0  0  0  0  0
   -2.1897   -1.8946    3.8818 C   0  0  0  0  0  0  0  0  0  0  0  0
   -1.4938   -1.8808    4.7117 H   0  0  0  0  0  0  0  0  0  0  0  0
   -1.8206   -1.3316    2.6633 C   0  0  0  0  0  0  0  0  0  0  0  0
   -0.8277   -0.9034    2.5533 H   0  0  0  0  0  0  0  0  0  0  0  0
   -4.7415   -1.8956    0.5888 O   0  0  0  0  0  0  0  0  0  0  0  0
   -6.0351   -2.5051    0.6492 C   0  0  0  0  0  0  0  0  0  0  0  0
   -5.9570   -3.5767    0.8689 H   0  0  0  0  0  0  0  0  0  0  0  0
   -6.4678   -2.3654   -0.3435 H   0  0  0  0  0  0  0  0  0  0  0  0
   -6.6675   -2.0152    1.4002 H   0  0  0  0  0  0  0  0  0  0  0  0
   -3.1367    0.8527   -0.2874 C   0  0  0  0  0  0  0  0  0  0  0  0
   -2.9802    1.6504   -1.4482 C   0  0  0  0  0  0  0  0  0  0  0  0
   -3.7946    2.7616   -1.6593 C   0  0  0  0  0  0  0  0  0  0  0  0
   -3.6888    3.3788   -2.5430 H   0  0  0  0  0  0  0  0  0  0  0  0
   -4.7620    3.1165   -0.7079 C   0  0  0  0  0  0  0  0  0  0  0  0
   -4.9239    2.3492    0.4510 C   0  0  0  0  0  0  0  0  0  0  0  0
   -5.6556    2.6094    1.2061 H   0  0  0  0  0  0  0  0  0  0  0  0
   -4.1100    1.2334    0.6367 C   0  0  0  0  0  0  0  0  0  0  0  0
   -4.2270    0.6555    1.5467 H   0  0  0  0  0  0  0  0  0  0  0  0
   -2.0187    1.2583   -2.3191 O   0  0  0  0  0  0  0  0  0  0  0  0
   -1.8555    1.9906   -3.5381 C   0  0  0  0  0  0  0  0  0  0  0  0
   -1.6134    3.0408   -3.3405 H   0  0  0  0  0  0  0  0  0  0  0  0
   -2.7613    1.9291   -4.1540 H   0  0  0  0  0  0  0  0  0  0  0  0
   -1.0243    1.5117   -4.0556 H   0  0  0  0  0  0  0  0  0  0  0  0
    2.1607    1.5328    1.8443 O   0  0  0  0  0  0  0  0  0  0  0  0
    2.7831    0.9988    0.8665 C   0  0  0  0  0  0  0  0  0  0  0  0
    2.2037    0.3180   -0.0451 O   0  0  0  0  0  0  0  0  0  0  0  0
    4.2513    1.1689    0.7543 C   0  0  0  0  0  0  0  0  0  0  0  0
    4.9488    1.9354    1.7078 C   0  0  0  0  0  0  0  0  0  0  0  0
    4.3901    2.4083    2.5056 H   0  0  0  0  0  0  0  0  0  0  0  0
    6.3287    2.0779    1.6311 C   0  0  0  0  0  0  0  0  0  0  0  0
    7.0412    1.4372    0.5764 C   0  0  0  0  0  0  0  0  0  0  0  0
    6.3384    0.6802   -0.3656 C   0  0  0  0  0  0  0  0  0  0  0  0
    6.8701    0.1837   -1.1695 H   0  0  0  0  0  0  0  0  0  0  0  0
    4.9536    0.5467   -0.2789 C   0  0  0  0  0  0  0  0  0  0  0  0
    4.4207   -0.0570   -1.0031 H   0  0  0  0  0  0  0  0  0  0  0  0
    8.3842    1.6189    0.5757 O   0  0  0  0  0  0  0  0  0  0  0  0
    9.1495    0.9785   -0.4557 C   0  0  0  0  0  0  0  0  0  0  0  0
    8.8538    1.3392   -1.4488 H   0  0  0  0  0  0  0  0  0  0  0  0
   10.1884    1.2516   -0.2599 H   0  0  0  0  0  0  0  0  0  0  0  0
    9.0392   -0.1120   -0.4092 H   0  0  0  0  0  0  0  0  0  0  0  0
   -1.6304    4.3060    0.7542 C   0  0  0  0  0  0  0  0  0  0  0  0
   -1.8294    3.3693    1.7774 C   0  0  0  0  0  0  0  0  0  0  0  0
   -1.1697    2.1532    1.7774 C   0  0  0  0  0  0  0  0  0  0  0  0
   -0.2414    1.8238    0.7627 C   0  0  0  0  0  0  0  0  0  0  0  0
    0.0032    2.8138   -0.2302 C   0  0  0  0  0  0  0  0  0  0  0  0
   -0.6561    4.0339   -0.2509 C   0  0  0  0  0  0  0  0  0  0  0  0
   -2.5511    3.6164    2.5511 H   0  0  0  0  0  0  0  0  0  0  0  0
   -1.3687    1.4427    2.5738 H   0  0  0  0  0  0  0  0  0  0  0  0
    0.7548    2.6094   -0.9835 H   0  0  0  0  0  0  0  0  0  0  0  0
   -2.3561    5.4444    0.8636 O   0  0  0  0  0  0  0  0  0  0  0  0
    0.8720    1.5587    1.3800 H   0  0  0  0  0  0  0  0  0  0  0  0
   -2.7343    6.2215   -0.2952 C   0  0  0  0  0  0  0  0  0  0  0  0
   -3.6207    6.7790    0.0178 H   0  0  0  0  0  0  0  0  0  0  0  0
   -1.9383    6.9148   -0.5769 H   0  0  0  0  0  0  0  0  0  0  0  0
   -2.9859    5.5733   -1.1362 H   0  0  0  0  0  0  0  0  0  0  0  0
    7.0858    2.7968    2.5051 O   0  0  0  0  0  0  0  0  0  0  0  0
    6.4086    3.4545    3.5828 C   0  0  0  0  0  0  0  0  0  0  0  0
    7.1893    3.9642    4.1517 H   0  0  0  0  0  0  0  0  0  0  0  0
    5.6862    4.1910    3.2076 H   0  0  0  0  0  0  0  0  0  0  0  0
    5.8947    2.7314    4.2293 H   0  0  0  0  0  0  0  0  0  0  0  0
   -0.4119    5.0183   -1.1663 O   0  0  0  0  0  0  0  0  0  0  0  0
    0.6523    4.8080   -2.1021 C   0  0  0  0  0  0  0  0  0  0  0  0
    0.6881    5.7138   -2.7111 H   0  0  0  0  0  0  0  0  0  0  0  0
    1.6101    4.6716   -1.5839 H   0  0  0  0  0  0  0  0  0  0  0  0
    0.4573    3.9408   -2.7442 H   0  0  0  0  0  0  0  0  0  0  0  0
   -3.9290   -3.0827    5.1192 O   0  0  0  0  0  0  0  0  0  0  0  0
   -3.0763   -3.1196    6.2735 C   0  0  0  0  0  0  0  0  0  0  0  0
   -2.8359   -2.1068    6.6197 H   0  0  0  0  0  0  0  0  0  0  0  0
   -3.6473   -3.6436    7.0428 H   0  0  0  0  0  0  0  0  0  0  0  0
   -2.1510   -3.6695    6.0627 H   0  0  0  0  0  0  0  0  0  0  0  0
   -5.4845    4.2311   -1.0031 O   0  0  0  0  0  0  0  0  0  0  0  0
   -6.3907    4.7278   -0.0081 C   0  0  0  0  0  0  0  0  0  0  0  0
   -5.8628    4.9512    0.9269 H   0  0  0  0  0  0  0  0  0  0  0  0
   -6.8085    5.6471   -0.4240 H   0  0  0  0  0  0  0  0  0  0  0  0
   -7.1995    4.0121    0.1847 H   0  0  0  0  0  0  0  0  0  0  0  0
    0.1224   -0.1666    0.0641 Pt  0  0  0  0  0  0  0  0  0  0  0  0
  1  2  1  0  0  0  0
  1 45  1  0  0  0  0
  1 59  1  0  0  0  0
  1125  1  0  0  0  0
  2  3  4  0  0  0  0
  2 11  4  0  0  0  0
  3  4  1  0  0  0  0
  3  5  4  0  0  0  0
  5  6  1  0  0  0  0
  5  7  4  0  0  0  0
  7  8  1  0  0  0  0
  7  9  4  0  0  0  0
  9 10  1  0  0  0  0
  9 11  4  0  0  0  0
 11 12  1  0  0  0  0
 12 13  1  0  0  0  0
 12 43  2  0  0  0  0
 12 44  2  0  0  0  0
 13 14  1  0  0  0  0
 14 15  4  0  0  0  0
 14 22  4  0  0  0  0
 15 16  4  0  0  0  0
 15 23  1  0  0  0  0
 16 17  1  0  0  0  0
 16 18  4  0  0  0  0
 18 19  1  0  0  0  0
 18 20  4  0  0  0  0
 20 21  1  0  0  0  0
 20 22  4  0  0  0  0
 22 33  1  0  0  0  0
 23 24  1  0  0  0  0
 23 25  1  0  0  0  0
 23 29  1  0  0  0  0
 25 26  1  0  0  0  0
 25 27  1  0  0  0  0
 25 28  1  0  0  0  0
 29 30  1  0  0  0  0
 29 31  1  0  0  0  0
 29 32  1  0  0  0  0
 33 34  1  0  0  0  0
 33 35  1  0  0  0  0
 33 39  1  0  0  0  0
 35 36  1  0  0  0  0
 35 37  1  0  0  0  0
 35 38  1  0  0  0  0
 39 40  1  0  0  0  0
 39 41  1  0  0  0  0
 39 42  1  0  0  0  0
 45 46  4  0  0  0  0
 45 52  4  0  0  0  0
 46 47  4  0  0  0  0
 46 54  1  0  0  0  0
 47 48  1  0  0  0  0
 47 49  4  0  0  0  0
 49 50  4  0  0  0  0
 49115  1  0  0  0  0
 50 51  1  0  0  0  0
 50 52  4  0  0  0  0
 52 53  1  0  0  0  0
 54 55  1  0  0  0  0
 55 56  1  0  0  0  0
 55 57  1  0  0  0  0
 55 58  1  0  0  0  0
 59 60  4  0  0  0  0
 59 66  4  0  0  0  0
 60 61  4  0  0  0  0
 60 68  1  0  0  0  0
 61 62  1  0  0  0  0
 61 63  4  0  0  0  0
 63 64  4  0  0  0  0
 63120  1  0  0  0  0
 64 65  1  0  0  0  0
 64 66  4  0  0  0  0
 66 67  1  0  0  0  0
 68 69  1  0  0  0  0
 69 70  1  0  0  0  0
 69 71  1  0  0  0  0
 69 72  1  0  0  0  0
 73 74  2  0  0  0  0
 74 75  2  0  0  0  0
 74 76  1  0  0  0  0
 76 77  4  0  0  0  0
 76 83  4  0  0  0  0
 77 78  1  0  0  0  0
 77 79  4  0  0  0  0
 79 80  4  0  0  0  0
 79105  1  0  0  0  0
 80 81  4  0  0  0  0
 80 85  1  0  0  0  0
 81 82  1  0  0  0  0
 81 83  4  0  0  0  0
 83 84  1  0  0  0  0
 85 86  1  0  0  0  0
 86 87  1  0  0  0  0
 86 88  1  0  0  0  0
 86 89  1  0  0  0  0
 90 91  4  0  0  0  0
 90 95  4  0  0  0  0
 90 99  1  0  0  0  0
 91 92  2  0  0  0  0
 91 96  1  0  0  0  0
 92 93  4  0  0  0  0
 92 97  1  0  0  0  0
 93 94  4  0  0  0  0
 93125  1  0  0  0  0
 94 95  4  0  0  0  0
 94 98  1  0  0  0  0
 95110  1  0  0  0  0
 99101  1  0  0  0  0
101102  1  0  0  0  0
101103  1  0  0  0  0
101104  1  0  0  0  0
105106  1  0  0  0  0
106107  1  0  0  0  0
106108  1  0  0  0  0
106109  1  0  0  0  0
110111  1  0  0  0  0
111112  1  0  0  0  0
111113  1  0  0  0  0
111114  1  0  0  0  0
115116  1  0  0  0  0
116117  1  0  0  0  0
116118  1  0  0  0  0
116119  1  0  0  0  0
120121  1  0  0  0  0
121122  1  0  0  0  0
121123  1  0  0  0  0
121124  1  0  0  0  0
M  END
