# Supplementary material for: Factors Governing the Catalytic Insertion of CO2 into Arenes – A DFT Case Study for Pd and Pt Phosphane Sulfonamido Complexes
Source: Chemistry. 2022 Mar 21;28(23):e202104375. doi: 10.1002/chem.202104375 (PMC9310616; doi:10.1002/chem.202104375)
Supplement: Supplementary file 2 — Supporting Information [file CHEM-28-0-s002.zip › Structures_related_to_TableS4/Platinum/Pt_TSIIIa_IVa.mol]

ptmhpre_ts_003_004_001a_001 def2-TZVP

Created by GaussView 6.0.16
125128  0  0  0  0  0  0  0  0  0    0
    0.3589    1.7975   -0.1048 P   0  0  0  0  0  0  0  0  0  0  0  0
   -0.2448    2.8038   -1.5077 C   0  0  0  0  0  0  0  0  0  0  0  0
    0.6491    3.4319   -2.3818 C   0  0  0  0  0  0  0  0  0  0  0  0
    1.7137    3.3820   -2.1801 H   0  0  0  0  0  0  0  0  0  0  0  0
    0.1893    4.1296   -3.4972 C   0  0  0  0  0  0  0  0  0  0  0  0
    0.9021    4.6121   -4.1613 H   0  0  0  0  0  0  0  0  0  0  0  0
   -1.1795    4.2089   -3.7554 C   0  0  0  0  0  0  0  0  0  0  0  0
   -1.5459    4.7516   -4.6230 H   0  0  0  0  0  0  0  0  0  0  0  0
   -2.0849    3.5856   -2.8981 C   0  0  0  0  0  0  0  0  0  0  0  0
   -3.1512    3.6336   -3.0871 H   0  0  0  0  0  0  0  0  0  0  0  0
   -1.6214    2.8827   -1.7843 C   0  0  0  0  0  0  0  0  0  0  0  0
   -2.8320    2.1001   -0.7177 S   0  0  0  0  0  0  0  0  0  0  0  0
   -2.4876    0.5111   -0.7277 N   0  0  0  0  0  0  0  0  0  0  0  0
   -3.4815   -0.3440   -1.3090 C   0  0  0  0  0  0  0  0  0  0  0  0
   -4.5774   -0.7614   -0.5185 C   0  0  0  0  0  0  0  0  0  0  0  0
   -5.5252   -1.6143   -1.0929 C   0  0  0  0  0  0  0  0  0  0  0  0
   -6.3729   -1.9462   -0.4988 H   0  0  0  0  0  0  0  0  0  0  0  0
   -5.4026   -2.0443   -2.4126 C   0  0  0  0  0  0  0  0  0  0  0  0
   -6.1498   -2.7088   -2.8416 H   0  0  0  0  0  0  0  0  0  0  0  0
   -4.3256   -1.6140   -3.1834 C   0  0  0  0  0  0  0  0  0  0  0  0
   -4.2381   -1.9445   -4.2155 H   0  0  0  0  0  0  0  0  0  0  0  0
   -3.3531   -0.7579   -2.6515 C   0  0  0  0  0  0  0  0  0  0  0  0
   -4.7632   -0.2897    0.9153 C   0  0  0  0  0  0  0  0  0  0  0  0
   -3.8746    0.2859    1.1859 H   0  0  0  0  0  0  0  0  0  0  0  0
   -5.9817    0.6412    1.0364 C   0  0  0  0  0  0  0  0  0  0  0  0
   -5.9020    1.4830    0.3430 H   0  0  0  0  0  0  0  0  0  0  0  0
   -6.0547    1.0384    2.0567 H   0  0  0  0  0  0  0  0  0  0  0  0
   -6.9110    0.1004    0.8176 H   0  0  0  0  0  0  0  0  0  0  0  0
   -4.8725   -1.4561    1.9066 C   0  0  0  0  0  0  0  0  0  0  0  0
   -5.7459   -2.0856    1.6987 H   0  0  0  0  0  0  0  0  0  0  0  0
   -4.9742   -1.0707    2.9291 H   0  0  0  0  0  0  0  0  0  0  0  0
   -3.9821   -2.0857    1.8675 H   0  0  0  0  0  0  0  0  0  0  0  0
   -2.1990   -0.3019   -3.5270 C   0  0  0  0  0  0  0  0  0  0  0  0
   -1.5686    0.3546   -2.9227 H   0  0  0  0  0  0  0  0  0  0  0  0
   -1.3354   -1.4886   -3.9801 C   0  0  0  0  0  0  0  0  0  0  0  0
   -0.8595   -1.9789   -3.1250 H   0  0  0  0  0  0  0  0  0  0  0  0
   -0.5476   -1.1459   -4.6607 H   0  0  0  0  0  0  0  0  0  0  0  0
   -1.9333   -2.2357   -4.5152 H   0  0  0  0  0  0  0  0  0  0  0  0
   -2.6990    0.5069   -4.7341 C   0  0  0  0  0  0  0  0  0  0  0  0
   -3.2746   -0.1228   -5.4236 H   0  0  0  0  0  0  0  0  0  0  0  0
   -1.8504    0.9268   -5.2878 H   0  0  0  0  0  0  0  0  0  0  0  0
   -3.3413    1.3339   -4.4154 H   0  0  0  0  0  0  0  0  0  0  0  0
   -4.1344    2.3141   -1.3339 O   0  0  0  0  0  0  0  0  0  0  0  0
   -2.6089    2.6735    0.6017 O   0  0  0  0  0  0  0  0  0  0  0  0
    0.1820    2.7269    1.4434 C   0  0  0  0  0  0  0  0  0  0  0  0
    0.4340    4.1158    1.5569 C   0  0  0  0  0  0  0  0  0  0  0  0
    0.2642    4.7642    2.7791 C   0  0  0  0  0  0  0  0  0  0  0  0
    0.4420    5.8282    2.8833 H   0  0  0  0  0  0  0  0  0  0  0  0
   -0.1438    4.0405    3.9110 C   0  0  0  0  0  0  0  0  0  0  0  0
   -0.3814    2.6627    3.8213 C   0  0  0  0  0  0  0  0  0  0  0  0
   -0.7017    2.0848    4.6797 H   0  0  0  0  0  0  0  0  0  0  0  0
   -0.2209    2.0356    2.5877 C   0  0  0  0  0  0  0  0  0  0  0  0
   -0.4383    0.9740    2.5014 H   0  0  0  0  0  0  0  0  0  0  0  0
    0.8545    4.7458    0.4316 O   0  0  0  0  0  0  0  0  0  0  0  0
    1.0848    6.1583    0.4677 C   0  0  0  0  0  0  0  0  0  0  0  0
    0.1711    6.6998    0.7416 H   0  0  0  0  0  0  0  0  0  0  0  0
    1.3813    6.4295   -0.5476 H   0  0  0  0  0  0  0  0  0  0  0  0
    1.8916    6.4095    1.1678 H   0  0  0  0  0  0  0  0  0  0  0  0
    2.1611    1.6761   -0.3392 C   0  0  0  0  0  0  0  0  0  0  0  0
    2.7184    0.9690   -1.4355 C   0  0  0  0  0  0  0  0  0  0  0  0
    4.0990    0.8559   -1.5791 C   0  0  0  0  0  0  0  0  0  0  0  0
    4.5383    0.3057   -2.4022 H   0  0  0  0  0  0  0  0  0  0  0  0
    4.9564    1.4290   -0.6286 C   0  0  0  0  0  0  0  0  0  0  0  0
    4.4292    2.1240    0.4654 C   0  0  0  0  0  0  0  0  0  0  0  0
    5.0689    2.5691    1.2177 H   0  0  0  0  0  0  0  0  0  0  0  0
    3.0444    2.2272    0.5920 C   0  0  0  0  0  0  0  0  0  0  0  0
    2.6450    2.7494    1.4541 H   0  0  0  0  0  0  0  0  0  0  0  0
    1.8351    0.4228   -2.3069 O   0  0  0  0  0  0  0  0  0  0  0  0
    2.3431   -0.3571   -3.3967 C   0  0  0  0  0  0  0  0  0  0  0  0
    2.9512    0.2600   -4.0696 H   0  0  0  0  0  0  0  0  0  0  0  0
    1.4647   -0.7235   -3.9260 H   0  0  0  0  0  0  0  0  0  0  0  0
    2.9341   -1.2045   -3.0309 H   0  0  0  0  0  0  0  0  0  0  0  0
    1.0097   -2.6617   -0.8045 O   0  0  0  0  0  0  0  0  0  0  0  0
    1.6811   -1.9276   -0.0042 C   0  0  0  0  0  0  0  0  0  0  0  0
    1.1552   -0.9500    0.6394 O   0  0  0  0  0  0  0  0  0  0  0  0
    3.1181   -2.1873    0.1994 C   0  0  0  0  0  0  0  0  0  0  0  0
    3.7612   -3.1755   -0.5723 C   0  0  0  0  0  0  0  0  0  0  0  0
    3.1712   -3.7604   -1.2662 H   0  0  0  0  0  0  0  0  0  0  0  0
    5.1299   -3.3819   -0.4619 C   0  0  0  0  0  0  0  0  0  0  0  0
    5.8846   -2.5914    0.4523 C   0  0  0  0  0  0  0  0  0  0  0  0
    5.2332   -1.6277    1.2270 C   0  0  0  0  0  0  0  0  0  0  0  0
    5.7997   -1.0188    1.9219 H   0  0  0  0  0  0  0  0  0  0  0  0
    3.8622   -1.4201    1.0972 C   0  0  0  0  0  0  0  0  0  0  0  0
    3.3754   -0.6444    1.6761 H   0  0  0  0  0  0  0  0  0  0  0  0
    7.2141   -2.8433    0.4912 O   0  0  0  0  0  0  0  0  0  0  0  0
    8.0231   -2.0557    1.3776 C   0  0  0  0  0  0  0  0  0  0  0  0
    7.7214   -2.2025    2.4219 H   0  0  0  0  0  0  0  0  0  0  0  0
    9.0443   -2.4151    1.2365 H   0  0  0  0  0  0  0  0  0  0  0  0
    7.9667   -0.9916    1.1192 H   0  0  0  0  0  0  0  0  0  0  0  0
   -2.8871   -4.4992    1.4055 C   0  0  0  0  0  0  0  0  0  0  0  0
   -3.0447   -4.1608    0.0600 C   0  0  0  0  0  0  0  0  0  0  0  0
   -2.3342   -3.1069   -0.5063 C   0  0  0  0  0  0  0  0  0  0  0  0
   -1.4194   -2.3569    0.2521 C   0  0  0  0  0  0  0  0  0  0  0  0
   -1.2351   -2.7361    1.6047 C   0  0  0  0  0  0  0  0  0  0  0  0
   -1.9465   -3.7827    2.1906 C   0  0  0  0  0  0  0  0  0  0  0  0
   -3.7564   -4.7345   -0.5285 H   0  0  0  0  0  0  0  0  0  0  0  0
   -2.4863   -2.8795   -1.5545 H   0  0  0  0  0  0  0  0  0  0  0  0
   -0.4907   -2.2163    2.1968 H   0  0  0  0  0  0  0  0  0  0  0  0
   -3.6140   -5.5585    1.8707 O   0  0  0  0  0  0  0  0  0  0  0  0
   -0.2263   -2.3631   -0.4637 H   0  0  0  0  0  0  0  0  0  0  0  0
   -4.3204   -5.4142    3.1229 C   0  0  0  0  0  0  0  0  0  0  0  0
   -5.1672   -6.1040    3.0623 H   0  0  0  0  0  0  0  0  0  0  0  0
   -3.6844   -5.6798    3.9716 H   0  0  0  0  0  0  0  0  0  0  0  0
   -4.6919   -4.3910    3.2436 H   0  0  0  0  0  0  0  0  0  0  0  0
    5.8378   -4.2975   -1.1772 O   0  0  0  0  0  0  0  0  0  0  0  0
    5.1164   -5.1066   -2.1148 C   0  0  0  0  0  0  0  0  0  0  0  0
    5.8624   -5.7586   -2.5741 H   0  0  0  0  0  0  0  0  0  0  0  0
    4.3552   -5.7155   -1.6103 H   0  0  0  0  0  0  0  0  0  0  0  0
    4.6407   -4.4890   -2.8877 H   0  0  0  0  0  0  0  0  0  0  0  0
   -1.7825   -4.1967    3.4823 O   0  0  0  0  0  0  0  0  0  0  0  0
   -0.8713   -3.4647    4.3091 C   0  0  0  0  0  0  0  0  0  0  0  0
   -0.9262   -3.9355    5.2933 H   0  0  0  0  0  0  0  0  0  0  0  0
    0.1557   -3.5318    3.9274 H   0  0  0  0  0  0  0  0  0  0  0  0
   -1.1661   -2.4102    4.3877 H   0  0  0  0  0  0  0  0  0  0  0  0
   -0.2776    4.7728    5.0493 O   0  0  0  0  0  0  0  0  0  0  0  0
   -0.7092    4.0971    6.2397 C   0  0  0  0  0  0  0  0  0  0  0  0
    0.0057    3.3188    6.5343 H   0  0  0  0  0  0  0  0  0  0  0  0
   -0.7522    4.8662    7.0138 H   0  0  0  0  0  0  0  0  0  0  0  0
   -1.7040    3.6555    6.1039 H   0  0  0  0  0  0  0  0  0  0  0  0
    6.2838    1.2390   -0.8541 O   0  0  0  0  0  0  0  0  0  0  0  0
    7.2132    1.8056    0.0794 C   0  0  0  0  0  0  0  0  0  0  0  0
    7.0569    1.4068    1.0886 H   0  0  0  0  0  0  0  0  0  0  0  0
    8.2034    1.5190   -0.2804 H   0  0  0  0  0  0  0  0  0  0  0  0
    7.1322    2.8997    0.1001 H   0  0  0  0  0  0  0  0  0  0  0  0
   -0.6855   -0.2299   -0.0420 Pt  0  0  0  0  0  0  0  0  0  0  0  0
  1  2  1  0  0  0  0
  1 45  1  0  0  0  0
  1 59  1  0  0  0  0
  1125  1  0  0  0  0
  2  3  4  0  0  0  0
  2 11  4  0  0  0  0
  3  4  1  0  0  0  0
  3  5  4  0  0  0  0
  5  6  1  0  0  0  0
  5  7  4  0  0  0  0
  7  8  1  0  0  0  0
  7  9  4  0  0  0  0
  9 10  1  0  0  0  0
  9 11  4  0  0  0  0
 11 12  1  0  0  0  0
 12 13  1  0  0  0  0
 12 43  2  0  0  0  0
 12 44  2  0  0  0  0
 13 14  1  0  0  0  0
 13125  1  0  0  0  0
 14 15  4  0  0  0  0
 14 22  4  0  0  0  0
 15 16  4  0  0  0  0
 15 23  1  0  0  0  0
 16 17  1  0  0  0  0
 16 18  4  0  0  0  0
 18 19  1  0  0  0  0
 18 20  4  0  0  0  0
 20 21  1  0  0  0  0
 20 22  4  0  0  0  0
 22 33  1  0  0  0  0
 23 24  1  0  0  0  0
 23 25  1  0  0  0  0
 23 29  1  0  0  0  0
 25 26  1  0  0  0  0
 25 27  1  0  0  0  0
 25 28  1  0  0  0  0
 29 30  1  0  0  0  0
 29 31  1  0  0  0  0
 29 32  1  0  0  0  0
 33 34  1  0  0  0  0
 33 35  1  0  0  0  0
 33 39  1  0  0  0  0
 35 36  1  0  0  0  0
 35 37  1  0  0  0  0
 35 38  1  0  0  0  0
 39 40  1  0  0  0  0
 39 41  1  0  0  0  0
 39 42  1  0  0  0  0
 45 46  4  0  0  0  0
 45 52  4  0  0  0  0
 46 47  4  0  0  0  0
 46 54  1  0  0  0  0
 47 48  1  0  0  0  0
 47 49  4  0  0  0  0
 49 50  4  0  0  0  0
 49115  1  0  0  0  0
 50 51  1  0  0  0  0
 50 52  4  0  0  0  0
 52 53  1  0  0  0  0
 54 55  1  0  0  0  0
 55 56  1  0  0  0  0
 55 57  1  0  0  0  0
 55 58  1  0  0  0  0
 59 60  4  0  0  0  0
 59 66  4  0  0  0  0
 60 61  4  0  0  0  0
 60 68  1  0  0  0  0
 61 62  1  0  0  0  0
 61 63  4  0  0  0  0
 63 64  4  0  0  0  0
 63120  1  0  0  0  0
 64 65  1  0  0  0  0
 64 66  4  0  0  0  0
 66 67  1  0  0  0  0
 68 69  1  0  0  0  0
 69 70  1  0  0  0  0
 69 71  1  0  0  0  0
 69 72  1  0  0  0  0
 73 74  2  0  0  0  0
 74 75  2  0  0  0  0
 74 76  1  0  0  0  0
 76 77  4  0  0  0  0
 76 83  4  0  0  0  0
 77 78  1  0  0  0  0
 77 79  4  0  0  0  0
 79 80  4  0  0  0  0
 79105  1  0  0  0  0
 80 81  4  0  0  0  0
 80 85  1  0  0  0  0
 81 82  1  0  0  0  0
 81 83  4  0  0  0  0
 83 84  1  0  0  0  0
 85 86  1  0  0  0  0
 86 87  1  0  0  0  0
 86 88  1  0  0  0  0
 86 89  1  0  0  0  0
 90 91  4  0  0  0  0
 90 95  4  0  0  0  0
 90 99  1  0  0  0  0
 91 92  4  0  0  0  0
 91 96  1  0  0  0  0
 92 93  4  0  0  0  0
 92 97  1  0  0  0  0
 93 94  4  0  0  0  0
 94 95  4  0  0  0  0
 94 98  1  0  0  0  0
 95110  1  0  0  0  0
 99101  1  0  0  0  0
101102  1  0  0  0  0
101103  1  0  0  0  0
101104  1  0  0  0  0
105106  1  0  0  0  0
106107  1  0  0  0  0
106108  1  0  0  0  0
106109  1  0  0  0  0
110111  1  0  0  0  0
111112  1  0  0  0  0
111113  1  0  0  0  0
111114  1  0  0  0  0
115116  1  0  0  0  0
116117  1  0  0  0  0
116118  1  0  0  0  0
116119  1  0  0  0  0
120121  1  0  0  0  0
121122  1  0  0  0  0
121123  1  0  0  0  0
121124  1  0  0  0  0
M  END
