# Supplementary material for: Factors Governing the Catalytic Insertion of CO2 into Arenes – A DFT Case Study for Pd and Pt Phosphane Sulfonamido Complexes
Source: Chemistry. 2022 Mar 21;28(23):e202104375. doi: 10.1002/chem.202104375 (PMC9310616; doi:10.1002/chem.202104375)
Supplement: Supplementary file 2 — Supporting Information [file CHEM-28-0-s002.zip › Structures_related_to_TableS4/Platinum/Pt_TSV-VI.mol]

pt_mhpre_ts5_6_001 def2-TZVP

Created by GaussView 6.0.16
105108  0  0  0  0  0  0  0  0  0    0
   -0.4326    0.7588    0.8148 P   0  0  0  0  0  0  0  0  0  0  0  0
    0.4575    0.9394    2.4105 C   0  0  0  0  0  0  0  0  0  0  0  0
   -0.2548    0.9045    3.6153 C   0  0  0  0  0  0  0  0  0  0  0  0
   -1.3332    0.7856    3.5924 H   0  0  0  0  0  0  0  0  0  0  0  0
    0.3972    1.0191    4.8432 C   0  0  0  0  0  0  0  0  0  0  0  0
   -0.1801    0.9893    5.7637 H   0  0  0  0  0  0  0  0  0  0  0  0
    1.7823    1.1673    4.8821 C   0  0  0  0  0  0  0  0  0  0  0  0
    2.3015    1.2515    5.8333 H   0  0  0  0  0  0  0  0  0  0  0  0
    2.5093    1.2104    3.6923 C   0  0  0  0  0  0  0  0  0  0  0  0
    3.5870    1.3285    3.7078 H   0  0  0  0  0  0  0  0  0  0  0  0
    1.8579    1.1007    2.4631 C   0  0  0  0  0  0  0  0  0  0  0  0
    2.8707    1.2174    0.9795 S   0  0  0  0  0  0  0  0  0  0  0  0
    2.5358   -0.1129    0.1544 N   0  0  0  0  0  0  0  0  0  0  0  0
    3.5766   -1.0124   -0.2219 C   0  0  0  0  0  0  0  0  0  0  0  0
    4.2540   -0.8079   -1.4472 C   0  0  0  0  0  0  0  0  0  0  0  0
    5.2501   -1.7186   -1.8163 C   0  0  0  0  0  0  0  0  0  0  0  0
    5.7901   -1.5725   -2.7486 H   0  0  0  0  0  0  0  0  0  0  0  0
    5.5613   -2.8101   -1.0066 C   0  0  0  0  0  0  0  0  0  0  0  0
    6.3417   -3.5059   -1.3078 H   0  0  0  0  0  0  0  0  0  0  0  0
    4.8671   -3.0137    0.1848 C   0  0  0  0  0  0  0  0  0  0  0  0
    5.1113   -3.8708    0.8079 H   0  0  0  0  0  0  0  0  0  0  0  0
    3.8636   -2.1280    0.5947 C   0  0  0  0  0  0  0  0  0  0  0  0
    3.9269    0.3823   -2.3334 C   0  0  0  0  0  0  0  0  0  0  0  0
    2.9942    0.8111   -1.9576 H   0  0  0  0  0  0  0  0  0  0  0  0
    5.0122    1.4654   -2.2140 C   0  0  0  0  0  0  0  0  0  0  0  0
    5.1526    1.7662   -1.1713 H   0  0  0  0  0  0  0  0  0  0  0  0
    4.7319    2.3542   -2.7935 H   0  0  0  0  0  0  0  0  0  0  0  0
    5.9733    1.0986   -2.5963 H   0  0  0  0  0  0  0  0  0  0  0  0
    3.7000   -0.0099   -3.7998 C   0  0  0  0  0  0  0  0  0  0  0  0
    4.6148   -0.3948   -4.2660 H   0  0  0  0  0  0  0  0  0  0  0  0
    3.3810    0.8677   -4.3755 H   0  0  0  0  0  0  0  0  0  0  0  0
    2.9240   -0.7775   -3.8863 H   0  0  0  0  0  0  0  0  0  0  0  0
    3.1216   -2.3594    1.8991 C   0  0  0  0  0  0  0  0  0  0  0  0
    2.3187   -1.6191    1.9466 H   0  0  0  0  0  0  0  0  0  0  0  0
    2.4726   -3.7493    1.9528 C   0  0  0  0  0  0  0  0  0  0  0  0
    1.7798   -3.8900    1.1153 H   0  0  0  0  0  0  0  0  0  0  0  0
    1.9111   -3.8691    2.8872 H   0  0  0  0  0  0  0  0  0  0  0  0
    3.2224   -4.5482    1.9117 H   0  0  0  0  0  0  0  0  0  0  0  0
    4.0426   -2.1267    3.1070 C   0  0  0  0  0  0  0  0  0  0  0  0
    4.8466   -2.8727    3.1386 H   0  0  0  0  0  0  0  0  0  0  0  0
    3.4745   -2.1992    4.0428 H   0  0  0  0  0  0  0  0  0  0  0  0
    4.5015   -1.1344    3.0592 H   0  0  0  0  0  0  0  0  0  0  0  0
    4.2674    1.2151    1.4015 O   0  0  0  0  0  0  0  0  0  0  0  0
    2.3872    2.4138    0.2990 O   0  0  0  0  0  0  0  0  0  0  0  0
   -0.6295    2.4756    0.2382 C   0  0  0  0  0  0  0  0  0  0  0  0
   -0.4452    2.8903   -1.1047 C   0  0  0  0  0  0  0  0  0  0  0  0
   -0.5666    4.2369   -1.4461 C   0  0  0  0  0  0  0  0  0  0  0  0
   -0.4200    4.5706   -2.4668 H   0  0  0  0  0  0  0  0  0  0  0  0
   -0.8780    5.1933   -0.4691 C   0  0  0  0  0  0  0  0  0  0  0  0
   -1.0685    4.8024    0.8631 C   0  0  0  0  0  0  0  0  0  0  0  0
   -0.9354    3.4550    1.1883 C   0  0  0  0  0  0  0  0  0  0  0  0
   -1.0657    3.1611    2.2255 H   0  0  0  0  0  0  0  0  0  0  0  0
   -0.1592    1.9322   -2.0165 O   0  0  0  0  0  0  0  0  0  0  0  0
    0.2509    2.2981   -3.3378 C   0  0  0  0  0  0  0  0  0  0  0  0
   -0.5607    2.7936   -3.8853 H   0  0  0  0  0  0  0  0  0  0  0  0
    0.5006    1.3552   -3.8287 H   0  0  0  0  0  0  0  0  0  0  0  0
    1.1341    2.9466   -3.3079 H   0  0  0  0  0  0  0  0  0  0  0  0
   -2.1172    0.2295    1.2405 C   0  0  0  0  0  0  0  0  0  0  0  0
   -2.3465   -1.0252    1.8626 C   0  0  0  0  0  0  0  0  0  0  0  0
   -3.6446   -1.4811    2.0749 C   0  0  0  0  0  0  0  0  0  0  0  0
   -3.8357   -2.4408    2.5395 H   0  0  0  0  0  0  0  0  0  0  0  0
   -4.7392   -0.7194    1.6390 C   0  0  0  0  0  0  0  0  0  0  0  0
   -4.5354    0.5240    1.0288 C   0  0  0  0  0  0  0  0  0  0  0  0
   -5.3641    1.1270    0.6790 H   0  0  0  0  0  0  0  0  0  0  0  0
   -3.2302    0.9754    0.8447 C   0  0  0  0  0  0  0  0  0  0  0  0
   -3.0748    1.9308    0.3556 H   0  0  0  0  0  0  0  0  0  0  0  0
   -1.2422   -1.7249    2.2168 O   0  0  0  0  0  0  0  0  0  0  0  0
   -1.4019   -3.0102    2.8281 C   0  0  0  0  0  0  0  0  0  0  0  0
   -1.9308   -2.9257    3.7853 H   0  0  0  0  0  0  0  0  0  0  0  0
   -0.3896   -3.3786    2.9968 H   0  0  0  0  0  0  0  0  0  0  0  0
   -1.9401   -3.6976    2.1652 H   0  0  0  0  0  0  0  0  0  0  0  0
   -3.8396   -2.2326   -1.4145 C   0  0  0  0  0  0  0  0  0  0  0  0
   -3.4504   -0.9731   -1.9703 C   0  0  0  0  0  0  0  0  0  0  0  0
   -2.1184   -0.6123   -1.9550 C   0  0  0  0  0  0  0  0  0  0  0  0
   -1.1200   -1.4517   -1.3854 C   0  0  0  0  0  0  0  0  0  0  0  0
   -1.5306   -2.7099   -0.8790 C   0  0  0  0  0  0  0  0  0  0  0  0
   -2.8637   -3.0983   -0.9043 C   0  0  0  0  0  0  0  0  0  0  0  0
   -3.1537   -4.0627   -0.5029 H   0  0  0  0  0  0  0  0  0  0  0  0
   -0.2272   -2.2482   -3.8337 O   0  0  0  0  0  0  0  0  0  0  0  0
    0.2179   -2.0378   -2.7476 C   0  0  0  0  0  0  0  0  0  0  0  0
    1.2845   -2.0496   -2.1114 O   0  0  0  0  0  0  0  0  0  0  0  0
   -5.1597   -2.4852   -1.4188 O   0  0  0  0  0  0  0  0  0  0  0  0
   -5.6333   -3.6864   -0.7844 C   0  0  0  0  0  0  0  0  0  0  0  0
   -5.3223   -3.7208    0.2646 H   0  0  0  0  0  0  0  0  0  0  0  0
   -6.7216   -3.6351   -0.8465 H   0  0  0  0  0  0  0  0  0  0  0  0
   -5.2719   -4.5749   -1.3150 H   0  0  0  0  0  0  0  0  0  0  0  0
   -1.8137    0.3488   -2.3467 H   0  0  0  0  0  0  0  0  0  0  0  0
   -0.7912   -3.3850   -0.4580 H   0  0  0  0  0  0  0  0  0  0  0  0
   -5.9568   -1.2878    1.8458 O   0  0  0  0  0  0  0  0  0  0  0  0
   -7.1101   -0.6286    1.3023 C   0  0  0  0  0  0  0  0  0  0  0  0
   -7.0146   -0.5019    0.2178 H   0  0  0  0  0  0  0  0  0  0  0  0
   -7.9540   -1.2852    1.5242 H   0  0  0  0  0  0  0  0  0  0  0  0
   -7.2695    0.3468    1.7786 H   0  0  0  0  0  0  0  0  0  0  0  0
   -4.4658   -0.2055   -2.4476 O   0  0  0  0  0  0  0  0  0  0  0  0
   -4.1242    1.0938   -2.9468 C   0  0  0  0  0  0  0  0  0  0  0  0
   -3.4499    1.0226   -3.8100 H   0  0  0  0  0  0  0  0  0  0  0  0
   -5.0684    1.5475   -3.2550 H   0  0  0  0  0  0  0  0  0  0  0  0
   -3.6567    1.7054   -2.1656 H   0  0  0  0  0  0  0  0  0  0  0  0
   -1.3004    5.5220    1.6388 H   0  0  0  0  0  0  0  0  0  0  0  0
   -0.9730    6.4732   -0.9159 O   0  0  0  0  0  0  0  0  0  0  0  0
   -1.2731    7.5018    0.0396 C   0  0  0  0  0  0  0  0  0  0  0  0
   -0.4942    7.5642    0.8093 H   0  0  0  0  0  0  0  0  0  0  0  0
   -1.2997    8.4323   -0.5311 H   0  0  0  0  0  0  0  0  0  0  0  0
   -2.2489    7.3310    0.5110 H   0  0  0  0  0  0  0  0  0  0  0  0
    0.6091   -0.6180   -0.5419 Pt  0  0  0  0  0  0  0  0  0  0  0  0
  1  2  1  0  0  0  0
  1 45  1  0  0  0  0
  1 58  1  0  0  0  0
  1105  1  0  0  0  0
  2  3  4  0  0  0  0
  2 11  4  0  0  0  0
  3  4  1  0  0  0  0
  3  5  4  0  0  0  0
  5  6  1  0  0  0  0
  5  7  4  0  0  0  0
  7  8  1  0  0  0  0
  7  9  4  0  0  0  0
  9 10  1  0  0  0  0
  9 11  4  0  0  0  0
 11 12  1  0  0  0  0
 12 13  4  0  0  0  0
 12 43  2  0  0  0  0
 12 44  2  0  0  0  0
 13 14  1  0  0  0  0
 14 15  4  0  0  0  0
 14 22  4  0  0  0  0
 15 16  4  0  0  0  0
 15 23  1  0  0  0  0
 16 17  1  0  0  0  0
 16 18  4  0  0  0  0
 18 19  1  0  0  0  0
 18 20  4  0  0  0  0
 20 21  1  0  0  0  0
 20 22  4  0  0  0  0
 22 33  1  0  0  0  0
 23 24  1  0  0  0  0
 23 25  1  0  0  0  0
 23 29  1  0  0  0  0
 25 26  1  0  0  0  0
 25 27  1  0  0  0  0
 25 28  1  0  0  0  0
 29 30  1  0  0  0  0
 29 31  1  0  0  0  0
 29 32  1  0  0  0  0
 33 34  1  0  0  0  0
 33 35  1  0  0  0  0
 33 39  1  0  0  0  0
 35 36  1  0  0  0  0
 35 37  1  0  0  0  0
 35 38  1  0  0  0  0
 39 40  1  0  0  0  0
 39 41  1  0  0  0  0
 39 42  1  0  0  0  0
 45 46  4  0  0  0  0
 45 51  4  0  0  0  0
 46 47  4  0  0  0  0
 46 53  1  0  0  0  0
 47 48  1  0  0  0  0
 47 49  4  0  0  0  0
 49 50  4  0  0  0  0
 49100  1  0  0  0  0
 50 51  4  0  0  0  0
 50 99  1  0  0  0  0
 51 52  1  0  0  0  0
 53 54  1  0  0  0  0
 54 55  1  0  0  0  0
 54 56  1  0  0  0  0
 54 57  1  0  0  0  0
 58 59  4  0  0  0  0
 58 65  4  0  0  0  0
 59 60  4  0  0  0  0
 59 67  1  0  0  0  0
 60 61  1  0  0  0  0
 60 62  4  0  0  0  0
 62 63  4  0  0  0  0
 62 89  1  0  0  0  0
 63 64  1  0  0  0  0
 63 65  4  0  0  0  0
 65 66  1  0  0  0  0
 67 68  1  0  0  0  0
 68 69  1  0  0  0  0
 68 70  1  0  0  0  0
 68 71  1  0  0  0  0
 72 73  4  0  0  0  0
 72 77  4  0  0  0  0
 72 82  4  0  0  0  0
 73 74  2  0  0  0  0
 73 94  1  0  0  0  0
 74 75  4  0  0  0  0
 74 87  1  0  0  0  0
 75 76  4  0  0  0  0
 75105  1  0  0  0  0
 76 77  4  0  0  0  0
 76 88  1  0  0  0  0
 77 78  1  0  0  0  0
 79 80  2  0  0  0  0
 80 81  2  0  0  0  0
 82 83  1  0  0  0  0
 83 84  1  0  0  0  0
 83 85  1  0  0  0  0
 83 86  1  0  0  0  0
 89 90  1  0  0  0  0
 90 91  1  0  0  0  0
 90 92  1  0  0  0  0
 90 93  1  0  0  0  0
 94 95  1  0  0  0  0
 95 96  1  0  0  0  0
 95 97  1  0  0  0  0
 95 98  1  0  0  0  0
100101  1  0  0  0  0
101102  1  0  0  0  0
101103  1  0  0  0  0
101104  1  0  0  0  0
M  END
