# Supplementary material for: Factors Governing the Catalytic Insertion of CO2 into Arenes – A DFT Case Study for Pd and Pt Phosphane Sulfonamido Complexes
Source: Chemistry. 2022 Mar 21;28(23):e202104375. doi: 10.1002/chem.202104375 (PMC9310616; doi:10.1002/chem.202104375)
Supplement: Supplementary file 2 — Supporting Information [file CHEM-28-0-s002.zip › Structures_related_to_TableS4/Platinum/Pt_TSVa-VIa.mol]

ptmhpre_ts5_6_001a_036cartneu_a2_b1 def2-TZVP

Created by GaussView 6.0.16
105109  0  0  0  0  0  0  0  0  0    0
    1.9256   -0.0697    0.2807 P   0  0  0  0  0  0  0  0  0  0  0  0
    2.0487   -0.8321    1.9318 C   0  0  0  0  0  0  0  0  0  0  0  0
    2.9658   -0.3652    2.8797 C   0  0  0  0  0  0  0  0  0  0  0  0
    3.6206    0.4616    2.6216 H   0  0  0  0  0  0  0  0  0  0  0  0
    3.0524   -0.9545    4.1417 C   0  0  0  0  0  0  0  0  0  0  0  0
    3.7728   -0.5795    4.8640 H   0  0  0  0  0  0  0  0  0  0  0  0
    2.2214   -2.0258    4.4660 C   0  0  0  0  0  0  0  0  0  0  0  0
    2.2865   -2.4962    5.4437 H   0  0  0  0  0  0  0  0  0  0  0  0
    1.2915   -2.4945    3.5371 C   0  0  0  0  0  0  0  0  0  0  0  0
    0.6321   -3.3183    3.7843 H   0  0  0  0  0  0  0  0  0  0  0  0
    1.1938   -1.8965    2.2803 C   0  0  0  0  0  0  0  0  0  0  0  0
   -0.0383   -2.5469    1.1356 S   0  0  0  0  0  0  0  0  0  0  0  0
   -0.9991   -1.3119    0.7051 N   0  0  0  0  0  0  0  0  0  0  0  0
   -2.3596   -1.3330    1.1653 C   0  0  0  0  0  0  0  0  0  0  0  0
   -3.3440   -1.9606    0.3631 C   0  0  0  0  0  0  0  0  0  0  0  0
   -4.6649   -1.9771    0.8238 C   0  0  0  0  0  0  0  0  0  0  0  0
   -5.4342   -2.4540    0.2230 H   0  0  0  0  0  0  0  0  0  0  0  0
   -5.0129   -1.3965    2.0414 C   0  0  0  0  0  0  0  0  0  0  0  0
   -6.0457   -1.4223    2.3822 H   0  0  0  0  0  0  0  0  0  0  0  0
   -4.0367   -0.7774    2.8160 C   0  0  0  0  0  0  0  0  0  0  0  0
   -4.3116   -0.3229    3.7646 H   0  0  0  0  0  0  0  0  0  0  0  0
   -2.7020   -0.7305    2.3947 C   0  0  0  0  0  0  0  0  0  0  0  0
   -2.9961   -2.6200   -0.9622 C   0  0  0  0  0  0  0  0  0  0  0  0
   -2.0579   -2.1716   -1.3034 H   0  0  0  0  0  0  0  0  0  0  0  0
   -2.7626   -4.1327   -0.7923 C   0  0  0  0  0  0  0  0  0  0  0  0
   -1.9799   -4.3433   -0.0618 H   0  0  0  0  0  0  0  0  0  0  0  0
   -2.4730   -4.5792   -1.7520 H   0  0  0  0  0  0  0  0  0  0  0  0
   -3.6850   -4.6225   -0.4543 H   0  0  0  0  0  0  0  0  0  0  0  0
   -4.0615   -2.3892   -2.0437 C   0  0  0  0  0  0  0  0  0  0  0  0
   -4.9613   -2.9874   -1.8568 H   0  0  0  0  0  0  0  0  0  0  0  0
   -3.6673   -2.6884   -3.0224 H   0  0  0  0  0  0  0  0  0  0  0  0
   -4.3568   -1.3400   -2.1025 H   0  0  0  0  0  0  0  0  0  0  0  0
   -1.6698   -0.0536    3.2781 C   0  0  0  0  0  0  0  0  0  0  0  0
   -0.7116   -0.0954    2.7563 H   0  0  0  0  0  0  0  0  0  0  0  0
   -2.0056    1.4260    3.5118 C   0  0  0  0  0  0  0  0  0  0  0  0
   -2.1094    1.9590    2.5617 H   0  0  0  0  0  0  0  0  0  0  0  0
   -1.2086    1.9092    4.0891 H   0  0  0  0  0  0  0  0  0  0  0  0
   -2.9427    1.5409    4.0694 H   0  0  0  0  0  0  0  0  0  0  0  0
   -1.5158   -0.7909    4.6173 C   0  0  0  0  0  0  0  0  0  0  0  0
   -2.4321   -0.7129    5.2151 H   0  0  0  0  0  0  0  0  0  0  0  0
   -0.6932   -0.3584    5.1992 H   0  0  0  0  0  0  0  0  0  0  0  0
   -1.3041   -1.8522    4.4604 H   0  0  0  0  0  0  0  0  0  0  0  0
   -0.8168   -3.5175    1.8934 O   0  0  0  0  0  0  0  0  0  0  0  0
    0.7124   -3.0251   -0.0156 O   0  0  0  0  0  0  0  0  0  0  0  0
    2.9284   -1.1566   -0.7782 C   0  0  0  0  0  0  0  0  0  0  0  0
    2.8639   -1.0200   -2.1860 C   0  0  0  0  0  0  0  0  0  0  0  0
    3.5832   -1.8784   -3.0146 C   0  0  0  0  0  0  0  0  0  0  0  0
    3.5374   -1.7928   -4.0940 H   0  0  0  0  0  0  0  0  0  0  0  0
    4.3938   -2.8786   -2.4533 C   0  0  0  0  0  0  0  0  0  0  0  0
    4.4877   -3.0140   -1.0625 C   0  0  0  0  0  0  0  0  0  0  0  0
    3.7513   -2.1508   -0.2511 C   0  0  0  0  0  0  0  0  0  0  0  0
    3.8115   -2.2735    0.8255 H   0  0  0  0  0  0  0  0  0  0  0  0
    2.0888   -0.0059   -2.6456 O   0  0  0  0  0  0  0  0  0  0  0  0
    1.9022    0.1484   -4.0558 C   0  0  0  0  0  0  0  0  0  0  0  0
    2.8545    0.3531   -4.5611 H   0  0  0  0  0  0  0  0  0  0  0  0
    1.2375    1.0065   -4.1695 H   0  0  0  0  0  0  0  0  0  0  0  0
    1.4349   -0.7440   -4.4902 H   0  0  0  0  0  0  0  0  0  0  0  0
    2.9073    1.4623    0.3665 C   0  0  0  0  0  0  0  0  0  0  0  0
    2.4087    2.6318    0.9966 C   0  0  0  0  0  0  0  0  0  0  0  0
    3.1541    3.8095    0.9928 C   0  0  0  0  0  0  0  0  0  0  0  0
    2.7872    4.7086    1.4738 H   0  0  0  0  0  0  0  0  0  0  0  0
    4.4114    3.8511    0.3710 C   0  0  0  0  0  0  0  0  0  0  0  0
    4.9272    2.7054   -0.2478 C   0  0  0  0  0  0  0  0  0  0  0  0
    5.8947    2.7090   -0.7351 H   0  0  0  0  0  0  0  0  0  0  0  0
    4.1665    1.5375   -0.2375 C   0  0  0  0  0  0  0  0  0  0  0  0
    4.5679    0.6552   -0.7248 H   0  0  0  0  0  0  0  0  0  0  0  0
    1.1998    2.5316    1.6041 O   0  0  0  0  0  0  0  0  0  0  0  0
    0.5146    3.7442    1.9494 C   0  0  0  0  0  0  0  0  0  0  0  0
    0.9755    4.2228    2.8223 H   0  0  0  0  0  0  0  0  0  0  0  0
   -0.5059    3.4486    2.1889 H   0  0  0  0  0  0  0  0  0  0  0  0
    0.5069    4.4408    1.1035 H   0  0  0  0  0  0  0  0  0  0  0  0
   -4.6682    1.3425   -2.3102 C   0  0  0  0  0  0  0  0  0  0  0  0
   -4.4974    1.5567   -0.9047 C   0  0  0  0  0  0  0  0  0  0  0  0
   -3.2466    1.3827   -0.3406 C   0  0  0  0  0  0  0  0  0  0  0  0
   -2.1201    1.0112   -1.1205 C   0  0  0  0  0  0  0  0  0  0  0  0
   -2.3191    0.8086   -2.5067 C   0  0  0  0  0  0  0  0  0  0  0  0
   -3.5707    0.9730   -3.0937 C   0  0  0  0  0  0  0  0  0  0  0  0
   -3.6928    0.8078   -4.1580 H   0  0  0  0  0  0  0  0  0  0  0  0
   -1.4470    3.6897   -1.4170 O   0  0  0  0  0  0  0  0  0  0  0  0
   -0.8992    2.6384   -1.3393 C   0  0  0  0  0  0  0  0  0  0  0  0
    0.2197    2.1020   -1.3439 O   0  0  0  0  0  0  0  0  0  0  0  0
   -5.9185    1.5200   -2.7786 O   0  0  0  0  0  0  0  0  0  0  0  0
   -6.1620    1.2986   -4.1790 C   0  0  0  0  0  0  0  0  0  0  0  0
   -5.9280    0.2645   -4.4568 H   0  0  0  0  0  0  0  0  0  0  0  0
   -7.2276    1.4880   -4.3201 H   0  0  0  0  0  0  0  0  0  0  0  0
   -5.5767    1.9938   -4.7924 H   0  0  0  0  0  0  0  0  0  0  0  0
   -3.1159    1.5474    0.7213 H   0  0  0  0  0  0  0  0  0  0  0  0
   -1.4751    0.5386   -3.1366 H   0  0  0  0  0  0  0  0  0  0  0  0
    5.0486    5.0501    0.4291 O   0  0  0  0  0  0  0  0  0  0  0  0
    6.3442    5.1577   -0.1798 C   0  0  0  0  0  0  0  0  0  0  0  0
    6.2923    4.9547   -1.2565 H   0  0  0  0  0  0  0  0  0  0  0  0
    6.6598    6.1902   -0.0161 H   0  0  0  0  0  0  0  0  0  0  0  0
    7.0603    4.4744    0.2930 H   0  0  0  0  0  0  0  0  0  0  0  0
   -5.6180    1.9298   -0.2330 O   0  0  0  0  0  0  0  0  0  0  0  0
   -5.4667    2.2927    1.1470 C   0  0  0  0  0  0  0  0  0  0  0  0
   -6.4613    2.5979    1.4798 H   0  0  0  0  0  0  0  0  0  0  0  0
   -5.1220    1.4416    1.7440 H   0  0  0  0  0  0  0  0  0  0  0  0
   -4.7662    3.1307    1.2553 H   0  0  0  0  0  0  0  0  0  0  0  0
    5.1065   -3.7782   -0.6079 H   0  0  0  0  0  0  0  0  0  0  0  0
    5.0519   -3.6623   -3.3503 O   0  0  0  0  0  0  0  0  0  0  0  0
    5.8947   -4.7067   -2.8425 C   0  0  0  0  0  0  0  0  0  0  0  0
    5.3167   -5.4299   -2.2541 H   0  0  0  0  0  0  0  0  0  0  0  0
    6.3122   -5.2006   -3.7225 H   0  0  0  0  0  0  0  0  0  0  0  0
    6.7080   -4.2966   -2.2308 H   0  0  0  0  0  0  0  0  0  0  0  0
   -0.2636    0.3030   -0.3146 Pt  0  0  0  0  0  0  0  0  0  0  0  0
  1  2  1  0  0  0  0
  1 45  1  0  0  0  0
  1 58  1  0  0  0  0
  1105  1  0  0  0  0
  2  3  4  0  0  0  0
  2 11  4  0  0  0  0
  3  4  1  0  0  0  0
  3  5  4  0  0  0  0
  5  6  1  0  0  0  0
  5  7  4  0  0  0  0
  7  8  1  0  0  0  0
  7  9  4  0  0  0  0
  9 10  1  0  0  0  0
  9 11  4  0  0  0  0
 11 12  1  0  0  0  0
 12 13  1  0  0  0  0
 12 43  2  0  0  0  0
 12 44  2  0  0  0  0
 13 14  1  0  0  0  0
 13105  1  0  0  0  0
 14 15  4  0  0  0  0
 14 22  4  0  0  0  0
 15 16  4  0  0  0  0
 15 23  1  0  0  0  0
 16 17  1  0  0  0  0
 16 18  4  0  0  0  0
 18 19  1  0  0  0  0
 18 20  4  0  0  0  0
 20 21  1  0  0  0  0
 20 22  4  0  0  0  0
 22 33  1  0  0  0  0
 23 24  1  0  0  0  0
 23 25  1  0  0  0  0
 23 29  1  0  0  0  0
 25 26  1  0  0  0  0
 25 27  1  0  0  0  0
 25 28  1  0  0  0  0
 29 30  1  0  0  0  0
 29 31  1  0  0  0  0
 29 32  1  0  0  0  0
 33 34  1  0  0  0  0
 33 35  1  0  0  0  0
 33 39  1  0  0  0  0
 35 36  1  0  0  0  0
 35 37  1  0  0  0  0
 35 38  1  0  0  0  0
 39 40  1  0  0  0  0
 39 41  1  0  0  0  0
 39 42  1  0  0  0  0
 45 46  4  0  0  0  0
 45 51  4  0  0  0  0
 46 47  4  0  0  0  0
 46 53  1  0  0  0  0
 47 48  1  0  0  0  0
 47 49  4  0  0  0  0
 49 50  4  0  0  0  0
 49100  1  0  0  0  0
 50 51  4  0  0  0  0
 50 99  1  0  0  0  0
 51 52  1  0  0  0  0
 53 54  1  0  0  0  0
 54 55  1  0  0  0  0
 54 56  1  0  0  0  0
 54 57  1  0  0  0  0
 58 59  4  0  0  0  0
 58 65  4  0  0  0  0
 59 60  4  0  0  0  0
 59 67  1  0  0  0  0
 60 61  1  0  0  0  0
 60 62  4  0  0  0  0
 62 63  4  0  0  0  0
 62 89  1  0  0  0  0
 63 64  1  0  0  0  0
 63 65  4  0  0  0  0
 65 66  1  0  0  0  0
 67 68  1  0  0  0  0
 68 69  1  0  0  0  0
 68 70  1  0  0  0  0
 68 71  1  0  0  0  0
 72 73  4  0  0  0  0
 72 77  4  0  0  0  0
 72 82  1  0  0  0  0
 73 74  2  0  0  0  0
 73 94  1  0  0  0  0
 74 75  4  0  0  0  0
 74 87  1  0  0  0  0
 75 76  4  0  0  0  0
 75105  1  0  0  0  0
 76 77  4  0  0  0  0
 76 88  1  0  0  0  0
 77 78  1  0  0  0  0
 79 80  2  0  0  0  0
 80 81  2  0  0  0  0
 82 83  1  0  0  0  0
 83 84  1  0  0  0  0
 83 85  1  0  0  0  0
 83 86  1  0  0  0  0
 89 90  1  0  0  0  0
 90 91  1  0  0  0  0
 90 92  1  0  0  0  0
 90 93  1  0  0  0  0
 94 95  1  0  0  0  0
 95 96  1  0  0  0  0
 95 97  1  0  0  0  0
 95 98  1  0  0  0  0
100101  1  0  0  0  0
101102  1  0  0  0  0
101103  1  0  0  0  0
101104  1  0  0  0  0
M  END
