# Supplementary material for: Factors Governing the Catalytic Insertion of CO2 into Arenes – A DFT Case Study for Pd and Pt Phosphane Sulfonamido Complexes
Source: Chemistry. 2022 Mar 21;28(23):e202104375. doi: 10.1002/chem.202104375 (PMC9310616; doi:10.1002/chem.202104375)
Supplement: Supplementary file 2 — Supporting Information [file CHEM-28-0-s002.zip › Structures_related_to_TableS4/Platinum/Pt_V.mol]

pt_mhpre_ts5_6_001_reaktant def2-TZVP

Created by GaussView 6.0.16
105108  0  0  0  0  0  0  0  0  0    0
   -0.2280    1.2437    0.6831 P   0  0  0  0  0  0  0  0  0  0  0  0
    0.8822    1.6641    2.0807 C   0  0  0  0  0  0  0  0  0  0  0  0
    0.3093    2.0434    3.3008 C   0  0  0  0  0  0  0  0  0  0  0  0
   -0.7713    2.0848    3.3891 H   0  0  0  0  0  0  0  0  0  0  0  0
    1.1030    2.3762    4.3985 C   0  0  0  0  0  0  0  0  0  0  0  0
    0.6327    2.6655    5.3346 H   0  0  0  0  0  0  0  0  0  0  0  0
    2.4909    2.3342    4.2865 C   0  0  0  0  0  0  0  0  0  0  0  0
    3.1204    2.5872    5.1357 H   0  0  0  0  0  0  0  0  0  0  0  0
    3.0795    1.9643    3.0764 C   0  0  0  0  0  0  0  0  0  0  0  0
    4.1588    1.9272    2.9786 H   0  0  0  0  0  0  0  0  0  0  0  0
    2.2911    1.6283    1.9757 C   0  0  0  0  0  0  0  0  0  0  0  0
    3.1642    1.1947    0.4497 S   0  0  0  0  0  0  0  0  0  0  0  0
    2.5376   -0.1873   -0.0275 N   0  0  0  0  0  0  0  0  0  0  0  0
    3.2957   -1.3902   -0.1206 C   0  0  0  0  0  0  0  0  0  0  0  0
    3.8242   -1.7511   -1.3871 C   0  0  0  0  0  0  0  0  0  0  0  0
    4.4833   -2.9781   -1.5081 C   0  0  0  0  0  0  0  0  0  0  0  0
    4.8909   -3.2760   -2.4700 H   0  0  0  0  0  0  0  0  0  0  0  0
    4.6292   -3.8278   -0.4114 C   0  0  0  0  0  0  0  0  0  0  0  0
    5.1491   -4.7767   -0.5248 H   0  0  0  0  0  0  0  0  0  0  0  0
    4.1103   -3.4607    0.8273 C   0  0  0  0  0  0  0  0  0  0  0  0
    4.2323   -4.1264    1.6782 H   0  0  0  0  0  0  0  0  0  0  0  0
    3.4336   -2.2466    0.9970 C   0  0  0  0  0  0  0  0  0  0  0  0
    3.6341   -0.8405   -2.5899 C   0  0  0  0  0  0  0  0  0  0  0  0
    3.5188    0.1772   -2.2071 H   0  0  0  0  0  0  0  0  0  0  0  0
    4.8250   -0.8439   -3.5559 C   0  0  0  0  0  0  0  0  0  0  0  0
    5.7629   -0.6302   -3.0305 H   0  0  0  0  0  0  0  0  0  0  0  0
    4.6811   -0.0734   -4.3226 H   0  0  0  0  0  0  0  0  0  0  0  0
    4.9350   -1.8044   -4.0733 H   0  0  0  0  0  0  0  0  0  0  0  0
    2.3310   -1.1919   -3.3292 C   0  0  0  0  0  0  0  0  0  0  0  0
    2.3612   -2.2215   -3.7069 H   0  0  0  0  0  0  0  0  0  0  0  0
    2.1733   -0.5171   -4.1791 H   0  0  0  0  0  0  0  0  0  0  0  0
    1.4664   -1.0902   -2.6595 H   0  0  0  0  0  0  0  0  0  0  0  0
    2.8886   -1.8663    2.3617 C   0  0  0  0  0  0  0  0  0  0  0  0
    2.2979   -0.9566    2.2330 H   0  0  0  0  0  0  0  0  0  0  0  0
    1.9501   -2.9391    2.9301 C   0  0  0  0  0  0  0  0  0  0  0  0
    1.1156   -3.1308    2.2466 H   0  0  0  0  0  0  0  0  0  0  0  0
    1.5370   -2.6058    3.8893 H   0  0  0  0  0  0  0  0  0  0  0  0
    2.4744   -3.8861    3.1041 H   0  0  0  0  0  0  0  0  0  0  0  0
    4.0298   -1.5514    3.3417 C   0  0  0  0  0  0  0  0  0  0  0  0
    4.6327   -2.4458    3.5420 H   0  0  0  0  0  0  0  0  0  0  0  0
    3.6260   -1.1932    4.2965 H   0  0  0  0  0  0  0  0  0  0  0  0
    4.6895   -0.7792    2.9348 H   0  0  0  0  0  0  0  0  0  0  0  0
    4.5769    1.0403    0.7843 O   0  0  0  0  0  0  0  0  0  0  0  0
    2.8162    2.2684   -0.4749 O   0  0  0  0  0  0  0  0  0  0  0  0
   -0.1767    2.7183   -0.3751 C   0  0  0  0  0  0  0  0  0  0  0  0
   -0.3863    2.6909   -1.7766 C   0  0  0  0  0  0  0  0  0  0  0  0
   -0.3228    3.8696   -2.5183 C   0  0  0  0  0  0  0  0  0  0  0  0
   -0.4729    3.8658   -3.5914 H   0  0  0  0  0  0  0  0  0  0  0  0
   -0.0643    5.0943   -1.8851 C   0  0  0  0  0  0  0  0  0  0  0  0
    0.1327    5.1423   -0.4985 C   0  0  0  0  0  0  0  0  0  0  0  0
    0.0790    3.9550    0.2260 C   0  0  0  0  0  0  0  0  0  0  0  0
    0.2510    3.9976    1.2965 H   0  0  0  0  0  0  0  0  0  0  0  0
   -0.6553    1.4875   -2.3343 O   0  0  0  0  0  0  0  0  0  0  0  0
   -0.7473    1.3749   -3.7589 C   0  0  0  0  0  0  0  0  0  0  0  0
   -1.5998    1.9461   -4.1470 H   0  0  0  0  0  0  0  0  0  0  0  0
   -0.8945    0.3120   -3.9563 H   0  0  0  0  0  0  0  0  0  0  0  0
    0.1778    1.7159   -4.2378 H   0  0  0  0  0  0  0  0  0  0  0  0
   -1.9242    1.1711    1.3012 C   0  0  0  0  0  0  0  0  0  0  0  0
   -2.3348    0.1547    2.2062 C   0  0  0  0  0  0  0  0  0  0  0  0
   -3.6862   -0.0492    2.4656 C   0  0  0  0  0  0  0  0  0  0  0  0
   -4.0210   -0.8344    3.1327 H   0  0  0  0  0  0  0  0  0  0  0  0
   -4.6547    0.7519    1.8394 C   0  0  0  0  0  0  0  0  0  0  0  0
   -4.2677    1.7852    0.9762 C   0  0  0  0  0  0  0  0  0  0  0  0
   -4.9971    2.4228    0.4925 H   0  0  0  0  0  0  0  0  0  0  0  0
   -2.9118    1.9715    0.7191 C   0  0  0  0  0  0  0  0  0  0  0  0
   -2.6162    2.7470    0.0204 H   0  0  0  0  0  0  0  0  0  0  0  0
   -1.3478   -0.5761    2.7722 O   0  0  0  0  0  0  0  0  0  0  0  0
   -1.7039   -1.6635    3.6356 C   0  0  0  0  0  0  0  0  0  0  0  0
   -2.2479   -1.3002    4.5161 H   0  0  0  0  0  0  0  0  0  0  0  0
   -0.7592   -2.1101    3.9458 H   0  0  0  0  0  0  0  0  0  0  0  0
   -2.3080   -2.4046    3.1006 H   0  0  0  0  0  0  0  0  0  0  0  0
   -3.8027   -2.8695   -0.7019 C   0  0  0  0  0  0  0  0  0  0  0  0
   -3.6433   -1.5840   -1.2825 C   0  0  0  0  0  0  0  0  0  0  0  0
   -2.4381   -0.9038   -1.1325 C   0  0  0  0  0  0  0  0  0  0  0  0
   -1.3593   -1.4477   -0.4090 C   0  0  0  0  0  0  0  0  0  0  0  0
   -1.5407   -2.7094    0.1750 C   0  0  0  0  0  0  0  0  0  0  0  0
   -2.7401   -3.4199    0.0140 C   0  0  0  0  0  0  0  0  0  0  0  0
   -2.8424   -4.3983    0.4725 H   0  0  0  0  0  0  0  0  0  0  0  0
   -0.7987   -3.2347   -3.3569 O   0  0  0  0  0  0  0  0  0  0  0  0
   -0.0483   -3.6647   -2.5736 C   0  0  0  0  0  0  0  0  0  0  0  0
    0.7163   -4.1204   -1.8186 O   0  0  0  0  0  0  0  0  0  0  0  0
   -5.0171   -3.4698   -0.8879 O   0  0  0  0  0  0  0  0  0  0  0  0
   -5.2125   -4.7581   -0.3010 C   0  0  0  0  0  0  0  0  0  0  0  0
   -5.1151   -4.7191    0.7924 H   0  0  0  0  0  0  0  0  0  0  0  0
   -6.2313   -5.0523   -0.5649 H   0  0  0  0  0  0  0  0  0  0  0  0
   -4.5040   -5.4941   -0.7045 H   0  0  0  0  0  0  0  0  0  0  0  0
   -2.3291    0.0787   -1.5703 H   0  0  0  0  0  0  0  0  0  0  0  0
   -0.7545   -3.1583    0.7771 H   0  0  0  0  0  0  0  0  0  0  0  0
   -5.9416    0.4438    2.1397 O   0  0  0  0  0  0  0  0  0  0  0  0
   -6.9845    1.1701    1.4704 C   0  0  0  0  0  0  0  0  0  0  0  0
   -6.9156    1.0387    0.3838 H   0  0  0  0  0  0  0  0  0  0  0  0
   -7.9199    0.7403    1.8342 H   0  0  0  0  0  0  0  0  0  0  0  0
   -6.9478    2.2372    1.7212 H   0  0  0  0  0  0  0  0  0  0  0  0
   -4.7265   -1.0975   -1.9638 O   0  0  0  0  0  0  0  0  0  0  0  0
   -4.5801    0.1701   -2.6093 C   0  0  0  0  0  0  0  0  0  0  0  0
   -3.7832    0.1415   -3.3642 H   0  0  0  0  0  0  0  0  0  0  0  0
   -5.5382    0.3650   -3.0976 H   0  0  0  0  0  0  0  0  0  0  0  0
   -4.3688    0.9671   -1.8856 H   0  0  0  0  0  0  0  0  0  0  0  0
    0.3396    6.0732    0.0152 H   0  0  0  0  0  0  0  0  0  0  0  0
   -0.0279    6.1758   -2.7059 O   0  0  0  0  0  0  0  0  0  0  0  0
    0.2362    7.4610   -2.1220 C   0  0  0  0  0  0  0  0  0  0  0  0
    1.2211    7.4799   -1.6402 H   0  0  0  0  0  0  0  0  0  0  0  0
    0.2212    8.1683   -2.9538 H   0  0  0  0  0  0  0  0  0  0  0  0
   -0.5398    7.7308   -1.3952 H   0  0  0  0  0  0  0  0  0  0  0  0
    0.4620   -0.6088   -0.2053 Pt  0  0  0  0  0  0  0  0  0  0  0  0
  1  2  1  0  0  0  0
  1 45  1  0  0  0  0
  1 58  1  0  0  0  0
  1105  1  0  0  0  0
  2  3  4  0  0  0  0
  2 11  4  0  0  0  0
  3  4  1  0  0  0  0
  3  5  4  0  0  0  0
  5  6  1  0  0  0  0
  5  7  4  0  0  0  0
  7  8  1  0  0  0  0
  7  9  4  0  0  0  0
  9 10  1  0  0  0  0
  9 11  4  0  0  0  0
 11 12  1  0  0  0  0
 12 13  4  0  0  0  0
 12 43  2  0  0  0  0
 12 44  2  0  0  0  0
 13 14  1  0  0  0  0
 14 15  4  0  0  0  0
 14 22  4  0  0  0  0
 15 16  4  0  0  0  0
 15 23  1  0  0  0  0
 16 17  1  0  0  0  0
 16 18  4  0  0  0  0
 18 19  1  0  0  0  0
 18 20  4  0  0  0  0
 20 21  1  0  0  0  0
 20 22  4  0  0  0  0
 22 33  1  0  0  0  0
 23 24  1  0  0  0  0
 23 25  1  0  0  0  0
 23 29  1  0  0  0  0
 25 26  1  0  0  0  0
 25 27  1  0  0  0  0
 25 28  1  0  0  0  0
 29 30  1  0  0  0  0
 29 31  1  0  0  0  0
 29 32  1  0  0  0  0
 33 34  1  0  0  0  0
 33 35  1  0  0  0  0
 33 39  1  0  0  0  0
 35 36  1  0  0  0  0
 35 37  1  0  0  0  0
 35 38  1  0  0  0  0
 39 40  1  0  0  0  0
 39 41  1  0  0  0  0
 39 42  1  0  0  0  0
 45 46  4  0  0  0  0
 45 51  4  0  0  0  0
 46 47  4  0  0  0  0
 46 53  1  0  0  0  0
 47 48  1  0  0  0  0
 47 49  4  0  0  0  0
 49 50  4  0  0  0  0
 49100  1  0  0  0  0
 50 51  4  0  0  0  0
 50 99  1  0  0  0  0
 51 52  1  0  0  0  0
 53 54  1  0  0  0  0
 54 55  1  0  0  0  0
 54 56  1  0  0  0  0
 54 57  1  0  0  0  0
 58 59  4  0  0  0  0
 58 65  4  0  0  0  0
 59 60  4  0  0  0  0
 59 67  1  0  0  0  0
 60 61  1  0  0  0  0
 60 62  4  0  0  0  0
 62 63  4  0  0  0  0
 62 89  1  0  0  0  0
 63 64  1  0  0  0  0
 63 65  4  0  0  0  0
 65 66  1  0  0  0  0
 67 68  1  0  0  0  0
 68 69  1  0  0  0  0
 68 70  1  0  0  0  0
 68 71  1  0  0  0  0
 72 73  4  0  0  0  0
 72 77  4  0  0  0  0
 72 82  1  0  0  0  0
 73 74  4  0  0  0  0
 73 94  1  0  0  0  0
 74 75  4  0  0  0  0
 74 87  1  0  0  0  0
 75 76  4  0  0  0  0
 75105  1  0  0  0  0
 76 77  4  0  0  0  0
 76 88  1  0  0  0  0
 77 78  1  0  0  0  0
 79 80  2  0  0  0  0
 80 81  2  0  0  0  0
 82 83  1  0  0  0  0
 83 84  1  0  0  0  0
 83 85  1  0  0  0  0
 83 86  1  0  0  0  0
 89 90  1  0  0  0  0
 90 91  1  0  0  0  0
 90 92  1  0  0  0  0
 90 93  1  0  0  0  0
 94 95  1  0  0  0  0
 95 96  1  0  0  0  0
 95 97  1  0  0  0  0
 95 98  1  0  0  0  0
100101  1  0  0  0  0
101102  1  0  0  0  0
101103  1  0  0  0  0
101104  1  0  0  0  0
M  END
