# Supplementary material for: Factors Governing the Catalytic Insertion of CO2 into Arenes – A DFT Case Study for Pd and Pt Phosphane Sulfonamido Complexes
Source: Chemistry. 2022 Mar 21;28(23):e202104375. doi: 10.1002/chem.202104375 (PMC9310616; doi:10.1002/chem.202104375)
Supplement: Supplementary file 2 — Supporting Information [file CHEM-28-0-s002.zip › Structures_related_to_TableS4/Platinum/Pt_Va.mol]

irc_ptmhpre_ts5_6_001a_036cartneu_a2_b1_reaktant def2-TZVP

Created by GaussView 6.0.16
105109  0  0  0  0  0  0  0  0  0    0
    1.8991   -0.0802    0.2517 P   0  0  0  0  0  0  0  0  0  0  0  0
    2.0487   -1.1037    1.7558 C   0  0  0  0  0  0  0  0  0  0  0  0
    2.9319   -0.7622    2.7859 C   0  0  0  0  0  0  0  0  0  0  0  0
    3.5492    0.1248    2.6803 H   0  0  0  0  0  0  0  0  0  0  0  0
    3.0357   -1.5490    3.9337 C   0  0  0  0  0  0  0  0  0  0  0  0
    3.7321   -1.2679    4.7196 H   0  0  0  0  0  0  0  0  0  0  0  0
    2.2537   -2.6956    4.0625 C   0  0  0  0  0  0  0  0  0  0  0  0
    2.3317   -3.3190    4.9494 H   0  0  0  0  0  0  0  0  0  0  0  0
    1.3518   -3.0409    3.0558 C   0  0  0  0  0  0  0  0  0  0  0  0
    0.7244   -3.9189    3.1560 H   0  0  0  0  0  0  0  0  0  0  0  0
    1.2379   -2.2477    1.9131 C   0  0  0  0  0  0  0  0  0  0  0  0
    0.0171   -2.7360    0.6818 S   0  0  0  0  0  0  0  0  0  0  0  0
   -1.0137   -1.4843    0.5150 N   0  0  0  0  0  0  0  0  0  0  0  0
   -2.3370   -1.6163    1.0492 C   0  0  0  0  0  0  0  0  0  0  0  0
   -3.3547   -2.1602    0.2292 C   0  0  0  0  0  0  0  0  0  0  0  0
   -4.6367   -2.3033    0.7690 C   0  0  0  0  0  0  0  0  0  0  0  0
   -5.4289   -2.7252    0.1566 H   0  0  0  0  0  0  0  0  0  0  0  0
   -4.9170   -1.9126    2.0767 C   0  0  0  0  0  0  0  0  0  0  0  0
   -5.9212   -2.0324    2.4779 H   0  0  0  0  0  0  0  0  0  0  0  0
   -3.9123   -1.3583    2.8639 C   0  0  0  0  0  0  0  0  0  0  0  0
   -4.1379   -1.0433    3.8796 H   0  0  0  0  0  0  0  0  0  0  0  0
   -2.6119   -1.1982    2.3695 C   0  0  0  0  0  0  0  0  0  0  0  0
   -3.0882   -2.5867   -1.2043 C   0  0  0  0  0  0  0  0  0  0  0  0
   -2.1321   -2.1450   -1.4967 H   0  0  0  0  0  0  0  0  0  0  0  0
   -2.9560   -4.1157   -1.3178 C   0  0  0  0  0  0  0  0  0  0  0  0
   -2.1655   -4.4960   -0.6660 H   0  0  0  0  0  0  0  0  0  0  0  0
   -2.7208   -4.3987   -2.3516 H   0  0  0  0  0  0  0  0  0  0  0  0
   -3.8970   -4.6062   -1.0379 H   0  0  0  0  0  0  0  0  0  0  0  0
   -4.1628   -2.0717   -2.1736 C   0  0  0  0  0  0  0  0  0  0  0  0
   -5.1175   -2.5920   -2.0304 H   0  0  0  0  0  0  0  0  0  0  0  0
   -3.8444   -2.2464   -3.2084 H   0  0  0  0  0  0  0  0  0  0  0  0
   -4.3338   -0.9998   -2.0467 H   0  0  0  0  0  0  0  0  0  0  0  0
   -1.5519   -0.5786    3.2615 C   0  0  0  0  0  0  0  0  0  0  0  0
   -0.6147   -0.5679    2.7024 H   0  0  0  0  0  0  0  0  0  0  0  0
   -1.8998    0.8774    3.6034 C   0  0  0  0  0  0  0  0  0  0  0  0
   -2.0198    1.4713    2.6927 H   0  0  0  0  0  0  0  0  0  0  0  0
   -1.1013    1.3275    4.2047 H   0  0  0  0  0  0  0  0  0  0  0  0
   -2.8326    0.9398    4.1765 H   0  0  0  0  0  0  0  0  0  0  0  0
   -1.3340   -1.4000    4.5409 C   0  0  0  0  0  0  0  0  0  0  0  0
   -2.2217   -1.3732    5.1842 H   0  0  0  0  0  0  0  0  0  0  0  0
   -0.4904   -0.9951    5.1123 H   0  0  0  0  0  0  0  0  0  0  0  0
   -1.1171   -2.4466    4.3080 H   0  0  0  0  0  0  0  0  0  0  0  0
   -0.7129   -3.8561    1.2562 O   0  0  0  0  0  0  0  0  0  0  0  0
    0.7442   -2.9535   -0.5569 O   0  0  0  0  0  0  0  0  0  0  0  0
    2.9398   -0.9608   -0.9569 C   0  0  0  0  0  0  0  0  0  0  0  0
    2.8422   -0.6333   -2.3303 C   0  0  0  0  0  0  0  0  0  0  0  0
    3.5744   -1.3396   -3.2818 C   0  0  0  0  0  0  0  0  0  0  0  0
    3.5031   -1.1083   -4.3382 H   0  0  0  0  0  0  0  0  0  0  0  0
    4.4313   -2.3770   -2.8788 C   0  0  0  0  0  0  0  0  0  0  0  0
    4.5588   -2.7001   -1.5226 C   0  0  0  0  0  0  0  0  0  0  0  0
    3.8087   -1.9861   -0.5873 C   0  0  0  0  0  0  0  0  0  0  0  0
    3.8963   -2.2551    0.4606 H   0  0  0  0  0  0  0  0  0  0  0  0
    2.0191    0.4042   -2.6352 O   0  0  0  0  0  0  0  0  0  0  0  0
    1.7650    0.7103   -4.0104 C   0  0  0  0  0  0  0  0  0  0  0  0
    2.6839    1.0215   -4.5227 H   0  0  0  0  0  0  0  0  0  0  0  0
    1.0560    1.5399   -4.0001 H   0  0  0  0  0  0  0  0  0  0  0  0
    1.3221   -0.1494   -4.5278 H   0  0  0  0  0  0  0  0  0  0  0  0
    2.8633    1.4323    0.5985 C   0  0  0  0  0  0  0  0  0  0  0  0
    2.3257    2.5074    1.3523 C   0  0  0  0  0  0  0  0  0  0  0  0
    3.0759    3.6612    1.5743 C   0  0  0  0  0  0  0  0  0  0  0  0
    2.6836    4.4865    2.1562 H   0  0  0  0  0  0  0  0  0  0  0  0
    4.3737    3.7752    1.0519 C   0  0  0  0  0  0  0  0  0  0  0  0
    4.9234    2.7281    0.3034 C   0  0  0  0  0  0  0  0  0  0  0  0
    5.9210    2.7914   -0.1142 H   0  0  0  0  0  0  0  0  0  0  0  0
    4.1594    1.5806    0.0949 C   0  0  0  0  0  0  0  0  0  0  0  0
    4.5895    0.7724   -0.4874 H   0  0  0  0  0  0  0  0  0  0  0  0
    1.0683    2.3439    1.8406 O   0  0  0  0  0  0  0  0  0  0  0  0
    0.4131    3.4801    2.4229 C   0  0  0  0  0  0  0  0  0  0  0  0
    0.8543    3.7328    3.3948 H   0  0  0  0  0  0  0  0  0  0  0  0
   -0.6268    3.1853    2.5554 H   0  0  0  0  0  0  0  0  0  0  0  0
    0.4668    4.3486    1.7561 H   0  0  0  0  0  0  0  0  0  0  0  0
   -4.5811    1.9097   -2.1143 C   0  0  0  0  0  0  0  0  0  0  0  0
   -4.4674    1.6961   -0.7152 C   0  0  0  0  0  0  0  0  0  0  0  0
   -3.3029    1.1300   -0.1963 C   0  0  0  0  0  0  0  0  0  0  0  0
   -2.2210    0.7749   -1.0206 C   0  0  0  0  0  0  0  0  0  0  0  0
   -2.3495    0.9902   -2.3983 C   0  0  0  0  0  0  0  0  0  0  0  0
   -3.5163    1.5521   -2.9396 C   0  0  0  0  0  0  0  0  0  0  0  0
   -3.5876    1.6975   -4.0127 H   0  0  0  0  0  0  0  0  0  0  0  0
   -1.3809    4.0277   -0.8911 O   0  0  0  0  0  0  0  0  0  0  0  0
   -0.6089    3.1759   -1.0471 C   0  0  0  0  0  0  0  0  0  0  0  0
    0.2395    2.3746   -1.2093 O   0  0  0  0  0  0  0  0  0  0  0  0
   -5.7570    2.4572   -2.5463 O   0  0  0  0  0  0  0  0  0  0  0  0
   -5.9133    2.6571   -3.9529 C   0  0  0  0  0  0  0  0  0  0  0  0
   -5.8534    1.7073   -4.5010 H   0  0  0  0  0  0  0  0  0  0  0  0
   -6.9087    3.0893   -4.0814 H   0  0  0  0  0  0  0  0  0  0  0  0
   -5.1595    3.3531   -4.3452 H   0  0  0  0  0  0  0  0  0  0  0  0
   -3.2425    0.9460    0.8691 H   0  0  0  0  0  0  0  0  0  0  0  0
   -1.5445    0.7161   -3.0774 H   0  0  0  0  0  0  0  0  0  0  0  0
    5.0120    4.9423    1.3316 O   0  0  0  0  0  0  0  0  0  0  0  0
    6.3472    5.1168    0.8334 C   0  0  0  0  0  0  0  0  0  0  0  0
    6.3673    5.0806   -0.2628 H   0  0  0  0  0  0  0  0  0  0  0  0
    6.6594    6.1066    1.1731 H   0  0  0  0  0  0  0  0  0  0  0  0
    7.0237    4.3567    1.2429 H   0  0  0  0  0  0  0  0  0  0  0  0
   -5.5437    2.0771    0.0358 O   0  0  0  0  0  0  0  0  0  0  0  0
   -5.4454    1.9220    1.4552 C   0  0  0  0  0  0  0  0  0  0  0  0
   -6.3916    2.2917    1.8578 H   0  0  0  0  0  0  0  0  0  0  0  0
   -5.3116    0.8704    1.7349 H   0  0  0  0  0  0  0  0  0  0  0  0
   -4.6164    2.5159    1.8631 H   0  0  0  0  0  0  0  0  0  0  0  0
    5.2142   -3.4956   -1.1890 H   0  0  0  0  0  0  0  0  0  0  0  0
    5.0975   -3.0040   -3.8868 O   0  0  0  0  0  0  0  0  0  0  0  0
    5.9718   -4.0885   -3.5435 C   0  0  0  0  0  0  0  0  0  0  0  0
    5.4204   -4.9007   -3.0541 H   0  0  0  0  0  0  0  0  0  0  0  0
    6.3838   -4.4441   -4.4903 H   0  0  0  0  0  0  0  0  0  0  0  0
    6.7872   -3.7491   -2.8926 H   0  0  0  0  0  0  0  0  0  0  0  0
   -0.3612    0.2348   -0.3271 Pt  0  0  0  0  0  0  0  0  0  0  0  0
  1  2  1  0  0  0  0
  1 45  1  0  0  0  0
  1 58  1  0  0  0  0
  1105  1  0  0  0  0
  2  3  4  0  0  0  0
  2 11  4  0  0  0  0
  3  4  1  0  0  0  0
  3  5  4  0  0  0  0
  5  6  1  0  0  0  0
  5  7  4  0  0  0  0
  7  8  1  0  0  0  0
  7  9  4  0  0  0  0
  9 10  1  0  0  0  0
  9 11  4  0  0  0  0
 11 12  1  0  0  0  0
 12 13  1  0  0  0  0
 12 43  2  0  0  0  0
 12 44  2  0  0  0  0
 13 14  1  0  0  0  0
 13105  1  0  0  0  0
 14 15  4  0  0  0  0
 14 22  4  0  0  0  0
 15 16  4  0  0  0  0
 15 23  1  0  0  0  0
 16 17  1  0  0  0  0
 16 18  4  0  0  0  0
 18 19  1  0  0  0  0
 18 20  4  0  0  0  0
 20 21  1  0  0  0  0
 20 22  4  0  0  0  0
 22 33  1  0  0  0  0
 23 24  1  0  0  0  0
 23 25  1  0  0  0  0
 23 29  1  0  0  0  0
 25 26  1  0  0  0  0
 25 27  1  0  0  0  0
 25 28  1  0  0  0  0
 29 30  1  0  0  0  0
 29 31  1  0  0  0  0
 29 32  1  0  0  0  0
 33 34  1  0  0  0  0
 33 35  1  0  0  0  0
 33 39  1  0  0  0  0
 35 36  1  0  0  0  0
 35 37  1  0  0  0  0
 35 38  1  0  0  0  0
 39 40  1  0  0  0  0
 39 41  1  0  0  0  0
 39 42  1  0  0  0  0
 45 46  4  0  0  0  0
 45 51  4  0  0  0  0
 46 47  4  0  0  0  0
 46 53  1  0  0  0  0
 47 48  1  0  0  0  0
 47 49  4  0  0  0  0
 49 50  4  0  0  0  0
 49100  1  0  0  0  0
 50 51  4  0  0  0  0
 50 99  1  0  0  0  0
 51 52  1  0  0  0  0
 53 54  1  0  0  0  0
 54 55  1  0  0  0  0
 54 56  1  0  0  0  0
 54 57  1  0  0  0  0
 58 59  4  0  0  0  0
 58 65  4  0  0  0  0
 59 60  4  0  0  0  0
 59 67  1  0  0  0  0
 60 61  1  0  0  0  0
 60 62  4  0  0  0  0
 62 63  4  0  0  0  0
 62 89  1  0  0  0  0
 63 64  1  0  0  0  0
 63 65  4  0  0  0  0
 65 66  1  0  0  0  0
 67 68  1  0  0  0  0
 68 69  1  0  0  0  0
 68 70  1  0  0  0  0
 68 71  1  0  0  0  0
 72 73  4  0  0  0  0
 72 77  4  0  0  0  0
 72 82  1  0  0  0  0
 73 74  4  0  0  0  0
 73 94  1  0  0  0  0
 74 75  4  0  0  0  0
 74 87  1  0  0  0  0
 75 76  4  0  0  0  0
 75105  1  0  0  0  0
 76 77  4  0  0  0  0
 76 88  1  0  0  0  0
 77 78  1  0  0  0  0
 79 80  2  0  0  0  0
 80 81  2  0  0  0  0
 82 83  1  0  0  0  0
 83 84  1  0  0  0  0
 83 85  1  0  0  0  0
 83 86  1  0  0  0  0
 89 90  1  0  0  0  0
 90 91  1  0  0  0  0
 90 92  1  0  0  0  0
 90 93  1  0  0  0  0
 94 95  1  0  0  0  0
 95 96  1  0  0  0  0
 95 97  1  0  0  0  0
 95 98  1  0  0  0  0
100101  1  0  0  0  0
101102  1  0  0  0  0
101103  1  0  0  0  0
101104  1  0  0  0  0
M  END
