# Supplementary material for: Factors Governing the Catalytic Insertion of CO2 into Arenes – A DFT Case Study for Pd and Pt Phosphane Sulfonamido Complexes
Source: Chemistry. 2022 Mar 21;28(23):e202104375. doi: 10.1002/chem.202104375 (PMC9310616; doi:10.1002/chem.202104375)
Supplement: Supplementary file 2 — Supporting Information [file CHEM-28-0-s002.zip › Structures_related_to_TableS4/Platinum/Pt_VI.mol]

ptmhpre_ts5_6_001_produkt def2-TZVP

Created by GaussView 6.0.16
105109  0  0  0  0  0  0  0  0  0    0
   -0.6454    0.4210    0.8158 P   0  0  0  0  0  0  0  0  0  0  0  0
    0.0492    0.3811    2.5181 C   0  0  0  0  0  0  0  0  0  0  0  0
   -0.7587    0.0551    3.6143 C   0  0  0  0  0  0  0  0  0  0  0  0
   -1.8111   -0.1554    3.4573 H   0  0  0  0  0  0  0  0  0  0  0  0
   -0.2355   -0.0057    4.9054 C   0  0  0  0  0  0  0  0  0  0  0  0
   -0.8867   -0.2607    5.7375 H   0  0  0  0  0  0  0  0  0  0  0  0
    1.1162    0.2568    5.1218 C   0  0  0  0  0  0  0  0  0  0  0  0
    1.5352    0.2050    6.1233 H   0  0  0  0  0  0  0  0  0  0  0  0
    1.9366    0.5939    4.0459 C   0  0  0  0  0  0  0  0  0  0  0  0
    2.9882    0.8086    4.1986 H   0  0  0  0  0  0  0  0  0  0  0  0
    1.4100    0.6614    2.7549 C   0  0  0  0  0  0  0  0  0  0  0  0
    2.5183    1.1741    1.4411 S   0  0  0  0  0  0  0  0  0  0  0  0
    2.4324   -0.0038    0.3423 N   0  0  0  0  0  0  0  0  0  0  0  0
    3.6171   -0.7032   -0.0412 C   0  0  0  0  0  0  0  0  0  0  0  0
    4.4625   -0.1497   -1.0313 C   0  0  0  0  0  0  0  0  0  0  0  0
    5.6146   -0.8586   -1.3881 C   0  0  0  0  0  0  0  0  0  0  0  0
    6.2841   -0.4470   -2.1392 H   0  0  0  0  0  0  0  0  0  0  0  0
    5.9166   -2.0850   -0.7986 C   0  0  0  0  0  0  0  0  0  0  0  0
    6.8183   -2.6206   -1.0884 H   0  0  0  0  0  0  0  0  0  0  0  0
    5.0610   -2.6280    0.1581 C   0  0  0  0  0  0  0  0  0  0  0  0
    5.3029   -3.5858    0.6122 H   0  0  0  0  0  0  0  0  0  0  0  0
    3.8997   -1.9534    0.5510 C   0  0  0  0  0  0  0  0  0  0  0  0
    4.1527    1.1857   -1.6861 C   0  0  0  0  0  0  0  0  0  0  0  0
    3.1343    1.4556   -1.3965 H   0  0  0  0  0  0  0  0  0  0  0  0
    5.0923    2.2865   -1.1649 C   0  0  0  0  0  0  0  0  0  0  0  0
    5.0486    2.3592   -0.0744 H   0  0  0  0  0  0  0  0  0  0  0  0
    4.8095    3.2592   -1.5870 H   0  0  0  0  0  0  0  0  0  0  0  0
    6.1309    2.0808   -1.4533 H   0  0  0  0  0  0  0  0  0  0  0  0
    4.1952    1.1135   -3.2191 C   0  0  0  0  0  0  0  0  0  0  0  0
    5.2089    0.9150   -3.5874 H   0  0  0  0  0  0  0  0  0  0  0  0
    3.8718    2.0709   -3.6464 H   0  0  0  0  0  0  0  0  0  0  0  0
    3.5320    0.3264   -3.5891 H   0  0  0  0  0  0  0  0  0  0  0  0
    2.9919   -2.5516    1.6112 C   0  0  0  0  0  0  0  0  0  0  0  0
    2.1108   -1.9089    1.6825 H   0  0  0  0  0  0  0  0  0  0  0  0
    2.5121   -3.9576    1.2245 C   0  0  0  0  0  0  0  0  0  0  0  0
    1.9552   -3.9345    0.2809 H   0  0  0  0  0  0  0  0  0  0  0  0
    1.8539   -4.3617    2.0022 H   0  0  0  0  0  0  0  0  0  0  0  0
    3.3512   -4.6533    1.1080 H   0  0  0  0  0  0  0  0  0  0  0  0
    3.6778   -2.5557    2.9867 C   0  0  0  0  0  0  0  0  0  0  0  0
    4.5449   -3.2278    2.9934 H   0  0  0  0  0  0  0  0  0  0  0  0
    2.9788   -2.8941    3.7617 H   0  0  0  0  0  0  0  0  0  0  0  0
    4.0247   -1.5525    3.2536 H   0  0  0  0  0  0  0  0  0  0  0  0
    3.8643    1.2155    1.9964 O   0  0  0  0  0  0  0  0  0  0  0  0
    1.9596    2.4215    0.9395 O   0  0  0  0  0  0  0  0  0  0  0  0
   -1.0124    2.1899    0.5610 C   0  0  0  0  0  0  0  0  0  0  0  0
   -0.6728    2.9142   -0.6092 C   0  0  0  0  0  0  0  0  0  0  0  0
   -0.9455    4.2802   -0.6910 C   0  0  0  0  0  0  0  0  0  0  0  0
   -0.6858    4.8498   -1.5756 H   0  0  0  0  0  0  0  0  0  0  0  0
   -1.5548    4.9512    0.3784 C   0  0  0  0  0  0  0  0  0  0  0  0
   -1.8962    4.2526    1.5447 C   0  0  0  0  0  0  0  0  0  0  0  0
   -1.6140    2.8909    1.6111 C   0  0  0  0  0  0  0  0  0  0  0  0
   -1.8692    2.3582    2.5223 H   0  0  0  0  0  0  0  0  0  0  0  0
   -0.0886    2.2305   -1.6181 O   0  0  0  0  0  0  0  0  0  0  0  0
    0.4929    2.9408   -2.7155 C   0  0  0  0  0  0  0  0  0  0  0  0
   -0.2720    3.4591   -3.3073 H   0  0  0  0  0  0  0  0  0  0  0  0
    0.9751    2.1786   -3.3296 H   0  0  0  0  0  0  0  0  0  0  0  0
    1.2417    3.6588   -2.3613 H   0  0  0  0  0  0  0  0  0  0  0  0
   -2.2785   -0.3462    0.9676 C   0  0  0  0  0  0  0  0  0  0  0  0
   -2.4179   -1.6722    1.4535 C   0  0  0  0  0  0  0  0  0  0  0  0
   -3.6824   -2.2227    1.6449 C   0  0  0  0  0  0  0  0  0  0  0  0
   -3.8094   -3.2256    2.0341 H   0  0  0  0  0  0  0  0  0  0  0  0
   -4.8292   -1.4887    1.3026 C   0  0  0  0  0  0  0  0  0  0  0  0
   -4.7106   -0.1982    0.7747 C   0  0  0  0  0  0  0  0  0  0  0  0
   -5.5798    0.3738    0.4753 H   0  0  0  0  0  0  0  0  0  0  0  0
   -3.4406    0.3485    0.6190 C   0  0  0  0  0  0  0  0  0  0  0  0
   -3.3535    1.3529    0.2210 H   0  0  0  0  0  0  0  0  0  0  0  0
   -1.2667   -2.3331    1.7217 O   0  0  0  0  0  0  0  0  0  0  0  0
   -1.3390   -3.6299    2.3266 C   0  0  0  0  0  0  0  0  0  0  0  0
   -1.8741   -3.5860    3.2827 H   0  0  0  0  0  0  0  0  0  0  0  0
   -0.3047   -3.9293    2.4961 H   0  0  0  0  0  0  0  0  0  0  0  0
   -1.8268   -4.3500    1.6586 H   0  0  0  0  0  0  0  0  0  0  0  0
   -3.2113   -1.8459   -1.9740 C   0  0  0  0  0  0  0  0  0  0  0  0
   -2.9011   -0.5685   -2.5626 C   0  0  0  0  0  0  0  0  0  0  0  0
   -1.5926   -0.2570   -2.8527 C   0  0  0  0  0  0  0  0  0  0  0  0
   -0.5273   -1.1347   -2.4860 C   0  0  0  0  0  0  0  0  0  0  0  0
   -0.8502   -2.3475   -1.8105 C   0  0  0  0  0  0  0  0  0  0  0  0
   -2.1812   -2.6910   -1.5702 C   0  0  0  0  0  0  0  0  0  0  0  0
   -2.4078   -3.6377   -1.0963 H   0  0  0  0  0  0  0  0  0  0  0  0
    0.8885   -1.0067   -4.4523 O   0  0  0  0  0  0  0  0  0  0  0  0
    0.8119   -1.1035   -3.2321 C   0  0  0  0  0  0  0  0  0  0  0  0
    1.8010   -1.2064   -2.3888 O   0  0  0  0  0  0  0  0  0  0  0  0
   -4.5181   -2.1341   -1.8784 O   0  0  0  0  0  0  0  0  0  0  0  0
   -4.8989   -3.4702   -1.4983 C   0  0  0  0  0  0  0  0  0  0  0  0
   -4.5542   -3.7084   -0.4887 H   0  0  0  0  0  0  0  0  0  0  0  0
   -5.9892   -3.4793   -1.5283 H   0  0  0  0  0  0  0  0  0  0  0  0
   -4.4967   -4.1959   -2.2147 H   0  0  0  0  0  0  0  0  0  0  0  0
   -1.3458    0.6579   -3.3739 H   0  0  0  0  0  0  0  0  0  0  0  0
   -0.0697   -3.0734   -1.6096 H   0  0  0  0  0  0  0  0  0  0  0  0
   -6.0082   -2.1327    1.5013 O   0  0  0  0  0  0  0  0  0  0  0  0
   -7.2164   -1.4680    1.1002 C   0  0  0  0  0  0  0  0  0  0  0  0
   -7.2035   -1.2417    0.0277 H   0  0  0  0  0  0  0  0  0  0  0  0
   -8.0229   -2.1705    1.3192 H   0  0  0  0  0  0  0  0  0  0  0  0
   -7.3667   -0.5444    1.6726 H   0  0  0  0  0  0  0  0  0  0  0  0
   -3.9696    0.2231   -2.8254 O   0  0  0  0  0  0  0  0  0  0  0  0
   -3.7034    1.5337   -3.3466 C   0  0  0  0  0  0  0  0  0  0  0  0
   -3.2526    1.4777   -4.3452 H   0  0  0  0  0  0  0  0  0  0  0  0
   -4.6757    2.0262   -3.4099 H   0  0  0  0  0  0  0  0  0  0  0  0
   -3.0440    2.0959   -2.6742 H   0  0  0  0  0  0  0  0  0  0  0  0
   -2.3587    4.7471    2.3902 H   0  0  0  0  0  0  0  0  0  0  0  0
   -1.7704    6.2792    0.1856 O   0  0  0  0  0  0  0  0  0  0  0  0
   -2.3775    7.0273    1.2497 C   0  0  0  0  0  0  0  0  0  0  0  0
   -1.7552    7.0046    2.1527 H   0  0  0  0  0  0  0  0  0  0  0  0
   -2.4513    8.0526    0.8813 H   0  0  0  0  0  0  0  0  0  0  0  0
   -3.3801    6.6458    1.4789 H   0  0  0  0  0  0  0  0  0  0  0  0
    0.7077   -0.5003   -0.6818 Pt  0  0  0  0  0  0  0  0  0  0  0  0
  1  2  1  0  0  0  0
  1 45  1  0  0  0  0
  1 58  1  0  0  0  0
  1105  1  0  0  0  0
  2  3  4  0  0  0  0
  2 11  4  0  0  0  0
  3  4  1  0  0  0  0
  3  5  4  0  0  0  0
  5  6  1  0  0  0  0
  5  7  4  0  0  0  0
  7  8  1  0  0  0  0
  7  9  4  0  0  0  0
  9 10  1  0  0  0  0
  9 11  4  0  0  0  0
 11 12  1  0  0  0  0
 12 13  1  0  0  0  0
 12 43  2  0  0  0  0
 12 44  2  0  0  0  0
 13 14  1  0  0  0  0
 13105  1  0  0  0  0
 14 15  4  0  0  0  0
 14 22  4  0  0  0  0
 15 16  4  0  0  0  0
 15 23  1  0  0  0  0
 16 17  1  0  0  0  0
 16 18  4  0  0  0  0
 18 19  1  0  0  0  0
 18 20  4  0  0  0  0
 20 21  1  0  0  0  0
 20 22  4  0  0  0  0
 22 33  1  0  0  0  0
 23 24  1  0  0  0  0
 23 25  1  0  0  0  0
 23 29  1  0  0  0  0
 25 26  1  0  0  0  0
 25 27  1  0  0  0  0
 25 28  1  0  0  0  0
 29 30  1  0  0  0  0
 29 31  1  0  0  0  0
 29 32  1  0  0  0  0
 33 34  1  0  0  0  0
 33 35  1  0  0  0  0
 33 39  1  0  0  0  0
 35 36  1  0  0  0  0
 35 37  1  0  0  0  0
 35 38  1  0  0  0  0
 39 40  1  0  0  0  0
 39 41  1  0  0  0  0
 39 42  1  0  0  0  0
 45 46  4  0  0  0  0
 45 51  4  0  0  0  0
 46 47  4  0  0  0  0
 46 53  1  0  0  0  0
 47 48  1  0  0  0  0
 47 49  4  0  0  0  0
 49 50  4  0  0  0  0
 49100  1  0  0  0  0
 50 51  4  0  0  0  0
 50 99  1  0  0  0  0
 51 52  1  0  0  0  0
 53 54  1  0  0  0  0
 54 55  1  0  0  0  0
 54 56  1  0  0  0  0
 54 57  1  0  0  0  0
 58 59  4  0  0  0  0
 58 65  4  0  0  0  0
 59 60  4  0  0  0  0
 59 67  1  0  0  0  0
 60 61  1  0  0  0  0
 60 62  4  0  0  0  0
 62 63  4  0  0  0  0
 62 89  1  0  0  0  0
 63 64  1  0  0  0  0
 63 65  4  0  0  0  0
 65 66  1  0  0  0  0
 67 68  1  0  0  0  0
 68 69  1  0  0  0  0
 68 70  1  0  0  0  0
 68 71  1  0  0  0  0
 72 73  4  0  0  0  0
 72 77  4  0  0  0  0
 72 82  4  0  0  0  0
 73 74  2  0  0  0  0
 73 94  1  0  0  0  0
 74 75  4  0  0  0  0
 74 87  1  0  0  0  0
 75 76  4  0  0  0  0
 75 80  1  0  0  0  0
 76 77  4  0  0  0  0
 76 88  1  0  0  0  0
 77 78  1  0  0  0  0
 79 80  2  0  0  0  0
 80 81  4  0  0  0  0
 82 83  1  0  0  0  0
 83 84  1  0  0  0  0
 83 85  1  0  0  0  0
 83 86  1  0  0  0  0
 89 90  1  0  0  0  0
 90 91  1  0  0  0  0
 90 92  1  0  0  0  0
 90 93  1  0  0  0  0
 94 95  1  0  0  0  0
 95 96  1  0  0  0  0
 95 97  1  0  0  0  0
 95 98  1  0  0  0  0
100101  1  0  0  0  0
101102  1  0  0  0  0
101103  1  0  0  0  0
101104  1  0  0  0  0
M  END
