# Supplementary material for: Factors Governing the Catalytic Insertion of CO2 into Arenes – A DFT Case Study for Pd and Pt Phosphane Sulfonamido Complexes
Source: Chemistry. 2022 Mar 21;28(23):e202104375. doi: 10.1002/chem.202104375 (PMC9310616; doi:10.1002/chem.202104375)
Supplement: Supplementary file 2 — Supporting Information [file CHEM-28-0-s002.zip › Structures_related_to_TableS4/Platinum/Pt_VIa.mol]

irc_ptmhpre_ts5_6_001a_036cartneu_a2_b1_produkt def2-TZVP

Created by GaussView 6.0.16
105109  0  0  0  0  0  0  0  0  0    0
    1.8119    0.0867    0.3860 P   0  0  0  0  0  0  0  0  0  0  0  0
    1.6528   -0.3672    2.1461 C   0  0  0  0  0  0  0  0  0  0  0  0
    2.2867    0.4101    3.1223 C   0  0  0  0  0  0  0  0  0  0  0  0
    2.8674    1.2755    2.8196 H   0  0  0  0  0  0  0  0  0  0  0  0
    2.1866    0.0807    4.4742 C   0  0  0  0  0  0  0  0  0  0  0  0
    2.6863    0.6974    5.2164 H   0  0  0  0  0  0  0  0  0  0  0  0
    1.4503   -1.0365    4.8648 C   0  0  0  0  0  0  0  0  0  0  0  0
    1.3676   -1.3009    5.9158 H   0  0  0  0  0  0  0  0  0  0  0  0
    0.8100   -1.8207    3.9044 C   0  0  0  0  0  0  0  0  0  0  0  0
    0.2288   -2.6877    4.1973 H   0  0  0  0  0  0  0  0  0  0  0  0
    0.9039   -1.4897    2.5530 C   0  0  0  0  0  0  0  0  0  0  0  0
    0.0513   -2.5413    1.3705 S   0  0  0  0  0  0  0  0  0  0  0  0
   -0.8874   -1.5321    0.5352 N   0  0  0  0  0  0  0  0  0  0  0  0
   -2.3034   -1.7316    0.5389 C   0  0  0  0  0  0  0  0  0  0  0  0
   -2.8700   -2.6310   -0.3950 C   0  0  0  0  0  0  0  0  0  0  0  0
   -4.2533   -2.8313   -0.3655 C   0  0  0  0  0  0  0  0  0  0  0  0
   -4.7058   -3.5328   -1.0620 H   0  0  0  0  0  0  0  0  0  0  0  0
   -5.0594   -2.1492    0.5439 C   0  0  0  0  0  0  0  0  0  0  0  0
   -6.1347   -2.3121    0.5472 H   0  0  0  0  0  0  0  0  0  0  0  0
   -4.4901   -1.2535    1.4446 C   0  0  0  0  0  0  0  0  0  0  0  0
   -5.1267   -0.7285    2.1519 H   0  0  0  0  0  0  0  0  0  0  0  0
   -3.1080   -1.0352    1.4683 C   0  0  0  0  0  0  0  0  0  0  0  0
   -2.0073   -3.4091   -1.3760 C   0  0  0  0  0  0  0  0  0  0  0  0
   -0.9920   -3.0121   -1.3001 H   0  0  0  0  0  0  0  0  0  0  0  0
   -1.9530   -4.8965   -0.9876 C   0  0  0  0  0  0  0  0  0  0  0  0
   -1.6151   -5.0181    0.0460 H   0  0  0  0  0  0  0  0  0  0  0  0
   -1.2587   -5.4363   -1.6433 H   0  0  0  0  0  0  0  0  0  0  0  0
   -2.9417   -5.3628   -1.0819 H   0  0  0  0  0  0  0  0  0  0  0  0
   -2.4601   -3.2412   -2.8334 C   0  0  0  0  0  0  0  0  0  0  0  0
   -3.4864   -3.5958   -2.9856 H   0  0  0  0  0  0  0  0  0  0  0  0
   -1.8061   -3.8213   -3.4958 H   0  0  0  0  0  0  0  0  0  0  0  0
   -2.4099   -2.1940   -3.1477 H   0  0  0  0  0  0  0  0  0  0  0  0
   -2.5011   -0.1341    2.5286 C   0  0  0  0  0  0  0  0  0  0  0  0
   -1.4391   -0.0245    2.2944 H   0  0  0  0  0  0  0  0  0  0  0  0
   -3.1217    1.2677    2.5332 C   0  0  0  0  0  0  0  0  0  0  0  0
   -2.9750    1.7543    1.5659 H   0  0  0  0  0  0  0  0  0  0  0  0
   -2.6513    1.8850    3.3078 H   0  0  0  0  0  0  0  0  0  0  0  0
   -4.1975    1.2367    2.7397 H   0  0  0  0  0  0  0  0  0  0  0  0
   -2.6131   -0.7900    3.9154 C   0  0  0  0  0  0  0  0  0  0  0  0
   -3.6624   -0.8647    4.2269 H   0  0  0  0  0  0  0  0  0  0  0  0
   -2.0773   -0.1942    4.6644 H   0  0  0  0  0  0  0  0  0  0  0  0
   -2.1884   -1.7979    3.9076 H   0  0  0  0  0  0  0  0  0  0  0  0
   -0.7769   -3.4671    2.1309 O   0  0  0  0  0  0  0  0  0  0  0  0
    1.0978   -3.1086    0.5319 O   0  0  0  0  0  0  0  0  0  0  0  0
    3.0951   -1.0135   -0.2609 C   0  0  0  0  0  0  0  0  0  0  0  0
    3.2856   -1.1835   -1.6554 C   0  0  0  0  0  0  0  0  0  0  0  0
    4.2690   -2.0489   -2.1302 C   0  0  0  0  0  0  0  0  0  0  0  0
    4.4258   -2.1957   -3.1923 H   0  0  0  0  0  0  0  0  0  0  0  0
    5.0834   -2.7516   -1.2281 C   0  0  0  0  0  0  0  0  0  0  0  0
    4.9186   -2.5827    0.1537 C   0  0  0  0  0  0  0  0  0  0  0  0
    3.9250   -1.7217    0.6116 C   0  0  0  0  0  0  0  0  0  0  0  0
    3.7888   -1.6113    1.6821 H   0  0  0  0  0  0  0  0  0  0  0  0
    2.4778   -0.4547   -2.4571 O   0  0  0  0  0  0  0  0  0  0  0  0
    2.5804   -0.5973   -3.8780 C   0  0  0  0  0  0  0  0  0  0  0  0
    3.5736   -0.2961   -4.2334 H   0  0  0  0  0  0  0  0  0  0  0  0
    1.8234    0.0724   -4.2897 H   0  0  0  0  0  0  0  0  0  0  0  0
    2.3706   -1.6292   -4.1852 H   0  0  0  0  0  0  0  0  0  0  0  0
    2.5224    1.7448    0.3303 C   0  0  0  0  0  0  0  0  0  0  0  0
    1.8034    2.8751    0.8032 C   0  0  0  0  0  0  0  0  0  0  0  0
    2.3506    4.1496    0.6969 C   0  0  0  0  0  0  0  0  0  0  0  0
    1.8180    5.0242    1.0504 H   0  0  0  0  0  0  0  0  0  0  0  0
    3.6125    4.3301    0.1082 C   0  0  0  0  0  0  0  0  0  0  0  0
    4.3357    3.2277   -0.3668 C   0  0  0  0  0  0  0  0  0  0  0  0
    5.3110    3.3432   -0.8234 H   0  0  0  0  0  0  0  0  0  0  0  0
    3.7773    1.9577   -0.2480 C   0  0  0  0  0  0  0  0  0  0  0  0
    4.3386    1.1068   -0.6189 H   0  0  0  0  0  0  0  0  0  0  0  0
    0.5938    2.6286    1.3589 O   0  0  0  0  0  0  0  0  0  0  0  0
   -0.2093    3.7392    1.7804 C   0  0  0  0  0  0  0  0  0  0  0  0
    0.2806    4.2902    2.5927 H   0  0  0  0  0  0  0  0  0  0  0  0
   -1.1392    3.3029    2.1429 H   0  0  0  0  0  0  0  0  0  0  0  0
   -0.4133    4.4147    0.9425 H   0  0  0  0  0  0  0  0  0  0  0  0
   -4.6337    1.0116   -1.4186 C   0  0  0  0  0  0  0  0  0  0  0  0
   -4.2550    2.2439   -0.8002 C   0  0  0  0  0  0  0  0  0  0  0  0
   -2.9534    2.7115   -0.9404 C   0  0  0  0  0  0  0  0  0  0  0  0
   -1.9907    1.9539   -1.6245 C   0  0  0  0  0  0  0  0  0  0  0  0
   -2.3465    0.7084   -2.1716 C   0  0  0  0  0  0  0  0  0  0  0  0
   -3.6734    0.2597   -2.0828 C   0  0  0  0  0  0  0  0  0  0  0  0
   -3.9504   -0.6736   -2.5540 H   0  0  0  0  0  0  0  0  0  0  0  0
   -0.4530    3.6875   -2.2089 O   0  0  0  0  0  0  0  0  0  0  0  0
   -0.6172    2.5139   -1.8710 C   0  0  0  0  0  0  0  0  0  0  0  0
    0.3623    1.6558   -1.7464 O   0  0  0  0  0  0  0  0  0  0  0  0
   -5.9441    0.6817   -1.3169 O   0  0  0  0  0  0  0  0  0  0  0  0
   -6.4311   -0.3770   -2.1562 C   0  0  0  0  0  0  0  0  0  0  0  0
   -5.9521   -1.3311   -1.9187 H   0  0  0  0  0  0  0  0  0  0  0  0
   -7.5014   -0.4435   -1.9498 H   0  0  0  0  0  0  0  0  0  0  0  0
   -6.2696   -0.1320   -3.2138 H   0  0  0  0  0  0  0  0  0  0  0  0
   -2.6640    3.6693   -0.5260 H   0  0  0  0  0  0  0  0  0  0  0  0
   -1.6421    0.1599   -2.7947 H   0  0  0  0  0  0  0  0  0  0  0  0
    4.0446    5.6149    0.0500 O   0  0  0  0  0  0  0  0  0  0  0  0
    5.3169    5.8758   -0.5639 C   0  0  0  0  0  0  0  0  0  0  0  0
    5.3194    5.5569   -1.6130 H   0  0  0  0  0  0  0  0  0  0  0  0
    5.4513    6.9579   -0.5087 H   0  0  0  0  0  0  0  0  0  0  0  0
    6.1273    5.3756   -0.0199 H   0  0  0  0  0  0  0  0  0  0  0  0
   -5.2355    2.8830   -0.1205 O   0  0  0  0  0  0  0  0  0  0  0  0
   -4.9140    4.1366    0.5007 C   0  0  0  0  0  0  0  0  0  0  0  0
   -5.8312    4.4587    0.9977 H   0  0  0  0  0  0  0  0  0  0  0  0
   -4.1153    4.0156    1.2419 H   0  0  0  0  0  0  0  0  0  0  0  0
   -4.6170    4.8813   -0.2478 H   0  0  0  0  0  0  0  0  0  0  0  0
    5.5368   -3.1138    0.8671 H   0  0  0  0  0  0  0  0  0  0  0  0
    6.0054   -3.5710   -1.7965 O   0  0  0  0  0  0  0  0  0  0  0  0
    6.8577   -4.3361   -0.9302 C   0  0  0  0  0  0  0  0  0  0  0  0
    6.2701   -5.0087   -0.2938 H   0  0  0  0  0  0  0  0  0  0  0  0
    7.4970   -4.9227   -1.5931 H   0  0  0  0  0  0  0  0  0  0  0  0
    7.4774   -3.6803   -0.3064 H   0  0  0  0  0  0  0  0  0  0  0  0
   -0.1733    0.0322   -0.5746 Pt  0  0  0  0  0  0  0  0  0  0  0  0
  1  2  1  0  0  0  0
  1 45  1  0  0  0  0
  1 58  1  0  0  0  0
  1105  1  0  0  0  0
  2  3  4  0  0  0  0
  2 11  4  0  0  0  0
  3  4  1  0  0  0  0
  3  5  4  0  0  0  0
  5  6  1  0  0  0  0
  5  7  4  0  0  0  0
  7  8  1  0  0  0  0
  7  9  4  0  0  0  0
  9 10  1  0  0  0  0
  9 11  4  0  0  0  0
 11 12  1  0  0  0  0
 12 13  1  0  0  0  0
 12 43  2  0  0  0  0
 12 44  2  0  0  0  0
 13 14  1  0  0  0  0
 13105  1  0  0  0  0
 14 15  4  0  0  0  0
 14 22  4  0  0  0  0
 15 16  4  0  0  0  0
 15 23  1  0  0  0  0
 16 17  1  0  0  0  0
 16 18  4  0  0  0  0
 18 19  1  0  0  0  0
 18 20  4  0  0  0  0
 20 21  1  0  0  0  0
 20 22  4  0  0  0  0
 22 33  1  0  0  0  0
 23 24  1  0  0  0  0
 23 25  1  0  0  0  0
 23 29  1  0  0  0  0
 25 26  1  0  0  0  0
 25 27  1  0  0  0  0
 25 28  1  0  0  0  0
 29 30  1  0  0  0  0
 29 31  1  0  0  0  0
 29 32  1  0  0  0  0
 33 34  1  0  0  0  0
 33 35  1  0  0  0  0
 33 39  1  0  0  0  0
 35 36  1  0  0  0  0
 35 37  1  0  0  0  0
 35 38  1  0  0  0  0
 39 40  1  0  0  0  0
 39 41  1  0  0  0  0
 39 42  1  0  0  0  0
 45 46  4  0  0  0  0
 45 51  4  0  0  0  0
 46 47  4  0  0  0  0
 46 53  1  0  0  0  0
 47 48  1  0  0  0  0
 47 49  4  0  0  0  0
 49 50  4  0  0  0  0
 49100  1  0  0  0  0
 50 51  4  0  0  0  0
 50 99  1  0  0  0  0
 51 52  1  0  0  0  0
 53 54  1  0  0  0  0
 54 55  1  0  0  0  0
 54 56  1  0  0  0  0
 54 57  1  0  0  0  0
 58 59  4  0  0  0  0
 58 65  4  0  0  0  0
 59 60  4  0  0  0  0
 59 67  1  0  0  0  0
 60 61  1  0  0  0  0
 60 62  4  0  0  0  0
 62 63  4  0  0  0  0
 62 89  1  0  0  0  0
 63 64  1  0  0  0  0
 63 65  4  0  0  0  0
 65 66  1  0  0  0  0
 67 68  1  0  0  0  0
 68 69  1  0  0  0  0
 68 70  1  0  0  0  0
 68 71  1  0  0  0  0
 72 73  4  0  0  0  0
 72 77  4  0  0  0  0
 72 82  1  0  0  0  0
 73 74  4  0  0  0  0
 73 94  1  0  0  0  0
 74 75  4  0  0  0  0
 74 87  1  0  0  0  0
 75 76  4  0  0  0  0
 75 80  1  0  0  0  0
 76 77  4  0  0  0  0
 76 88  1  0  0  0  0
 77 78  1  0  0  0  0
 79 80  2  0  0  0  0
 80 81  4  0  0  0  0
 82 83  1  0  0  0  0
 83 84  1  0  0  0  0
 83 85  1  0  0  0  0
 83 86  1  0  0  0  0
 89 90  1  0  0  0  0
 90 91  1  0  0  0  0
 90 92  1  0  0  0  0
 90 93  1  0  0  0  0
 94 95  1  0  0  0  0
 95 96  1  0  0  0  0
 95 97  1  0  0  0  0
 95 98  1  0  0  0  0
100101  1  0  0  0  0
101102  1  0  0  0  0
101103  1  0  0  0  0
101104  1  0  0  0  0
M  END
